# Supplementary material for: Genome-wide Identification and Characterization of Natural Antisense Transcripts by Strand-specific RNA Sequencing in Ganoderma lucidum
Source: Sci Rep. 2017 Jul 18;7:5711. doi: 10.1038/s41598-017-04303-6 (PMC5515960; doi:10.1038/s41598-017-04303-6)
Supplement: Supplementary file 2 — Table S1 [file 41598_2017_4303_MOESM2_ESM.xls]

## Sheet: Sheet1
Table S1 Summary of the RNA-seq data
	Sample Name
Parameters	jjshao01	jjshao02	jjshao03
Developmental stages	Mycelia	Primodia	Fruiting Bodies
Total reads(raw reads)	50594090	48321658	56548510
Clean reads	47008496	46608222	54574784
Stastic for clean reads:Q20	0.998182	0.997658	0.998371
Stastic for clean reads:Q30	0.926742	0.931729	0.927834
Stastic for clean reads:GC content	0.57	0.57	0.57
Stastic for clean reads:Seq-Dupl-level	0.866	0.853	0.852
Total_mapped_reads (pairs)	28318227	26472509	30447093
Total_multiple_alignment	199438	190072	202220
Unique_alignment	28118789	26282437	30244873
Mapping_rate	0.562	0.555	0.543
Junction mapped reads	378629	253181	380828
Stastic for clean reads:Error rate	0.00540719	0.00593333	0.00555268
