# Supplementary material for: Genome-wide Identification and Characterization of Natural Antisense Transcripts by Strand-specific RNA Sequencing in Ganoderma lucidum
Source: Sci Rep. 2017 Jul 18;7:5711. doi: 10.1038/s41598-017-04303-6 (PMC5515960; doi:10.1038/s41598-017-04303-6)
Supplement: Supplementary file 3 — Table S2 [file 41598_2017_4303_MOESM3_ESM.xls]

## Sheet: Sheet1
Table S2 Detailed information of SAT paris identified in this study.
Genomics Location and General Characteristics																						Expression Analyses
Sense/Antisense Pair (SAT)					Sense Transcript (ST)									Natural Antisense Transcript (NAT)								Sense Transcript (ST)															Natural Antisense Transcript (NAT)
Pair No.	Type of NAT	Classification(ST/NAT)	Length of Overlapping Regions (bp)	Type of SAT	Gene ID	CDS ID	No. of Exons	G+C content	Length	Scaffold ID	Strand	Start	End	ID	No. of Exons	G+C content	Length	Scaffold ID	Strand	Start	End	Gene ID	XLOC ID	TCONS ID	Expression levels (RPKM)			Log2(fold_change)			Differential Expression (p_value)			Differential Expression (q_value)			ID	XLOC ID	TCONS ID	Expression levels (RPKM)			Log2(fold_change)			Differential Expression (p_value)			Differential Expression (q_value)
																									Mycelia	Primordia	Fruiting Bodies	Mycelia/Primordia	Mycelia/Fruiting Bodies	Primordia/Fruiting Bodies	Mycelia/Primordia	Mycelia/Fruiting Bodies	Primordia/Fruiting Bodies	Mycelia/Primordia	Mycelia/Fruiting Bodies	Primordia/Fruiting Bodies				Mycelia	Primordia	Fruiting Bodies	Mycelia/Primordia	Mycelia/Fruiting Bodies	Primordia/Fruiting Bodies	Mycelia/Primordia	Mycelia/Fruiting Bodies	Primordia/Fruiting Bodies	Mycelia/Primordia
1	cis	1:1	280	S>N (ST contains NAT)	GL20598	GL20598-R1	6	0.63	1654	GaLu96scf_10	-	230628	232281	AT3098	1	0.55	280	GaLu96scf_10	+	230634	230913	GL20598	XLOC_003550	TCONS_00003875	23.0411	4.46446	5.38373	2.13734	1.91303	-0.224303	0.0134	0.02695	0.7534	0.289762	0.484779	0.995522	AT3098	XLOC_003091	TCONS_00003099	191.998	5.42157	35.9254	4.90952	2.38593	-2.52359	0.18655	0.2025	0.34895	0.814529
2	cis	1:1	627	N>S (NAT contains ST)	GL15067	GL15067-R1	2	0.55	627	GaLu96scf_10	-	236986	237612	AT3102	1	0.55	1184	GaLu96scf_10	+	236886	238069	GL15067	XLOC_003553	TCONS_00003878	25.5189	15.3767	11.6922	0.695355	1.06311	0.367752	0.4171	0.2456	0.67225	0.995522	0.995522	0.995522	AT3102	XLOC_003095	TCONS_00003103	10.1022	7.29188	7.19586	0.421045	0.437845	0.0168003	0.5987	0.5879	0.9824	0.993038
3	cis	1:1	218	Divergent (NAT5' to 5'ST)	GL20487	GL20487-R1	33	0.55	5531	GaLu96scf_10	-	260122	265652	AT3114	1	0.58	810	GaLu96scf_10	+	265435	266244	GL20487	XLOC_003563	TCONS_00003890	3.84046	4.01427	6.60549	-0.0508922	-0.651887	-0.600995	0.94555	0.39765	0.4652	0.995522	0.995522	0.995522	AT3114	XLOC_003107	TCONS_00003115	4.16389	4.51432	4.91127	-0.0947167	-0.195014	-0.100298	0.914	0.82825	0.90685	0.996668
4	cis	1:1	208	S>N (ST contains NAT)	GL20609	GL20609-R1	16	0.56	3469	GaLu96scf_10	-	329053	332521	AT3144	1	0.61	208	GaLu96scf_10	+	331521	331728	GL20609	XLOC_003582	TCONS_00003909	27.5694	37.0529	9.7844	-0.41356	1.4055	1.81906	0.5986	0.08895	0.03425	0.995522	0.929611	0.571786	AT3144	XLOC_003137	TCONS_00003145	15340.6	2514.07	1481.75	2.6088	3.37109	0.762292	0.0064	0.00205	0.4091	0.12987
5	cis	1:1	55	Divergent (NAT5' to 5'ST)	GL26883	GL26883-R1	6	0.64	2209	GaLu96scf_10	-	366744	368952	AT3155	1	0.52	360	GaLu96scf_10	+	368898	369257	GL26883	XLOC_003594	TCONS_00003921	0.335629	0.966875	0.871769	-0.558389	-0.486883	0.0715058	0.3701	0.4071	0.91935	0.995522	0.995522	0.995522	AT3155	XLOC_003148	TCONS_00003156	0	0	4.98519	0	-2.5814	-2.5814	1	0.00735	0.00735	1
6	cis	1:1	288	S>N (ST contains NAT)	GL15070	GL15070-R1	2	0.61	1155	GaLu96scf_10	-	374551	375705	AT3157	1	0.58	288	GaLu96scf_10	+	375413	375700	GL15070	XLOC_003596	TCONS_00003923	0.164942	2.19179	1.19195	-1.45411	-0.911992	0.542122	0.15695	0.1636	0.41465	0.995522	0.995522	0.995522	AT3157	XLOC_003150	TCONS_00003158	2.58609	8.27469	5.76996	-1.37088	-0.91674	0.454145	0.42685	0.5956	0.75025	0.945029
7	cis	1:N	248	S>N (ST contains NAT)	GL20613	GL20613-R1	6	0.55	2358	GaLu96scf_10	-	414609	416966	AT3176	1	0.5	568	GaLu96scf_10	+	416162	416409	GL20613	XLOC_003610	TCONS_00003937	4.91124	6.73909	7.52707	-0.388715	-0.528604	-0.139889	0.76655	0.684	0.90355	0.995522	0.995522	0.995522	AT3176	XLOC_003169	TCONS_00003177	24.6144	13.0986	79.7389	0.86134	-1.65633	-2.51767	0.72635	0.45265	0.33925	0.996668
8	cis	1:N	300	Divergent (NAT5' to 5'ST)	GL20613	GL20613-R1	6	0.55	2358	GaLu96scf_10	-	414609	416966	AT3177	1	0.56	568	GaLu96scf_10	+	416667	417234	GL20613	XLOC_003610	TCONS_00003937	4.91124	6.73909	7.52707	-0.388715	-0.528604	-0.139889	0.76655	0.684	0.90355	0.995522	0.995522	0.995522	AT3177	XLOC_003170	TCONS_00003178	11.1608	24.5855	27.7929	-1.07309	-1.24346	-0.170363	0.29085	0.22775	0.85735	0.869121
9	cis	1:1	625	S>N (ST contains NAT)	GL20614	GL20614-R1	14	0.56	2391	GaLu96scf_10	-	436951	439341	AT3182	1	0.54	625	GaLu96scf_10	+	437523	438147	GL20614	XLOC_003616	TCONS_00003943	51.2267	50.7338	30.6401	0.0136831	0.723046	0.709363	0.986	0.3525	0.35975	0.996464	0.995522	0.995522	AT3182	XLOC_003175	TCONS_00003183	59.7605	52.9632	31.1453	0.171175	0.918551	0.747376	0.83445	0.2758	0.37415	0.996668
10	cis	1:1	243	S>N (ST contains NAT)	GL20497	GL20497-R1	3	0.57	1099	GaLu96scf_10	-	511878	512976	AT3187	1	0.59	243	GaLu96scf_10	+	512704	512946	GL20497	XLOC_003645	TCONS_00003972	1.51907	2.14994	1.15985	-0.322398	0.221944	0.544342	0.69455	0.78235	0.53125	0.995522	0.995522	0.995522	AT3187	XLOC_003180	TCONS_00003188	25.757	20.9206	11.3311	0.287603	1.11763	0.830024	0.86265	0.58805	0.65925	0.996668
11	cis	1:1	428	Divergent (NAT5' to 5'ST)	GL15100	GL15100-R1	4	0.58	2120	GaLu96scf_10	-	520635	522754	AT3191	1	0.56	651	GaLu96scf_10	+	522327	522977	GL15100	XLOC_003648	TCONS_00003975	0.418371	1.74515	0.873508	-0.952677	-0.40151	0.551168	0.31235	0.55865	0.47315	0.995522	0.995522	0.995522	AT3191	XLOC_003184	TCONS_00003192	14.548	7.79655	19.1273	0.821727	-0.372403	-1.19413	0.3649	0.66845	0.1913	0.915228
12	cis	1:1	340	Divergent (NAT5' to 5'ST)	GL15094	GL15094-R1	1	0.6	1968	GaLu96scf_10	-	524954	526921	AT3195	1	0.59	348	GaLu96scf_10	+	526582	526929	GL15094	XLOC_003649	TCONS_00003976	1.49296	1.3668	1.34727	0.0749451	0.0868806	0.0119356	0.9042	0.8872	0.98235	0.995522	0.995522	0.99629	AT3195	XLOC_003188	TCONS_00003196	2.69554	12.5303	11.2648	-1.87232	-1.73071	0.141615	0.3779	0.41015	0.9216	0.921545
13	cis	1:1	318	Divergent (NAT5' to 5'ST)	GL20498	GL20498-R1	5	0.55	1441	GaLu96scf_10	-	534826	536266	AT3201	1	0.57	380	GaLu96scf_10	+	535949	536328	GL20498	XLOC_003653	TCONS_00003981	4.82576	2.00091	1.05468	0.957061	1.50353	0.546467	0.2051	0.0773	0.44315	0.995522	0.872558	0.995522	AT3201	XLOC_003194	TCONS_00003202	79.8632	13.9816	11.3298	2.43225	2.71331	0.281057	0.06245	0.06735	0.8452	0.517905
14	cis	1:1	490	Divergent (NAT5' to 5'ST)	GL15096	GL15096-R1	11	0.6	2658	GaLu96scf_10	-	546901	549558	AT3206	1	0.61	897	GaLu96scf_10	+	549069	549965	GL15096	XLOC_003657	TCONS_00003987	50.1877	79.4305	36.1445	-0.651928	0.462638	1.11457	0.42725	0.5985	0.1626	0.995522	0.995522	0.995522	AT3206	XLOC_003199	TCONS_00003207	14.4685	3.14781	4.61255	1.89896	1.46266	-0.436297	0.03585	0.0882	0.59265	0.356923
15	cis	1:1	164	Covergent (NAT3' to 3'ST)	GL20549	GL20549-R1	5	0.62	1514	GaLu96scf_10	-	590467	591980	AT3215	1	0.57	259	GaLu96scf_10	+	590372	590630	GL20549	XLOC_003670	TCONS_00004000	15.9585	2.56502	1.61685	2.25008	2.69618	0.446098	0.0073	0.0037	0.49905	0.186473	0.180763	0.995522	AT3215	XLOC_003208	TCONS_00003216	185.837	11.526	0	3.89881	7.54566	3.64685	0.20745	5e-05	0.101	0.827678
16	cis	1:1	499	S>N (ST contains NAT)	GL20505	GL20505-R1	6	0.55	4054	GaLu96scf_10	-	641250	645303	AT3237	1	0.51	499	GaLu96scf_10	+	644805	645303	GL20505	XLOC_003697	TCONS_00004028	6.11989	69.8407	26.6715	-3.31466	-1.9585	1.35616	0.0003	0.01895	0.10205	0.0361195	0.376325	0.981675	AT3237	XLOC_003230	TCONS_00003238	2.28496	8.88866	16.3072	-1.58989	-2.39739	-0.807503	0.30315	0.17655	0.43545	0.877722
17	cis	1:1	510	Divergent (NAT5' to 5'ST)	GL20506	GL20506-R1	4	0.54	652	GaLu96scf_10	-	656299	656950	AT3241	1	0.55	552	GaLu96scf_10	+	656441	656992	GL20506	XLOC_003700	TCONS_00004031	14.2917	32.0115	7.09313	-1.11017	0.918013	2.02818	0.2337	0.37075	0.05395	0.995522	0.995522	0.720192	AT3241	XLOC_003234	TCONS_00003242	21.7449	27.9984	8.70468	-0.350404	1.22879	1.5792	0.6954	0.2188	0.11625	0.996668
18	cis	1:1	1383	Covergent (NAT3' to 3'ST)	GL18266	GL18266-R1	1	0.56	1974	GaLu96scf_10	-	666553	668526	AT3243	1	0.55	1511	GaLu96scf_10	+	666425	667935	GL18266	XLOC_003704	TCONS_00004035	0.95449	2.6655	2.78964	-0.907218	-0.955253	-0.0480356	0.174	0.15815	0.93795	0.995522	0.995522	0.995522	AT3243	XLOC_003236	TCONS_00003244	1.88049	3.9508	3.75444	-0.781342	-0.722944	0.0583984	0.296	0.33765	0.9372	0.873265
19	cis	1:1	413	S>N (ST contains NAT)	GL20553	GL20553-R1	15	0.56	3097	GaLu96scf_10	-	719619	722715	AT3261	1	0.59	413	GaLu96scf_10	+	720719	721131	GL20553	XLOC_003724	TCONS_00004057	6.6735	2.07826	4.76874	1.31775	0.411639	-0.906112	0.0975	0.5865	0.22775	0.970288	0.995522	0.995522	AT3261	XLOC_003254	TCONS_00003262	3.19082	3.51924	4.29388	-0.108842	-0.337105	-0.228264	0.9197	0.7554	0.8238	0.996668
20	cis	1:N	242	S>N (ST contains NAT)	GL20637	GL20637-R1	9	0.55	1500	GaLu96scf_10	-	737824	739323	AT3271	1	0.59	242	GaLu96scf_10	+	738222	738463	GL20637	XLOC_003730	TCONS_00004063	15.9587	19.1773	25.7668	-0.250661	-0.658404	-0.407744	0.8375	0.6058	0.7175	0.995522	0.995522	0.995522	AT3271	XLOC_003264	TCONS_00003272	73.6366	60.4924	259.649	0.279492	-1.80415	-2.08364	0.86215	0.215	0.1322	0.996668
21	cis	1:N	337	S>N (ST contains NAT)	GL20637	GL20637-R1	9	0.55	1500	GaLu96scf_10	-	737824	739323	AT3272	1	0.53	337	GaLu96scf_10	+	738834	739170	GL20637	XLOC_003730	TCONS_00004063	15.9587	19.1773	25.7668	-0.250661	-0.658404	-0.407744	0.8375	0.6058	0.7175	0.995522	0.995522	0.995522	AT3272	XLOC_003265	TCONS_00003273	8.13871	23.1035	20.5127	-1.39921	-1.23515	0.164064	0.3517	0.4058	0.889	0.907955
22	cis	1:1	375	S>N (ST contains NAT)	GL26911	GL26911-R1	6	0.55	1943	GaLu96scf_10	-	748666	750608	AT3280	1	0.58	375	GaLu96scf_10	+	749925	750299	GL26911	XLOC_003734	TCONS_00004067	1.07188	2.2279	2.04858	-0.639642	-0.557192	0.082449	0.44645	0.48615	0.91455	0.995522	0.995522	0.995522	AT3280	XLOC_003273	TCONS_00003281	13.7939	2.28435	6.66035	2.17135	0.949521	-1.22183	0.14985	0.3807	0.3766	0.764097
23	cis	1:N	363	N>S (NAT contains ST)	GL31753	GL31753-R1	11	0.56	2038	GaLu96scf_10	-	799558	801595	AT3302	1	0.55	363	GaLu96scf_10	+	799978	800340	GL31753															AT3302	XLOC_003295	TCONS_00003303	14.5723	21.0551	15.0475	-0.502152	-0.0433494	0.458802	0.6815	0.96835	0.7125	0.996668
24	cis	1:N	302	S>N (ST contains NAT)	GL31753	GL31753-R1	11	0.56	2038	GaLu96scf_10	-	799558	801595	AT3303	1	0.57	363	GaLu96scf_10	+	800583	800884	GL31753															AT3303	XLOC_003296	TCONS_00003304	4.07465	6.30443	3.32693	-0.525443	0.229989	0.755432	0.71555	0.883	0.61075	0.996668
25	cis	1:N	310	S>N (ST contains NAT)	GL31753	GL31753-R1	11	0.56	2038	GaLu96scf_10	-	799558	801595	AT3304	1	0.57	363	GaLu96scf_10	+	801049	801358	GL31753															AT3304	XLOC_003297	TCONS_00003305	0	1.24778	9.35904	-1.16851	-3.37281	-2.2043	1	0.0256	0.29825	1
26	cis	1:1	69	Divergent (NAT5' to 5'ST)	GL20646	GL20646-R1	5	0.57	1586	GaLu96scf_10	-	824066	825651	AT3319	1	0.57	573	GaLu96scf_10	+	825583	826155	GL20646	XLOC_003761	TCONS_00004095	4.08004	1.67367	1.40138	0.925991	1.08095	0.154962	0.23995	0.16285	0.81795	0.995522	0.995522	0.995522	AT3319	XLOC_003312	TCONS_00003320	1.76107	1.4839	1.14397	0.152636	0.364938	0.212302	0.8536	0.66605	0.7912	0.996668
27	cis	1:N	400	S>N (ST contains NAT)	GL26923	GL26923-R1	8	0.56	2590	GaLu96scf_10	-	827384	829973	AT3320	1	0.58	1020	GaLu96scf_10	+	828403	828802	GL26923	XLOC_003762	TCONS_00004096	0.354829	1.2513	0.515596	-0.732646	-0.161777	0.570869	0.23105	1	0.4264	0.995522	1	0.995522	AT3320	XLOC_003313	TCONS_00003321	0	0	5.94908	0	-2.79683	-2.79683	1	0.0127	0.0127	1
28	cis	1:N	524	S>N (ST contains NAT)	GL26924	GL26924-R1	3	0.53	1081	GaLu96scf_10	-	890785	891865	AT3336	1	0.57	524	GaLu96scf_10	+	891150	891673	GL26924	XLOC_003785	TCONS_00004123	12.3511	10.0335	4.13597	0.274992	1.37823	1.10324	0.81185	0.1934	0.38285	0.995522	0.995522	0.995522	AT3336	XLOC_003329	TCONS_00003337	8.96919	13.9172	3.88805	-0.581408	1.02823	1.60964	0.5755	0.40055	0.1955	0.988219
29	cis	1:N	116	Divergent (NAT5' to 5'ST)	GL26924	GL26924-R1	3	0.53	1081	GaLu96scf_10	-	890785	891865	AT3337	1	0.53	298	GaLu96scf_10	+	891750	892047	GL26924	XLOC_003785	TCONS_00004123	12.3511	10.0335	4.13597	0.274992	1.37823	1.10324	0.81185	0.1934	0.38285	0.995522	0.995522	0.995522	AT3337	XLOC_003330	TCONS_00003338	8.88716	7.28587	3.73683	0.254904	1.06165	0.806746	0.82105	0.4024	0.52765	0.996668
30	cis	1:1	184	Covergent (NAT3' to 3'ST)	GL20524	GL20524-R1	5	0.59	1524	GaLu96scf_10	-	909894	911417	AT3341	1	0.59	277	GaLu96scf_10	+	909801	910077	GL20524	XLOC_003792	TCONS_00004130	7.15286	6.87534	6.76445	0.0499784	0.0704203	0.0204419	0.9481	0.92705	0.97865	0.995522	0.995522	0.996102	AT3341	XLOC_003334	TCONS_00003342	101.626	11.5919	142.534	3.02687	-0.4839	-3.51077	0.2387	0.6746	0.21675	0.849813
31	cis	1:N	262	S>N (ST contains NAT)	GL26850	GL26850-R1	7	0.56	1930	GaLu96scf_10	-	1220040	1221969	AT3399	1	0.58	262	GaLu96scf_10	+	1221155	1221416	GL26850	XLOC_003890	TCONS_00004235	4.54422	1.99216	2.68517	0.889773	0.589236	-0.300536	0.307	0.51855	0.729	0.995522	0.995522	0.995522	AT3399	XLOC_003392	TCONS_00003400	18.6218	14.7033	13.9153	0.321432	0.395708	0.0742762	0.8521	0.83005	0.95035	0.996668
32	cis	1:N	371	S>N (ST contains NAT)	GL26850	GL26850-R1	7	0.56	1930	GaLu96scf_10	-	1220040	1221969	AT3400	1	0.55	371	GaLu96scf_10	+	1221498	1221868	GL26850	XLOC_003890	TCONS_00004235	4.54422	1.99216	2.68517	0.889773	0.589236	-0.300536	0.307	0.51855	0.729	0.995522	0.995522	0.995522	AT3400	XLOC_003393	TCONS_00003401	20.7676	3.16353	8.15848	2.38634	1.24903	-1.13731	0.1765	0.30525	0.481	0.802922
33	cis	1:N	171	Covergent (NAT3' to 3'ST)	GL20478	GL20478-R1	21	0.56	6021	GaLu96scf_10	-	1302640	1308660	AT3429	1	0.48	245	GaLu96scf_10	+	1302566	1302810	GL20478	XLOC_003917	TCONS_00004262	25.6352	19.6558	32.3726	0.366762	-0.325358	-0.69212	0.64015	0.67435	0.37415	0.995522	0.995522	0.995522	AT3429	XLOC_003422	TCONS_00003430	29.2155	8.27484	101.469	1.70388	-1.76186	-3.46574	0.49765	0.44735	0.22195	0.968064
34	cis	1:N	407	S>N (ST contains NAT)	GL20478	GL20478-R1	21	0.56	6021	GaLu96scf_10	-	1302640	1308660	AT3432	1	0.61	407	GaLu96scf_10	+	1303716	1304122	GL20478	XLOC_003917	TCONS_00004262	25.6352	19.6558	32.3726	0.366762	-0.325358	-0.69212	0.64015	0.67435	0.37415	0.995522	0.995522	0.995522	AT3432	XLOC_003425	TCONS_00003433	51.436	41.3476	71.9407	0.308264	-0.476172	-0.784436	0.71785	0.5744	0.36945	0.996668
35	cis	1:N	324	S>N (ST contains NAT)	GL20478	GL20478-R1	21	0.56	6021	GaLu96scf_10	-	1302640	1308660	AT3434	1	0.58	324	GaLu96scf_10	+	1304990	1305313	GL20478	XLOC_003917	TCONS_00004262	25.6352	19.6558	32.3726	0.366762	-0.325358	-0.69212	0.64015	0.67435	0.37415	0.995522	0.995522	0.995522	AT3434	XLOC_003427	TCONS_00003435	108.627	46.526	151.727	1.20585	-0.478341	-1.68419	0.18795	0.5845	0.06575	0.814892
36	cis	1:1	352	Covergent (NAT3' to 3'ST)	GL20594	GL20594-R1	6	0.61	2150	GaLu96scf_10	-	1377258	1379407	AT3465	1	0.58	587	GaLu96scf_10	+	1377023	1377609	GL20594	XLOC_003946	TCONS_00004295	35.9058	150.039	69.0847	-2.033	-0.92525	1.10775	0.02305	0.24595	0.2035	0.434312	0.995522	0.995522	AT3465	XLOC_003458	TCONS_00003466	30.5931	106.956	59.2753	-1.77282	-0.931955	0.840865	0.0454	0.2802	0.3141	0.41975
37	cis	1:1	49	Covergent (NAT3' to 3'ST)	GL20595	GL20595-R1	4	0.61	967	GaLu96scf_10	-	1380559	1381525	AT3469	1	0.61	293	GaLu96scf_10	+	1380315	1380607	GL20595	XLOC_003947	TCONS_00004296	22.8128	3.25979	1.9295	2.48289	3.02302	0.540131	0.0122	0.01645	0.5399	0.267891	0.338998	0.995522	AT3469	XLOC_003462	TCONS_00003470	49.8949	10.1489	8.06483	2.19061	2.48918	0.298567	0.34565	0.32755	0.7844	0.90447
38	cis	1:1	246	Divergent (NAT5' to 5'ST)	GL20482	GL20482-R1	8	0.52	1945	GaLu96scf_10	-	1425488	1427432	AT3479	1	0.53	260	GaLu96scf_10	+	1427187	1427446	GL20482	XLOC_003964	TCONS_00004316	30.5905	25.3776	37.3768	0.260133	-0.280774	-0.540907	0.7712	0.7345	0.51135	0.995522	0.995522	0.995522	AT3479	XLOC_003472	TCONS_00003480	140.071	132.981	279.959	0.0743936	-0.993954	-1.06835	0.9366	0.30435	0.2525	0.996668
39	cis	1:1	292	S>N (ST contains NAT)	GL15123	GL15123-R1	4	0.51	896	GaLu96scf_11	-	33294	34189	AT3906	1	0.58	292	GaLu96scf_11	+	33869	34160	GL15123	XLOC_004424	TCONS_00004796	4.34294	0	0	2.41762	2.41762	0	0.00575	0.00575	1	0.186258	0.186258	1	AT3906	XLOC_003896	TCONS_00003907	19.763	0.96521	0	3.40126	4.37594	0.974683	0.19105	0.00065	1	0.815864
40	cis	1:N	362	S>N (ST contains NAT)	GL20659	GL20659-R1	15	0.59	3013	GaLu96scf_11	-	72893	75905	AT3925	1	0.61	362	GaLu96scf_11	+	73689	74050	GL20659	XLOC_004441	TCONS_00004815	2.42687	1.63105	3.42706	0.381238	-0.369458	-0.750696	0.62665	0.64805	0.42625	0.995522	0.995522	0.995522	AT3925	XLOC_003915	TCONS_00003926	0	9.25881	0	-3.35879	0	3.35879	0.00345	1	0.0035	0.0913113
41	cis	1:N	242	S>N (ST contains NAT)	GL20659	GL20659-R1	15	0.59	3013	GaLu96scf_11	-	72893	75905	AT3926	1	0.63	362	GaLu96scf_11	+	74633	74874	GL20659	XLOC_004441	TCONS_00004815	2.42687	1.63105	3.42706	0.381238	-0.369458	-0.750696	0.62665	0.64805	0.42625	0.995522	0.995522	0.995522	AT3926	XLOC_003916	TCONS_00003927	23.1288	20.9228	36.1409	0.138323	-0.622245	-0.760567	0.9257	0.6463	0.54225	0.996668
42	cis	1:1	95	Divergent (NAT5' to 5'ST)	GL20790	GL20790-R1	8	0.6	3759	GaLu96scf_11	-	128976	132734	AT3939	1	0.5	244	GaLu96scf_11	+	132640	132883	GL20790	XLOC_004463	TCONS_00004838	16.6298	12.5437	18.796	0.380379	-0.167176	-0.547555	0.65355	0.83465	0.53745	0.995522	0.995522	0.995522	AT3939	XLOC_003929	TCONS_00003940	475.292	272.18	463.987	0.801988	0.0346406	-0.767348	0.382	0.9684	0.3969	0.923621
43	cis	1:1	454	N>S (NAT contains ST)	GL26947	GL26947-R1	3	0.62	454	GaLu96scf_11	-	172869	173322	AT3957	1	0.58	1035	GaLu96scf_11	+	172603	173637	GL26947	XLOC_004480	TCONS_00004858	2.31522	0	4.88405	1.7291	-0.827726	-2.55682	0.21985	0.6283	0.1303	0.995522	0.995522	0.995522	AT3957	XLOC_003947	TCONS_00003958	6.36723	0.999523	1.60106	1.88146	1.50199	-0.379468	0.13135	0.18355	0.70805	0.741774
44	cis	1:1	175	Divergent (NAT5' to 5'ST)	GL15188	GL15188-R1	3	0.64	1528	GaLu96scf_11	-	196998	198525	AT3966	1	0.57	526	GaLu96scf_11	+	198351	198876	GL15188	XLOC_004487	TCONS_00004865	1.70183	1.5416	1.16922	0.0881839	0.316758	0.228574	0.88825	0.63355	0.7234	0.995522	0.995522	0.995522	AT3966	XLOC_003956	TCONS_00003967	0.950727	1.02904	3.88491	-0.0567548	-1.32431	-1.26756	1	0.3775	0.4016	1
45	cis	1:1	151	Divergent (NAT5' to 5'ST)	GL26971	GL26971-R1	2	0.53	274	GaLu96scf_11	-	199953	200226	AT3968	1	0.55	552	GaLu96scf_11	+	200076	200627	GL26971	XLOC_004489	TCONS_00004867	0	10.05	0	-3.46597	0	3.46597	0.1227	1	0.2184	0.995522	1	0.995522	AT3968	XLOC_003958	TCONS_00003969	0	3.92125	3.05303	-2.29904	-2.01899	0.280049	0.00155	0.0039	0.8002	0.0594824
46	cis	1:N	113	S>N (ST contains NAT)	GL20687	GL20687-R1	23	0.56	4492	GaLu96scf_11	-	286285	290776	AT3974	1	0.57	615	GaLu96scf_11	+	288985	289357	GL20687	XLOC_004505	TCONS_00004883	8.73248	3.97119	16.7705	0.969216	-0.868561	-1.83778	0.22165	0.2814	0.02375	0.995522	0.995522	0.443152	AT3974	XLOC_003964	TCONS_00003975	5.57983	5.87418	10.655	-0.0631481	-0.824833	-0.761685	0.9517	0.42775	0.46045	0.996668
47	cis	1:N	373	Divergent (NAT5' to 5'ST)	GL20687	GL20687-R1	23	0.56	4492	GaLu96scf_11	-	286285	290776	AT3976	1	0.58	615	GaLu96scf_11	+	290664	291278	GL20687	XLOC_004505	TCONS_00004883	8.73248	3.97119	16.7705	0.969216	-0.868561	-1.83778	0.22165	0.2814	0.02375	0.995522	0.995522	0.443152	AT3976	XLOC_003966	TCONS_00003977	5.46216	0.498987	9.00509	2.10803	-0.630638	-2.73867	0.22095	0.48325	0.2058	0.840304
48	cis	1:1	102	Covergent (NAT3' to 3'ST)	GL20841	GL20841-R1	8	0.56	1800	GaLu96scf_11	-	301094	302893	AT3982	2	0.54	549	GaLu96scf_11	+	300578	301195	GL20841	XLOC_004510	TCONS_00004888	0.0601877	1.32475	1.07098	-1.13279	-0.966007	0.166779	0.3478	0.35565	0.8983	0.995522	0.995522	0.995522	AT3982	XLOC_003972	TCONS_00003983	5.17348	3.22543	3.26272	0.547001	0.534321	-0.0126796	0.55295	0.55025	0.5224	0.983771
49	cis	N:N	1233	S>N (ST contains NAT)	GL20842	GL20842-R1	12	0.54	2822	GaLu96scf_11	-	319659	322480	AT3989	1	0.53	1233	GaLu96scf_11	+	320067	321299	GL20842	XLOC_004516	TCONS_00004895	6.08335	9.55548	11.985	-0.575481	-0.874332	-0.298851	0.72665	0.5991	0.8715	0.995522	0.995522	0.995522	AT3989	XLOC_003979	TCONS_00003990	10.1341	10.8192	14.807	-0.086136	-0.505592	-0.419456	0.9662	0.8044	0.83365	0.996668
50	cis	1:1	302	S>N (ST contains NAT)	GL20843	GL20843-R1	9	0.5	1582	GaLu96scf_11	-	324148	325729	AT3993	1	0.48	302	GaLu96scf_11	+	324644	324945	GL20843	XLOC_004518	TCONS_00004897	47.7227	49.6878	58.0989	-0.0570413	-0.278531	-0.221489	0.95065	0.76875	0.81715	0.995522	0.995522	0.995522	AT3993	XLOC_003983	TCONS_00003994	96.0997	133.661	176.67	-0.471778	-0.871657	-0.399879	0.62625	0.37575	0.6694	0.996005
51	cis	1:1	176	Covergent (NAT3' to 3'ST)	GL18332	GL18332-R1	1	0.61	909	GaLu96scf_11	-	347887	348795	AT4003	1	0.56	225	GaLu96scf_11	+	347838	348062	GL18332	XLOC_004527	TCONS_00004907	0.136681	1.1451	0.426539	-0.916219	-0.327694	0.588525	0.1449	1	0.3024	0.995522	1	0.995522	AT4003	XLOC_003993	TCONS_00004004	303.924	0	0	8.25229	8.25229	0	0.09695	0.0966	1	0.664635
52	cis	1:1	400	S>N (ST contains NAT)	GL15194	GL15194-R1	3	0.55	715	GaLu96scf_11	-	349316	350030	AT4004	1	0.57	400	GaLu96scf_11	+	349418	349817	GL15194	XLOC_004528	TCONS_00004909	9.94941	7.8566	3.89511	0.306027	1.16144	0.855415	0.74665	0.24295	0.3741	0.995522	0.995522	0.995522	AT4004	XLOC_003994	TCONS_00004005	41.3174	32.3245	14.4627	0.344632	1.45242	1.10778	0.72415	0.2007	0.3205	0.996668
53	cis	1:1	792	S>N (ST contains NAT)	GL20844	GL20844-R1	8	0.59	3826	GaLu96scf_11	-	350893	354718	AT4006	1	0.58	792	GaLu96scf_11	+	352872	353663	GL20844	XLOC_004529	TCONS_00004910	96.4299	132.006	80.6123	-0.449097	0.255585	0.704682	0.59535	0.76925	0.4036	0.995522	0.995522	0.995522	AT4006	XLOC_003996	TCONS_00004007	40.3993	68.5298	44.5932	-0.74804	-0.139216	0.608823	0.35205	0.86365	0.44015	0.908155
54	cis	1:1	149	Covergent (NAT3' to 3'ST)	GL20846	GL20846-R1	5	0.59	1918	GaLu96scf_11	-	364924	366841	AT4013	1	0.54	507	GaLu96scf_11	+	364566	365072	GL20846	XLOC_004534	TCONS_00004915	22.346	33.055	25.4237	-0.544691	-0.178673	0.366018	0.5196	0.82685	0.677	0.995522	0.995522	0.995522	AT4013	XLOC_004003	TCONS_00004014	14.0764	30.6453	22.6592	-1.06972	-0.650135	0.419588	0.2908	0.5194	0.6494	0.869105
55	cis	1:1	985	N>S (NAT contains ST)	GL26975	GL26975-R1	4	0.53	985	GaLu96scf_11	-	370642	371626	AT4015	1	0.52	1290	GaLu96scf_11	+	370592	371881	GL26975	XLOC_004535	TCONS_00004916	16.1898	22.6301	6.02426	-0.45905	1.29114	1.75019	0.5905	0.145	0.0565	0.995522	0.995522	0.735069	AT4015	XLOC_004005	TCONS_00004016	5.1933	12.747	4.447	-1.15034	0.185246	1.33558	0.34905	0.89465	0.3008	0.90648
56	cis	1:1	175	Divergent (NAT5' to 5'ST)	GL20847	GL20847-R1	14	0.58	2950	GaLu96scf_11	-	378484	381433	AT4021	1	0.52	251	GaLu96scf_11	+	381259	381509	GL20847	XLOC_004537	TCONS_00004919	37.1483	49.8679	53.7989	-0.415151	-0.522542	-0.107391	0.6145	0.5267	0.89795	0.995522	0.995522	0.995522	AT4021	XLOC_004011	TCONS_00004022	485.516	211.231	178.145	1.19687	1.44133	0.244461	0.23745	0.17585	0.81925	0.848907
57	cis	1:1	335	N>S (NAT contains ST)	GL15199	GL15199-R1	2	0.56	335	GaLu96scf_11	-	459348	459682	AT4041	1	0.55	723	GaLu96scf_11	+	459315	460037	GL15199	XLOC_004572	TCONS_00004956	0	0	0	0	0	0	1	1	1	1	1	1	AT4041	XLOC_004031	TCONS_00004042	2.6223	0.711828	2.98625	1.08137	-0.138144	-1.21951	0.26045	0.86735	0.2181	0.855598
58	cis	1:1	62	Divergent (NAT5' to 5'ST)	GL20703	GL20703-R1	5	0.56	2073	GaLu96scf_11	-	479237	481309	AT4049	1	0.56	394	GaLu96scf_11	+	481248	481641	GL20703	XLOC_004579	TCONS_00004964	41.691	28.6731	24.5034	0.524781	0.743265	0.218484	0.50045	0.34515	0.7746	0.995522	0.995522	0.995522	AT4049	XLOC_004039	TCONS_00004050	9.58856	5.25977	5.00742	0.758323	0.817699	0.0593758	0.42055	0.3933	0.9536	0.942552
59	cis	1:1	657	N>S (NAT contains ST)	GL18338	GL18338-R1	1	0.54	657	GaLu96scf_11	-	494884	495540	AT4050	1	0.54	845	GaLu96scf_11	+	494719	495563	GL18338	XLOC_004586	TCONS_00004971	8.03443	2.53984	4.83844	1.35176	0.629856	-0.721905	0.22645	0.52645	0.50675	0.995522	0.995522	0.995522	AT4050	XLOC_004040	TCONS_00004051	7.502	4.07722	4.52195	0.743769	0.622611	-0.121158	0.41525	0.49865	0.89635	0.941389
60	cis	1:1	422	Divergent (NAT5' to 5'ST)	GL15208	GL15208-R1	4	0.57	755	GaLu96scf_11	-	537349	538103	AT4064	1	0.6	478	GaLu96scf_11	+	537682	538159	GL15208	XLOC_004603	TCONS_00004989	87.2067	0	0.523818	6.46282	5.85513	-0.607692	0.09605	0.1691	1	0.965051	0.995522	1	AT4064	XLOC_004054	TCONS_00004065	132.767	0.26514	0	6.72431	7.06361	0.339297	0.18605	5e-05	1	0.814529
61	cis	1:1	341	S>N (ST contains NAT)	GL26981	GL26981-R1	4	0.55	1080	GaLu96scf_11	-	539007	540086	AT4066	1	0.48	341	GaLu96scf_11	+	539740	540080	GL26981	XLOC_004604	TCONS_00004990	6.6461	7.86104	8.47455	-0.212745	-0.309341	-0.0965955	0.2612	0.5116	0.6361	0.995522	0.995522	0.995522	AT4066	XLOC_004056	TCONS_00004067	20.6892	20.3405	30.4546	0.0234034	-0.536326	-0.559729	0.9775	0.62905	0.61025	0.996668
62	cis	1:1	571	S>N (ST contains NAT)	GL18351	GL18351-R1	3	0.59	953	GaLu96scf_11	-	558763	559715	AT4070	1	0.6	571	GaLu96scf_11	+	558796	559366	GL18351	XLOC_004610	TCONS_00004996	1.72175	3.13268	4.10993	-0.602577	-0.908787	-0.30621	0.5228	0.36235	0.7525	0.995522	0.995522	0.995522	AT4070	XLOC_004060	TCONS_00004071	2.12188	4.34122	5.92873	-0.77474	-1.15016	-0.375421	0.45745	0.29215	0.70515	0.956316
63	cis	1:N	438	S>N (ST contains NAT)	GL20766	GL20766-R1	10	0.54	2250	GaLu96scf_11	-	653723	655972	AT4111	1	0.54	438	GaLu96scf_11	+	654457	654894	GL20766	XLOC_004641	TCONS_00005031	4.19185	7.35855	3.701	-0.687027	0.143267	0.830294	0.35955	0.8364	0.2682	0.995522	0.995522	0.995522	AT4111	XLOC_004098	TCONS_00004112	8.16763	16.8622	11.6164	-0.962278	-0.460639	0.501639	0.40275	0.70125	0.6368	0.934909
64	cis	1:N	510	S>N (ST contains NAT)	GL20766	GL20766-R1	10	0.54	2250	GaLu96scf_11	-	653723	655972	AT4112	1	0.58	510	GaLu96scf_11	+	655013	655522	GL20766	XLOC_004641	TCONS_00005031	4.19185	7.35855	3.701	-0.687027	0.143267	0.830294	0.35955	0.8364	0.2682	0.995522	0.995522	0.995522	AT4112	XLOC_004099	TCONS_00004113	9.57129	11.0491	5.7569	-0.188761	0.645719	0.83448	0.83325	0.47825	0.36415	0.996668
65	cis	1:1	237	Divergent (NAT5' to 5'ST)	GL20717	GL20717-R1	11	0.58	2358	GaLu96scf_11	-	708256	710613	AT4140	2	0.54	467	GaLu96scf_11	+	710377	710901	GL20717	XLOC_004653	TCONS_00005046	98.6264	3.79741	1.82089	4.3762	5.14229	0.766097	0.00015	0.0041	0.3891	0.0257996	0.186258	0.995522	AT4140	XLOC_004127	TCONS_00004141	23.7504	7.23534	7.46553	1.58754	1.54776	-0.0397741	0.10255	0.11465	0.969	0.67516
66	cis	1:N	239	S>N (ST contains NAT)	GL20718	GL20718-R1	7	0.57	1693	GaLu96scf_11	-	723798	725490	AT4143	1	0.45	239	GaLu96scf_11	+	723814	724052	GL20718	XLOC_004659	TCONS_00005052	32.3757	36.9451	24.1394	-0.185099	0.408884	0.593983	0.8299	0.66135	0.51845	0.995522	0.995522	0.995522	AT4143	XLOC_004130	TCONS_00004144	822.733	376.508	358.195	1.12566	1.19742	0.0717677	0.2742	0.25305	0.94885	0.860995
67	cis	1:N	391	S>N (ST contains NAT)	GL20718	GL20718-R1	7	0.57	1693	GaLu96scf_11	-	723798	725490	AT4144	1	0.6	391	GaLu96scf_11	+	724163	724553	GL20718	XLOC_004659	TCONS_00005052	32.3757	36.9451	24.1394	-0.185099	0.408884	0.593983	0.8299	0.66135	0.51845	0.995522	0.995522	0.995522	AT4144	XLOC_004131	TCONS_00004145	33.0475	38.3834	30.0707	-0.210045	0.131959	0.342004	0.8242	0.8911	0.7152	0.996668
68	cis	1:1	852	N>S (NAT contains ST)	GL15233	GL15233-R1	4	0.51	852	GaLu96scf_11	-	782990	783841	AT4167	1	0.52	1224	GaLu96scf_11	+	782704	783927	GL15233	XLOC_004683	TCONS_00005076	1.03295	3.77657	8.3298	-1.23237	-2.19824	-0.965862	0.3497	0.15285	0.4052	0.995522	0.995522	0.995522	AT4167	XLOC_004154	TCONS_00004168	1.22455	4.11236	7.46696	-1.20045	-1.9283	-0.72785	0.2019	0.0757	0.3929	0.824618
69	cis	1:N	199	S>N (ST contains NAT)	GL26993	GL26993-R1	5	0.61	1413	GaLu96scf_11	-	802772	804184	AT4170	1	0.59	582	GaLu96scf_11	+	803356	803731	GL26993	XLOC_004690	TCONS_00005083	94.8975	82.3712	106.877	0.20194	-0.16987	-0.37181	0.83815	0.86975	0.70345	0.995522	0.995522	0.995522	AT4170	XLOC_004157	TCONS_00004171	15.5676	4.87501	23.0176	1.49574	-0.535717	-2.03146	0.33245	0.64825	0.2033	0.896266
70	cis	1:N	376	Divergent (NAT5' to 5'ST)	GL26993	GL26993-R1	5	0.61	1413	GaLu96scf_11	-	802772	804184	AT4171	2	0.58	582	GaLu96scf_11	+	803906	805088	GL26993	XLOC_004690	TCONS_00005083	94.8975	82.3712	106.877	0.20194	-0.16987	-0.37181	0.83815	0.86975	0.70345	0.995522	0.995522	0.995522	AT4171	XLOC_004158	TCONS_00004172	48.7609	50.051	53.1917	-0.0369237	-0.123064	-0.0861407	0.9613	0.88005	0.9167	0.996668
71	cis	1:N	320	S>N (ST contains NAT)	GL15238	GL15238-R1	5	0.6	954	GaLu96scf_11	-	845724	846677	AT4188	1	0.58	461	GaLu96scf_11	+	845874	846193	GL15238	XLOC_004707	TCONS_00005101	3.83527	0.539151	0.565722	1.65147	1.62678	-0.0246924	0.1675	0.17575	1	0.995522	0.995522	1	AT4188	XLOC_004175	TCONS_00004189	30.4054	0	0	4.97292	4.97292	0	0.00025	0.00025	1	0.023149
72	cis	1:N	428	Divergent (NAT5' to 5'ST)	GL15238	GL15238-R1	5	0.6	954	GaLu96scf_11	-	845724	846677	AT4189	1	0.63	461	GaLu96scf_11	+	846250	846710	GL15238	XLOC_004707	TCONS_00005101	3.83527	0.539151	0.565722	1.65147	1.62678	-0.0246924	0.1675	0.17575	1	0.995522	0.995522	1	AT4189	XLOC_004176	TCONS_00004190	7.10453	0.519965	0	2.41468	3.01872	0.604043	0.2584	0.0984	1	0.85448
73	cis	1:1	80	Covergent (NAT3' to 3'ST)	GL20797	GL20797-R1	2	0.52	1603	GaLu96scf_11	-	1033259	1034861	AT4207	1	0.54	245	GaLu96scf_11	+	1033094	1033338	GL20797	XLOC_004753	TCONS_00005148	0	0	0	0	0	0	1	1	1	1	1	1	AT4207	XLOC_004194	TCONS_00004208	289.349	0	0	8.18165	8.18165	0	0.00025	0.00025	1	0.023149
74	cis	1:1	963	Covergent (NAT3' to 3'ST)	GL20744	GL20744-R1	25	0.54	4542	GaLu96scf_11	-	1144946	1149487	AT4224	1	0.54	1037	GaLu96scf_11	+	1144872	1145908	GL20744	XLOC_004778	TCONS_00005174	75.0296	78.9739	119.702	-0.0729623	-0.666785	-0.593823	0.96005	0.60985	0.656	0.995522	0.995522	0.995522	AT4224	XLOC_004211	TCONS_00004225	43.1675	47.6238	67.5294	-0.1387	-0.633746	-0.495046	0.9244	0.6466	0.72	0.996668
75	cis	1:1	172	Divergent (NAT5' to 5'ST)	GL18312	GL18312-R1	2	0.54	348	GaLu96scf_11	-	1169960	1170307	AT4233	1	0.52	959	GaLu96scf_11	+	1170136	1171094	GL18312	XLOC_004789	TCONS_00005187	0	0	0	0	0	0	1	1	1	1	1	1	AT4233	XLOC_004220	TCONS_00004234	0.640963	2.01679	1.1736	-0.878479	-0.405546	0.472933	0.3633	0.66235	0.6004	0.914246
76	cis	1:1	278	Covergent (NAT3' to 3'ST)	GL20747	GL20747-R1	4	0.58	1197	GaLu96scf_11	-	1181971	1183167	AT4237	1	0.52	363	GaLu96scf_11	+	1181886	1182248	GL20747	XLOC_004793	TCONS_00005191	85.4052	70.3712	74.8888	0.275777	0.187224	-0.0885528	0.7587	0.8452	0.92475	0.995522	0.995522	0.995522	AT4237	XLOC_004224	TCONS_00004238	178.681	96.6564	118.33	0.879649	0.590473	-0.289176	0.3158	0.4976	0.7473	0.88581
77	cis	1:1	530	Divergent (NAT5' to 5'ST)	GL15164	GL15164-R1	6	0.53	1265	GaLu96scf_11	-	1198968	1200232	AT4241	1	0.54	990	GaLu96scf_11	+	1199703	1200692	GL15164	XLOC_004801	TCONS_00005199	0.388617	0.681674	2.35034	-0.276243	-1.27064	-0.994396	0.368	0.0351	0.279	0.995522	0.581602	0.995522	AT4241	XLOC_004228	TCONS_00004242	1.35879	1.61379	3.32864	-0.148096	-0.875847	-0.727752	0.87145	0.3509	0.4179	0.996668
78	cis	1:1	377	Covergent (NAT3' to 3'ST)	GL26963	GL26963-R1	2	0.57	409	GaLu96scf_11	-	1250638	1251046	AT4257	1	0.54	547	GaLu96scf_11	+	1250468	1251014	GL26963	XLOC_004821	TCONS_00005219	9.01218	11.3747	15.2753	-0.30567	-0.700899	-0.395229	0.80505	0.5906	0.7293	0.995522	0.995522	0.995522	AT4257	XLOC_004244	TCONS_00004258	5.04904	6.71053	11.8955	-0.350128	-1.09216	-0.742027	0.7658	0.3326	0.4704	0.996668
79	cis	1:1	337	Divergent (NAT5' to 5'ST)	GL18315	GL18315-R1	7	0.61	1876	GaLu96scf_11	-	1257894	1259769	AT4261	1	0.54	1237	GaLu96scf_11	+	1259433	1260669	GL18315	XLOC_004825	TCONS_00005223	0.966158	1.38615	1.54779	-0.279334	-0.373871	-0.0945371	0.71265	0.61155	0.8895	0.995522	0.995522	0.995522	AT4261	XLOC_004248	TCONS_00004262	1.5697	2.91161	3.15441	-0.606159	-0.69304	-0.0868813	0.53235	0.46315	0.92205	0.978487
80	cis	1:1	254	Covergent (NAT3' to 3'ST)	GL20825	GL20825-R1	3	0.56	1014	GaLu96scf_11	-	1307297	1308310	AT4278	1	0.62	390	GaLu96scf_11	+	1307161	1307550	GL20825	XLOC_004837	TCONS_00005236	48.8077	24.1499	36.3122	0.985819	0.416738	-0.569081	0.25445	0.63145	0.50235	0.995522	0.995522	0.995522	AT4278	XLOC_004265	TCONS_00004279	91.7301	41.4149	67.0839	1.12846	0.44572	-0.682741	0.2273	0.6214	0.46675	0.843544
81	cis	1:1	132	Divergent (NAT5' to 5'ST)	GL15170	GL15170-R1	4	0.6	849	GaLu96scf_11	-	1341435	1342283	AT4288	2	0.55	636	GaLu96scf_11	+	1342152	1342842	GL15170	XLOC_004848	TCONS_00005247	12.4815	19.4814	11.2314	-0.603252	0.140492	0.743744	0.6192	0.91725	0.5456	0.995522	0.995522	0.995522	AT4288	XLOC_004275	TCONS_00004289	9.96679	7.71789	5.91201	0.33109	0.665968	0.334877	0.6998	0.4448	0.70335	0.996668
82	cis	1:1	445	Divergent (NAT5' to 5'ST)	GL15172	GL15172-R1	9	0.6	5459	GaLu96scf_11	-	1355106	1360564	AT4293	1	0.56	683	GaLu96scf_11	+	1360120	1360802	GL15172	XLOC_004854	TCONS_00005253	43.143	31.6788	42.5576	0.433821	0.019247	-0.414574	0.583	0.98075	0.5936	0.995522	0.996133	0.995522	AT4293	XLOC_004280	TCONS_00004294	57.7984	33.1966	48.4128	0.781897	0.250876	-0.531021	0.35355	0.7627	0.5255	0.908956
83	cis	1:1	423	Covergent (NAT3' to 3'ST)	GL20686	GL20686-R1	4	0.56	981	GaLu96scf_11	-	1361076	1362056	AT4294	1	0.53	538	GaLu96scf_11	+	1360961	1361498	GL20686	XLOC_004855	TCONS_00005254	88.1548	182.635	132.212	-1.04241	-0.579315	0.463099	0.25275	0.5112	0.6064	0.995522	0.995522	0.995522	AT4294	XLOC_004281	TCONS_00004295	18.6067	28.1034	18.286	-0.569799	0.0238149	0.593614	0.5245	0.97755	0.5156	0.97556
84	cis	1:1	231	S>N (ST contains NAT)	GL15175	GL15175-R1	8	0.57	2323	GaLu96scf_11	-	1381049	1383371	AT4299	1	0.52	231	GaLu96scf_11	+	1382753	1382983	GL15175	XLOC_004861	TCONS_00005260	1.10998	0.715386	0.670287	0.298706	0.337144	0.038438	0.5785	0.5199	0.93495	0.995522	0.995522	0.995522	AT4299	XLOC_004286	TCONS_00004300	0	0	134.093	0	-7.07778	-7.07778	1	0.00435	0.00435	1
85	cis	N:N	184	Divergent (NAT5' to 5'ST)	GL20842	GL20842-R1	12	0.54	2822	GaLu96scf_11	-	319659	322480	AT3991	1	0.54	1109	GaLu96scf_11	+	322297	323405	GL20842	XLOC_004516	TCONS_00004895	6.08335	9.55548	11.985	-0.575481	-0.874332	-0.298851	0.72665	0.5991	0.8715	0.995522	0.995522	0.995522	AT3991	XLOC_003981	TCONS_00003992	2.27814	7.42352	10.4254	-1.36156	-1.80126	-0.439702	0.144	0.06695	0.6024	0.760432
86	cis	N:N	142	N>S (NAT contains ST)	GL20691	GL20691-R1	2	0.47	142	GaLu96scf_11	-	322699	322840	AT3991	1	0.54	1109	GaLu96scf_11	+	322297	323405	GL20691	XLOC_004517	TCONS_00004896	0	0	0	0	0	0	1	1	1	1	1	1	AT3991	XLOC_003981	TCONS_00003992	2.27814	7.42352	10.4254	-1.36156	-1.80126	-0.439702	0.144	0.06695	0.6024	0.760432
87	cis	1:1	735	Covergent (NAT3' to 3'ST)	GL20891	GL20891-R1	6	0.56	2140	GaLu96scf_12	-	97419	99558	AT4682	1	0.54	1145	GaLu96scf_12	+	97009	98153	GL20891	XLOC_005270	TCONS_00005695	18.9499	43.3342	29.482	-1.15202	-0.611569	0.540456	0.22985	0.50045	0.5305	0.995522	0.995522	0.995522	AT4682	XLOC_004669	TCONS_00004683	21.4499	43.0041	29.2311	-0.970919	-0.429313	0.541606	0.2526	0.60605	0.50525	0.85314
88	cis	1:1	202	S>N (ST contains NAT)	GL21024	GL21024-R1	6	0.51	1478	GaLu96scf_12	-	125201	126678	AT4687	1	0.53	202	GaLu96scf_12	+	126223	126424	GL21024	XLOC_005279	TCONS_00005704	3.57754	4.17625	3.13362	-0.177333	0.147161	0.324495	0.86665	0.8338	0.7615	0.995522	0.995522	0.995522	AT4687	XLOC_004674	TCONS_00004688	1844.03	126.288	381.158	3.85743	2.27137	-1.58606	0.166	0.278	0.4687	0.78686
89	cis	1:1	946	Covergent (NAT3' to 3'ST)	GL27009	GL27009-R1	5	0.57	1314	GaLu96scf_12	-	141914	143227	AT4693	1	0.57	1044	GaLu96scf_12	+	141816	142859	GL27009	XLOC_005285	TCONS_00005712	17.7433	28.9316	16.1068	-0.675337	0.131765	0.807102	0.66795	0.9436	0.62695	0.995522	0.995522	0.995522	AT4693	XLOC_004680	TCONS_00004694	9.02513	13.9698	9.88812	-0.578458	-0.119136	0.459322	0.49295	0.8884	0.5839	0.966423
90	cis	1:N	225	Covergent (NAT3' to 3'ST)	GL20892	GL20892-R1	7	0.52	1634	GaLu96scf_12	-	175243	176876	AT4706	1	0.52	228	GaLu96scf_12	+	175240	175467	GL20892	XLOC_005300	TCONS_00005728	19.0019	6.90347	7.07757	1.33958	1.30815	-0.031435	0.11275	0.12405	0.96765	0.995522	0.995522	0.995691	AT4706	XLOC_004693	TCONS_00004707	580.452	137.368	66.1594	2.07112	3.114	1.04288	0.089	0.11845	0.4975	0.642222
91	cis	1:N	456	S>N (ST contains NAT)	GL20892	GL20892-R1	7	0.52	1634	GaLu96scf_12	-	175243	176876	AT4707	1	0.53	456	GaLu96scf_12	+	175664	176119	GL20892	XLOC_005300	TCONS_00005728	19.0019	6.90347	7.07757	1.33958	1.30815	-0.031435	0.11275	0.12405	0.96765	0.995522	0.995522	0.995691	AT4707	XLOC_004694	TCONS_00004708	46.437	12.5699	16.4371	1.80559	1.44386	-0.361731	0.0833	0.14765	0.73075	0.617371
92	cis	1:N	132	Covergent (NAT3' to 3'ST)	GL20911	GL20911-R1	33	0.54	6419	GaLu96scf_12	-	196397	202815	AT4715	1	0.53	1282	GaLu96scf_12	+	196093	196528	GL20911	XLOC_005309	TCONS_00005737	51.2346	35.7616	22.0191	0.506802	1.18219	0.67539	0.52365	0.14455	0.39375	0.995522	0.995522	0.995522	AT4715	XLOC_004702	TCONS_00004716	90.3756	78.6491	52.3106	0.198159	0.777382	0.579223	0.8205	0.3856	0.51115	0.996668
93	cis	1:N	276	S>N (ST contains NAT)	GL20911	GL20911-R1	33	0.54	6419	GaLu96scf_12	-	196397	202815	AT4719	1	0.51	1282	GaLu96scf_12	+	197937	198212	GL20911	XLOC_005309	TCONS_00005737	51.2346	35.7616	22.0191	0.506802	1.18219	0.67539	0.52365	0.14455	0.39375	0.995522	0.995522	0.995522	AT4719	XLOC_004706	TCONS_00004720	259.279	47.8827	24.1342	2.41266	3.37235	0.959693	0.06995	0.1029	0.5938	0.557229
94	cis	1:N	253	S>N (ST contains NAT)	GL20911	GL20911-R1	33	0.54	6419	GaLu96scf_12	-	196397	202815	AT4720	1	0.55	1282	GaLu96scf_12	+	198267	198519	GL20911	XLOC_005309	TCONS_00005737	51.2346	35.7616	22.0191	0.506802	1.18219	0.67539	0.52365	0.14455	0.39375	0.995522	0.995522	0.995522	AT4720	XLOC_004707	TCONS_00004721	797.045	259.856	240.283	1.61319	1.72575	0.112567	0.09435	0.0857	0.90995	0.660344
95	cis	1:N	611	Divergent (NAT5' to 5'ST)	GL20911	GL20911-R1	33	0.54	6419	GaLu96scf_12	-	196397	202815	AT4725	1	0.53	1282	GaLu96scf_12	+	202205	203486	GL20911	XLOC_005309	TCONS_00005737	51.2346	35.7616	22.0191	0.506802	1.18219	0.67539	0.52365	0.14455	0.39375	0.995522	0.995522	0.995522	AT4725	XLOC_004712	TCONS_00004726	29.1319	21.917	13.2218	0.394878	1.08317	0.688294	0.635	0.1978	0.4025	0.996668
96	cis	1:1	151	Covergent (NAT3' to 3'ST)	GL15293	GL15293-R1	3	0.6	1011	GaLu96scf_12	-	257276	258286	AT4743	1	0.53	219	GaLu96scf_12	+	257208	257426	GL15293	XLOC_005325	TCONS_00005753	0.11264	0	4.7895	0.153987	-2.37945	-2.53344	1	0.20185	5e-05	1	0.995522	0.0135048	AT4743	XLOC_004730	TCONS_00004744	0	0	158.851	0	-7.32057	-7.32057	1	0.02335	0.02335	1
97	cis	1:1	60	Divergent (NAT5' to 5'ST)	GL15294	GL15294-R1	5	0.53	974	GaLu96scf_12	-	266959	267932	AT4748	1	0.51	470	GaLu96scf_12	+	267873	268342	GL15294	XLOC_005330	TCONS_00005758	20.7791	31.6354	18.6693	-0.583482	0.147014	0.730496	0.56365	0.89545	0.569	0.995522	0.995522	0.995522	AT4748	XLOC_004735	TCONS_00004749	16.2313	31.3126	28.9046	-0.907108	-0.79538	0.111728	0.29855	0.3601	0.8999	0.874574
98	cis	1:1	670	S>N (ST contains NAT)	GL20917	GL20917-R2	2	0.51	2325	GaLu96scf_12	-	321032	323356	AT4765	1	0.5	670	GaLu96scf_12	+	321924	322593	GL20917	XLOC_005348	TCONS_00005778	17.344	43.6603	50.6935	-1.28367	-1.49469	-0.211014	0.1647	0.10485	0.80935	0.995522	0.981675	0.995522	AT4765	XLOC_004752	TCONS_00004766	6.63668	8.39599	14.8811	-0.299097	-1.05628	-0.757183	0.7842	0.3199	0.4461	0.996668
99	cis	1:1	149	Divergent (NAT5' to 5'ST)	GL20917	GL20917-R1	19	0.51	2325	GaLu96scf_12	-	321032	323356	AT4766	1	0.57	562	GaLu96scf_12	+	323208	323769	GL20917	XLOC_005348	TCONS_00005778	17.344	43.6603	50.6935	-1.28367	-1.49469	-0.211014	0.1647	0.10485	0.80935	0.995522	0.981675	0.995522	AT4766	XLOC_004753	TCONS_00004767	4.69165	8.66828	8.74207	-0.764403	-0.775373	-0.0109706	0.43345	0.4311	0.9864	0.947551
100	cis	1:1	121	Covergent (NAT3' to 3'ST)	GL18428	GL18428-R1	6	0.58	1914	GaLu96scf_12	-	326478	328391	AT4767	1	0.47	423	GaLu96scf_12	+	326176	326598	GL18428	XLOC_005349	TCONS_00005779	2.64431	1.43718	1.46929	0.580417	0.56154	-0.0188775	0.4473	0.4659	0.9802	0.995522	0.995522	0.996133	AT4767	XLOC_004754	TCONS_00004768	3.15838	0.807677	7.83574	1.20189	-1.08732	-2.28921	1	0.58385	0.25695	1
101	cis	1:N	344	Covergent (NAT3' to 3'ST)	GL21052	GL21052-R1	6	0.54	1357	GaLu96scf_12	-	337048	338404	AT4776	1	0.53	521	GaLu96scf_12	+	336871	337391	GL21052	XLOC_005352	TCONS_00005782	0.627596	4.47367	4.16269	-1.74977	-1.66538	0.0843906	0.05245	0.05915	0.92095	0.712796	0.750441	0.995522	AT4776	XLOC_004763	TCONS_00004777	2.56503	5.2448	8.2271	-0.808753	-1.37198	-0.563222	0.5302	0.30465	0.6158	0.977641
102	cis	1:N	196	Divergent (NAT5' to 5'ST)	GL21052	GL21052-R1	6	0.54	1357	GaLu96scf_12	-	337048	338404	AT4778	1	0.56	287	GaLu96scf_12	+	338209	338495	GL21052	XLOC_005352	TCONS_00005782	0.627596	4.47367	4.16269	-1.74977	-1.66538	0.0843906	0.05245	0.05915	0.92095	0.712796	0.750441	0.995522	AT4778	XLOC_004765	TCONS_00004779	1.16361	11.1743	10.305	-2.4923	-2.38546	0.106842	0.2584	0.2682	0.9202	0.85448
103	cis	1:N	166	Covergent (NAT3' to 3'ST)	GL20923	GL20923-R1	3	0.54	742	GaLu96scf_12	-	376383	377124	AT4790	1	0.52	976	GaLu96scf_12	+	376001	376548	GL20923	XLOC_005366	TCONS_00005800	134.275	70.83	86.8532	0.91329	0.622785	-0.290505	0.67445	0.7121	0.85185	0.995522	0.995522	0.995522	AT4790	XLOC_004777	TCONS_00004791	10.3396	15.835	10.9623	-0.570043	-0.077038	0.493005	0.50645	0.9303	0.5656	0.970381
104	cis	1:N	494	Divergent (NAT5' to 5'ST)	GL20923	GL20923-R1	3	0.54	742	GaLu96scf_12	-	376383	377124	AT4791	1	0.57	976	GaLu96scf_12	+	376631	377606	GL20923	XLOC_005366	TCONS_00005800	134.275	70.83	86.8532	0.91329	0.622785	-0.290505	0.67445	0.7121	0.85185	0.995522	0.995522	0.995522	AT4791	XLOC_004778	TCONS_00004792	6.1602	2.97952	4.29352	0.847413	0.435778	-0.411635	0.4032	0.64175	0.67815	0.934961
105	cis	1:N	262	S>N (ST contains NAT)	GL20925	GL20925-R1	18	0.56	8752	GaLu96scf_12	-	407319	416070	AT4799	1	0.63	262	GaLu96scf_12	+	412448	412709	GL20925	XLOC_005377	TCONS_00005811	54.4469	36.2218	57.1426	0.574954	-0.0684961	-0.64345	0.45875	0.9276	0.39965	0.995522	0.995522	0.995522	AT4799	XLOC_004786	TCONS_00004800	58.5873	0	10.7176	5.89693	2.34627	-3.55065	0.0084	0.36515	1	0.146463
106	cis	1:N	697	S>N (ST contains NAT)	GL20925	GL20925-R1	18	0.56	8752	GaLu96scf_12	-	407319	416070	AT4801	1	0.56	697	GaLu96scf_12	+	413125	413821	GL20925	XLOC_005377	TCONS_00005811	54.4469	36.2218	57.1426	0.574954	-0.0684961	-0.64345	0.45875	0.9276	0.39965	0.995522	0.995522	0.995522	AT4801	XLOC_004788	TCONS_00004802	9.44794	1.80667	0.717405	1.89627	2.60491	0.708649	0.15305	0.23	0.5863	0.767184
107	cis	1:1	79	Divergent (NAT5' to 5'ST)	GL20931	GL20931-R1	2	0.52	383	GaLu96scf_12	-	537578	537960	AT4842	1	0.54	368	GaLu96scf_12	+	537882	538249	GL20931	XLOC_005414	TCONS_00005850	0	0	0	0	0	0	1	1	1	1	1	1	AT4842	XLOC_004829	TCONS_00004843	23.8595	9.77721	7.73393	1.20584	1.50913	0.303284	0.27055	0.20385	0.80535	0.858737
108	cis	1:1	223	Divergent (NAT5' to 5'ST)	GL15331	GL15331-R1	8	0.59	3854	GaLu96scf_12	-	730359	734212	AT4872	1	0.62	302	GaLu96scf_12	+	733990	734291	GL15331	XLOC_005459	TCONS_00005895	27.8527	24.4323	33.3391	0.182076	-0.251127	-0.433203	0.81	0.7467	0.57985	0.995522	0.995522	0.995522	AT4872	XLOC_004859	TCONS_00004873	22.5261	32.7028	54.1115	-0.518621	-1.22808	-0.709463	0.62085	0.23595	0.462	0.995467
109	cis	1:1	208	Divergent (NAT5' to 5'ST)	GL21075	GL21075-R1	6	0.53	2065	GaLu96scf_12	-	736549	738613	AT4874	1	0.56	951	GaLu96scf_12	+	738406	739356	GL21075	XLOC_005461	TCONS_00005897	0.305828	93.8767	62.8689	-6.18302	-5.61208	0.570943	0.16305	0.16305	0.4985	0.995522	0.995522	0.995522	AT4874	XLOC_004861	TCONS_00004875	0.66371	10.6554	5.30304	-2.80847	-1.92163	0.886838	0.05175	0.08925	0.2885	0.460072
110	cis	1:1	252	Divergent (NAT5' to 5'ST)	GL20945	GL20945-R1	4	0.59	1910	GaLu96scf_12	-	759334	761243	AT4887	1	0.58	750	GaLu96scf_12	+	760992	761741	GL20945	XLOC_005468	TCONS_00005904	21.2284	21.4766	30.239	-0.0160713	-0.49097	-0.474899	0.9884	0.6671	0.6827	0.996777	0.995522	0.995522	AT4887	XLOC_004874	TCONS_00004888	27.3121	26.2238	42.2862	0.0565346	-0.612487	-0.669021	0.94425	0.45245	0.40685	0.996668
111	cis	1:1	166	Divergent (NAT5' to 5'ST)	GL20947	GL20947-R1	14	0.55	2138	GaLu96scf_12	-	792808	794945	AT4897	1	0.56	589	GaLu96scf_12	+	794780	795368	GL20947	XLOC_005484	TCONS_00005921	7.27204	9.26552	7.1261	-0.311496	0.0256731	0.337169	0.6939	0.9716	0.66685	0.995522	0.995691	0.995522	AT4897	XLOC_004884	TCONS_00004898	5.20873	4.76535	0.461102	0.106896	2.08724	1.98034	0.9239	0.2453	0.25485	0.996668
112	cis	1:1	267	Divergent (NAT5' to 5'ST)	GL15336	GL15336-R1	6	0.61	4029	GaLu96scf_12	-	797155	801183	AT4900	1	0.64	488	GaLu96scf_12	+	800917	801404	GL15336	XLOC_005485	TCONS_00005922	41.9217	22.91	27.5789	0.844103	0.586762	-0.257341	0.28925	0.461	0.7494	0.995522	0.995522	0.995522	AT4900	XLOC_004887	TCONS_00004901	50.3251	12.5742	22.5448	1.91882	1.12424	-0.794575	0.0348	0.1891	0.3577	0.348504
113	cis	1:1	1125	N>S (NAT contains ST)	GL21013	GL21013-R1	3	0.58	1125	GaLu96scf_12	-	919901	921025	AT4937	2	0.57	1655	GaLu96scf_12	+	919797	921559	GL21013	XLOC_005524	TCONS_00005969	178.721	207.118	156.915	-0.211665	0.186648	0.398313	0.802	0.84215	0.63645	0.995522	0.995522	0.995522	AT4937	XLOC_004924	TCONS_00004938	114.747	146.898	115.09	-0.35361	-0.00423151	0.349378	0.64025	0.99535	0.64675	0.996668
114	cis	1:1	310	Divergent (NAT5' to 5'ST)	GL31779	GL31779-R1	10	0.55	2028	GaLu96scf_12	-	927416	929443	AT4941	1	0.56	703	GaLu96scf_12	+	929134	929836	GL31779															AT4941	XLOC_004928	TCONS_00004942	2.46196	1.19477	2.67795	0.657516	-0.0873158	-0.744832	0.4608	0.9171	0.40735	0.956882
115	cis	1:1	481	Divergent (NAT5' to 5'ST)	GL27074	GL27074-R1	2	0.57	547	GaLu96scf_12	-	949758	950304	AT4947	1	0.58	602	GaLu96scf_12	+	949824	950425	GL27074	XLOC_005535	TCONS_00005980	31.5543	34.8945	34.5824	-0.140948	-0.128313	0.0126353	0.8829	0.89235	0.98945	0.995522	0.995522	0.997001	AT4947	XLOC_004934	TCONS_00004948	36.6673	54.2764	58.4067	-0.553352	-0.657332	-0.10398	0.5125	0.43715	0.89945	0.972286
116	cis	1:1	1219	Divergent (NAT5' to 5'ST)	GL20970	GL20970-R1	11	0.55	2182	GaLu96scf_12	-	988708	990889	AT4963	1	0.54	1835	GaLu96scf_12	+	989671	991505	GL20970	XLOC_005544	TCONS_00005995	5.47904	7.1388	13.0595	-0.329045	-1.11775	-0.788709	0.7321	0.22665	0.4216	0.995522	0.995522	0.995522	AT4963	XLOC_004950	TCONS_00004964	7.22777	7.97034	12.7659	-0.12465	-0.742531	-0.617881	0.87135	0.3555	0.4415	0.996668
117	cis	1:1	336	Divergent (NAT5' to 5'ST)	GL15273	GL15273-R1	9	0.56	7057	GaLu96scf_12	-	995736	1002792	AT4966	1	0.6	466	GaLu96scf_12	+	1002457	1002922	GL15273	XLOC_005547	TCONS_00005998	97.8633	140.168	108.001	-0.513931	-0.140826	0.373105	0.54945	0.87075	0.664	0.995522	0.995522	0.995522	AT4966	XLOC_004953	TCONS_00004967	75.8283	151.333	85.2984	-0.987496	-0.167695	0.819801	0.223	0.8391	0.3086	0.840426
118	cis	1:1	654	Divergent (NAT5' to 5'ST)	GL15276	GL15276-R1	7	0.55	1620	GaLu96scf_12	-	1018326	1019945	AT4971	1	0.52	734	GaLu96scf_12	+	1019292	1020025	GL15276	XLOC_005554	TCONS_00006005	13.0733	13.876	24.5298	-0.0800567	-0.859264	-0.779207	0.92225	0.31975	0.3476	0.995522	0.995522	0.995522	AT4971	XLOC_004958	TCONS_00004972	15.0466	7.6343	11.9439	0.894152	0.31002	-0.584132	0.3488	0.73145	0.54635	0.906403
119	cis	1:N	800	Covergent (NAT3' to 3'ST)	GL15270	GL15270-R1	5	0.54	1678	GaLu96scf_12	-	1052899	1054576	AT4987	1	0.53	953	GaLu96scf_12	+	1052875	1053698	GL15270	XLOC_005564	TCONS_00006015	28.3067	16.8453	25.3689	0.715725	0.152402	-0.563323	0.38105	0.85585	0.52055	0.995522	0.995522	0.995522	AT4987	XLOC_004974	TCONS_00004988	19.9559	14.7902	18.3562	0.408352	0.114583	-0.29377	0.6378	0.89705	0.7335	0.996668
120	cis	1:N	770	Divergent (NAT5' to 5'ST)	GL15270	GL15270-R1	5	0.54	1678	GaLu96scf_12	-	1052899	1054576	AT4988	1	0.54	953	GaLu96scf_12	+	1053807	1054759	GL15270	XLOC_005564	TCONS_00006015	28.3067	16.8453	25.3689	0.715725	0.152402	-0.563323	0.38105	0.85585	0.52055	0.995522	0.995522	0.995522	AT4988	XLOC_004975	TCONS_00004989	29.7502	15.9322	24.5743	0.860834	0.265909	-0.594925	0.30125	0.74475	0.4789	0.876919
121	cis	1:N	200	Covergent (NAT3' to 3'ST)	GL21040	GL21040-R1	14	0.53	2880	GaLu96scf_12	-	1135882	1138761	AT5014	1	0.51	203	GaLu96scf_12	+	1135879	1136081	GL21040	XLOC_005591	TCONS_00006046	11.0421	8.6406	4.97523	0.32088	1.01102	0.690136	0.6931	0.2051	0.37995	0.995522	0.995522	0.995522	AT5014	XLOC_005000	TCONS_00005015	4984.65	94.0566	588.778	5.71283	3.07952	-2.63331	0.20195	0.0661	0.3177	0.824618
122	cis	1:N	275	S>N (ST contains NAT)	GL21040	GL21040-R1	14	0.53	2880	GaLu96scf_12	-	1135882	1138761	AT5015	1	0.56	275	GaLu96scf_12	+	1136152	1136426	GL21040	XLOC_005591	TCONS_00006046	11.0421	8.6406	4.97523	0.32088	1.01102	0.690136	0.6931	0.2051	0.37995	0.995522	0.995522	0.995522	AT5015	XLOC_005001	TCONS_00005016	39.9655	24.8537	19.7094	0.664004	0.984134	0.32013	0.53645	0.38995	0.7803	0.979969
123	cis	1:N	405	S>N (ST contains NAT)	GL21040	GL21040-R1	14	0.53	2880	GaLu96scf_12	-	1135882	1138761	AT5016	1	0.6	405	GaLu96scf_12	+	1136571	1136975	GL21040	XLOC_005591	TCONS_00006046	11.0421	8.6406	4.97523	0.32088	1.01102	0.690136	0.6931	0.2051	0.37995	0.995522	0.995522	0.995522	AT5016	XLOC_005002	TCONS_00005017	16.5118	16.58	8.27976	-0.00559121	0.916178	0.921769	0.984	0.45055	0.40825	0.996668
124	cis	1:1	695	Covergent (NAT3' to 3'ST)	GL20902	GL20902-R2	1	0.55	696	GaLu96scf_12	-	1257173	1257868	AT5046	1	0.55	704	GaLu96scf_12	+	1257164	1257867	GL20902	XLOC_005627	TCONS_00006086	3.56226	12.3069	5.9425	-1.54435	-0.605694	0.938658	0.0969	0.54135	0.32235	0.967298	0.995522	0.995522	AT5046	XLOC_005032	TCONS_00005047	2.47558	8.56482	3.77693	-1.46047	-0.458813	1.00166	0.1596	0.6458	0.28575	0.775025
125	cis	1:N	179	Covergent (NAT3' to 3'ST)	GL20987	GL20987-R1	4	0.54	991	GaLu96scf_12	-	1258194	1259184	AT5047	1	0.54	439	GaLu96scf_12	+	1257934	1258372	GL20987	XLOC_005628	TCONS_00006088	34.8739	20.2259	29.0933	0.757106	0.253511	-0.503595	0.4266	0.794	0.60045	0.995522	0.995522	0.995522	AT5047	XLOC_005033	TCONS_00005048	16.2511	9.8498	11.9044	0.669012	0.418862	-0.25015	0.53615	0.68705	0.81975	0.979969
126	cis	1:N	522	S>N (ST contains NAT)	GL20987	GL20987-R1	4	0.54	991	GaLu96scf_12	-	1258194	1259184	AT5048	1	0.57	522	GaLu96scf_12	+	1258538	1259059	GL20987	XLOC_005628	TCONS_00006088	34.8739	20.2259	29.0933	0.757106	0.253511	-0.503595	0.4266	0.794	0.60045	0.995522	0.995522	0.995522	AT5048	XLOC_005034	TCONS_00005049	14.2362	12.3846	16.8414	0.186867	-0.227712	-0.414579	0.828	0.79365	0.63205	0.996668
127	cis	1:1	1335	S>N (ST contains NAT)	GL21194	GL21194-R1	4	0.56	1773	GaLu96scf_13	-	94340	96112	AT5399	1	0.57	1335	GaLu96scf_13	+	94735	96069	GL21194	XLOC_006017	TCONS_00006504	3.45553	1.31046	1.94265	0.947382	0.598447	-0.348935	0.23275	0.42775	0.61805	0.995522	0.995522	0.995522	AT5399	XLOC_005381	TCONS_00005400	3.78432	1.57842	2.17864	0.891832	0.589916	-0.301915	0.22805	0.4277	0.6673	0.843893
128	cis	1:N	534	Covergent (NAT3' to 3'ST)	GL15361	GL15361-R1	13	0.57	3002	GaLu96scf_13	-	111144	114145	AT5400	1	0.58	539	GaLu96scf_13	+	111139	111677	GL15361	XLOC_006023	TCONS_00006512	8.01484	95.0585	61.9017	-3.41354	-2.80274	0.6108	0.00025	0.0015	0.44535	0.0343496	0.102652	0.995522	AT5400	XLOC_005382	TCONS_00005401	21.7109	243.571	179.883	-3.42878	-2.99357	0.435215	0.003	0.0059	0.60015	0.088306
129	cis	1:N	521	S>N (ST contains NAT)	GL15361	GL15361-R1	13	0.57	3002	GaLu96scf_13	-	111144	114145	AT5401	1	0.54	539	GaLu96scf_13	+	111806	112326	GL15361	XLOC_006023	TCONS_00006512	8.01484	95.0585	61.9017	-3.41354	-2.80274	0.6108	0.00025	0.0015	0.44535	0.0343496	0.102652	0.995522	AT5401	XLOC_005383	TCONS_00005402	3.77485	47.8934	38.2604	-3.35612	-3.03955	0.316568	0.0084	0.0133	0.70645	0.146463
130	cis	1:1	66	Covergent (NAT3' to 3'ST)	GL27088	GL27088-R1	2	0.55	281	GaLu96scf_13	-	152642	152922	AT5413	1	0.53	358	GaLu96scf_13	+	152350	152707	GL27088	XLOC_006036	TCONS_00006526	0	24.3651	32.6656	-4.66477	-5.07322	-0.408453	0.2092	0.2145	0.53445	0.995522	0.995522	0.995522	AT5413	XLOC_005395	TCONS_00005414	0.522573	8.75874	9.53698	-2.68018	-2.79088	-0.110703	0.15975	0.15875	0.93365	0.775137
131	cis	1:1	484	Divergent (NAT5' to 5'ST)	GL15394	GL15394-R1	18	0.59	3936	GaLu96scf_13	-	197713	201648	AT5427	1	0.56	680	GaLu96scf_13	+	201165	201844	GL15394	XLOC_006055	TCONS_00006545	19.9451	18.6604	16.166	0.0913426	0.287052	0.195709	0.90465	0.70185	0.7962	0.995522	0.995522	0.995522	AT5427	XLOC_005409	TCONS_00005428	2.8576	9.38431	4.27377	-1.42863	-0.451139	0.977489	0.18765	0.68535	0.3245	0.814892
132	cis	1:1	559	S>N (ST contains NAT)	GL21172	GL21172-R1	2	0.59	1534	GaLu96scf_13	-	206091	207624	AT5428	1	0.54	559	GaLu96scf_13	+	206569	207127	GL21172	XLOC_006058	TCONS_00006548	2.50255	1.41732	2.08124	0.534989	0.184893	-0.350096	0.4678	0.81075	0.64995	0.995522	0.995522	0.995522	AT5428	XLOC_005410	TCONS_00005429	10.7053	4.22419	2.50789	1.16384	1.73845	0.574603	0.29515	0.18725	0.64665	0.872731
133	cis	1:N	206	S>N (ST contains NAT)	GL21114	GL21114-R1	10	0.57	2277	GaLu96scf_13	-	213822	216098	AT5438	1	0.62	206	GaLu96scf_13	+	215235	215440	GL21114	XLOC_006061	TCONS_00006552	15.0276	2.66062	4.04324	2.13044	1.66818	-0.462259	0.01695	0.0636	0.57445	0.347187	0.785709	0.995522	AT5438	XLOC_005420	TCONS_00005439	4763	265.946	239.192	4.15753	4.30993	0.152393	0.00485	0.0409	0.91425	0.107165
134	cis	1:N	313	S>N (ST contains NAT)	GL21114	GL21114-R1	10	0.57	2277	GaLu96scf_13	-	213822	216098	AT5439	1	0.58	313	GaLu96scf_13	+	215637	215949	GL21114	XLOC_006061	TCONS_00006552	15.0276	2.66062	4.04324	2.13044	1.66818	-0.462259	0.01695	0.0636	0.57445	0.347187	0.785709	0.995522	AT5439	XLOC_005421	TCONS_00005440	17.3318	4.25353	9.72245	1.80301	0.773723	-1.02929	0.3371	0.61395	0.58565	0.899195
135	cis	1:1	740	Divergent (NAT5' to 5'ST)	GL27109	GL27109-R1	1	0.65	777	GaLu96scf_13	-	233576	234352	AT5441	1	0.6	1273	GaLu96scf_13	+	233613	234885	GL27109	XLOC_006068	TCONS_00006559	6.31811	1.06162	1.68498	1.8277	1.44655	-0.381158	0.17955	0.14405	0.7098	0.995522	0.995522	0.995522	AT5441	XLOC_005423	TCONS_00005442	4.77075	0.860361	0.893251	1.63316	1.60788	-0.0252831	0.09665	0.08585	0.96195	0.663912
136	cis	1:1	219	S>N (ST contains NAT)	GL18495	GL18495-R1	2	0.6	2761	GaLu96scf_13	-	410203	412963	AT5484	1	0.58	219	GaLu96scf_13	+	412130	412348	GL18495	XLOC_006133	TCONS_00006628	14.5111	16.0871	34.1416	-0.139607	-1.1799	-1.0403	0.87595	0.18925	0.25055	0.995522	0.995522	0.995522	AT5484	XLOC_005466	TCONS_00005485	0	0	60.3504	0	-5.93899	-5.93899	1	0.0256	0.0256	1
137	cis	1:1	174	Divergent (NAT5' to 5'ST)	GL21237	GL21237-R1	4	0.61	3825	GaLu96scf_13	-	425801	429625	AT5489	1	0.55	874	GaLu96scf_13	+	429452	430325	GL21237	XLOC_006137	TCONS_00006635	11.7168	11.7051	44.9951	0.001362	-1.85472	-1.85608	0.9979	0.0354	0.02705	0.998611	0.5848	0.48584	AT5489	XLOC_005471	TCONS_00005490	13.9121	21.1054	10.6596	-0.567899	0.354906	0.922805	0.5173	0.68995	0.29775	0.973827
138	cis	1:N	226	S>N (ST contains NAT)	GL18500	GL18500-R1	13	0.56	2293	GaLu96scf_13	-	562270	564562	AT5532	1	0.65	1124	GaLu96scf_13	+	562685	562910	GL18500	XLOC_006186	TCONS_00006684	41.047	36.3854	40.0265	0.169543	0.0354644	-0.134079	0.84925	0.96685	0.87905	0.995522	0.995691	0.995522	AT5532	XLOC_005514	TCONS_00005533	2713.2	854.283	1537.45	1.66606	0.819003	-0.847056	0.0715	0.3705	0.3544	0.565828
139	cis	1:N	854	Divergent (NAT5' to 5'ST)	GL18500	GL18500-R1	13	0.56	2293	GaLu96scf_13	-	562270	564562	AT5534	1	0.55	1124	GaLu96scf_13	+	563709	564832	GL18500	XLOC_006186	TCONS_00006684	41.047	36.3854	40.0265	0.169543	0.0354644	-0.134079	0.84925	0.96685	0.87905	0.995522	0.995691	0.995522	AT5534	XLOC_005516	TCONS_00005535	24.0521	12.6483	17.4133	0.876236	0.444201	-0.432035	0.29615	0.5941	0.6036	0.873357
140	cis	1:1	138	Divergent (NAT5' to 5'ST)	GL21187	GL21187-R1	6	0.66	1689	GaLu96scf_13	-	575378	577066	AT5542	1	0.58	226	GaLu96scf_13	+	576929	577154	GL21187	XLOC_006191	TCONS_00006690	12.3795	2.58475	1.52729	1.90011	2.40441	0.504296	0.0238	0.0048	0.44585	0.443619	0.186258	0.995522	AT5542	XLOC_005524	TCONS_00005543	272.24	4.76107	0	5.56768	8.09402	2.52634	0.27815	0.169	0.18665	0.862922
141	cis	1:1	175	Divergent (NAT5' to 5'ST)	GL21245	GL21245-R1	2	0.62	456	GaLu96scf_13	-	606527	606982	AT5554	1	0.55	628	GaLu96scf_13	+	606808	607435	GL21245	XLOC_006203	TCONS_00006702	0	2.44651	0.923059	-1.78513	-0.943404	0.841728	0.14775	0.22165	0.5448	0.995522	0.995522	0.995522	AT5554	XLOC_005536	TCONS_00005555	1.40914	0.746559	4.36678	0.463978	-1.15557	-1.61955	1	0.43275	0.34455	1
142	cis	1:1	297	S>N (ST contains NAT)	GL15431	GL15431-R1	9	0.62	3340	GaLu96scf_13	-	621020	624359	AT5557	1	0.54	297	GaLu96scf_13	+	623438	623734	GL15431	XLOC_006208	TCONS_00006707	10.0362	10.3309	23.2342	-0.0380578	-1.13482	-1.09676	0.96055	0.1568	0.1772	0.995522	0.995522	0.995522	AT5557	XLOC_005539	TCONS_00005558	0	3.96191	49.7207	-2.31089	-5.66451	-3.35362	0.10215	5e-05	0.2158	0.674456
143	cis	1:1	197	Covergent (NAT3' to 3'ST)	GL21134	GL21134-R2	2	0.56	1029	GaLu96scf_13	-	655378	656406	AT5567	1	0.57	385	GaLu96scf_13	+	655190	655574	GL21134	XLOC_006222	TCONS_00006722	6.52145	2.55156	5.11625	1.08253	0.298342	-0.78419	0.49245	0.84245	0.5753	0.995522	0.995522	0.995522	AT5567	XLOC_005549	TCONS_00005568	13.8115	15.6178	9.13653	-0.16598	0.547207	0.713187	0.9045	0.7122	0.6287	0.996668
144	cis	1:1	380	N>S (NAT contains ST)	GL21136	GL21136-R1	2	0.58	380	GaLu96scf_13	-	663612	663991	AT5572	1	0.55	826	GaLu96scf_13	+	663473	664298	GL21136	XLOC_006224	TCONS_00006725	212.54	14.513	41.9545	3.78296	2.31361	-1.46935	0.0442	0.2355	0.31005	0.666489	0.995522	0.995522	AT5572	XLOC_005554	TCONS_00005573	33.0118	2.8346	4.54047	3.1489	2.61796	-0.53094	0.0158	0.0203	0.617	0.214212
145	cis	1:N	624	Divergent (NAT5' to 5'ST)	GL21137	GL21137-R1	13	0.56	2368	GaLu96scf_13	-	666504	668871	AT5576	1	0.57	839	GaLu96scf_13	+	668248	669086	GL21137	XLOC_006225	TCONS_00006728	9.50994	8.21662	7.27539	0.189442	0.344848	0.155406	0.8113	0.66695	0.8445	0.995522	0.995522	0.995522	AT5576	XLOC_005558	TCONS_00005577	5.92925	4.66057	5.92401	0.291734	0.00108307	-0.290651	0.7378	0.98775	0.73275	0.996668
146	cis	1:N	173	Covergent (NAT3' to 3'ST)	GL21248	GL21248-R1	11	0.56	2412	GaLu96scf_13	-	676174	678585	AT5583	1	0.53	295	GaLu96scf_13	+	676052	676346	GL21248	XLOC_006228	TCONS_00006731	3.0301	4.38184	2.60949	-0.417273	0.159017	0.57629	0.5417	0.8182	0.44105	0.995522	0.995522	0.995522	AT5583	XLOC_005565	TCONS_00005584	0	14.0678	38.7679	-3.91342	-5.31354	-1.40012	0.04025	0.00365	0.42935	0.38555
147	cis	1:N	266	S>N (ST contains NAT)	GL21248	GL21248-R1	11	0.56	2412	GaLu96scf_13	-	676174	678585	AT5584	1	0.58	266	GaLu96scf_13	+	676557	676822	GL21248	XLOC_006228	TCONS_00006731	3.0301	4.38184	2.60949	-0.417273	0.159017	0.57629	0.5417	0.8182	0.44105	0.995522	0.995522	0.995522	AT5584	XLOC_005566	TCONS_00005585	47.0921	54.3943	26.0439	-0.203933	0.830488	1.03442	0.84485	0.4825	0.3483	0.996668
148	cis	1:N	257	S>N (ST contains NAT)	GL21257	GL21257-R1	13	0.54	3416	GaLu96scf_13	-	701799	705214	AT5596	1	0.58	303	GaLu96scf_13	+	704399	704655	GL21257	XLOC_006238	TCONS_00006741	16.1942	11.8429	12.4725	0.420923	0.351834	-0.0690889	0.6028	0.6902	0.937	0.995522	0.995522	0.995522	AT5596	XLOC_005578	TCONS_00005597	216.908	92.0645	143.303	1.22744	0.594661	-0.632776	0.35165	0.62955	0.6365	0.907955
149	cis	1:N	91	Divergent (NAT5' to 5'ST)	GL21257	GL21257-R1	13	0.54	3416	GaLu96scf_13	-	701799	705214	AT5597	1	0.51	303	GaLu96scf_13	+	705124	705426	GL21257	XLOC_006238	TCONS_00006741	16.1942	11.8429	12.4725	0.420923	0.351834	-0.0690889	0.6028	0.6902	0.937	0.995522	0.995522	0.995522	AT5597	XLOC_005579	TCONS_00005598	62.1653	28.3596	23.4221	1.10527	1.37094	0.265671	0.3941	0.34455	0.8608	0.930213
150	cis	1:1	256	S>N (ST contains NAT)	GL21145	GL21145-R1	4	0.54	1371	GaLu96scf_13	-	732689	734059	AT5610	1	0.57	256	GaLu96scf_13	+	733063	733318	GL21145	XLOC_006248	TCONS_00006755	32.4363	22.8741	39.8503	0.485962	-0.288934	-0.774896	0.6499	0.79455	0.4753	0.995522	0.995522	0.995522	AT5610	XLOC_005592	TCONS_00005611	104.906	106.398	154.3	-0.0201552	-0.552219	-0.532064	0.9631	0.69825	0.69155	0.996668
151	cis	1:N	52	Divergent (NAT5' to 5'ST)	GL21147	GL21147-R1	13	0.53	1946	GaLu96scf_13	-	760530	762475	AT5616	1	0.59	338	GaLu96scf_13	+	762424	762761	GL21147	XLOC_006253	TCONS_00006760	50.9879	97.5749	147.877	-0.923043	-1.5179	-0.594856	0.2807	0.08785	0.45195	0.995522	0.924349	0.995522	AT5616	XLOC_005598	TCONS_00005617	101.546	43.5861	30.7326	1.20166	1.69227	0.490607	0.1694	0.06125	0.5798	0.791937
152	cis	1:1	333	Covergent (NAT3' to 3'ST)	GL18524	GL18524-R1	7	0.5	1920	GaLu96scf_13	-	929975	931894	AT5636	1	0.39	383	GaLu96scf_13	+	929925	930307	GL18524	XLOC_006285	TCONS_00006792	35.6731	22.2825	22.6238	0.655503	0.634465	-0.0210383	0.4616	0.48125	0.97905	0.995522	0.995522	0.996102	AT5636	XLOC_005618	TCONS_00005637	43.6662	3.8353	26.2492	3.2075	0.712974	-2.49453	0.17275	0.5176	0.20905	0.798042
153	cis	1:1	184	Divergent (NAT5' to 5'ST)	GL18528	GL18528-R1	2	0.58	2181	GaLu96scf_13	-	989872	992052	AT5651	1	0.51	546	GaLu96scf_13	+	991869	992414	GL18528	XLOC_006301	TCONS_00006809	4.18021	2.74362	5.52516	0.468582	-0.333014	-0.801596	0.5848	0.71855	0.34125	0.995522	0.995522	0.995522	AT5651	XLOC_005633	TCONS_00005652	22.3227	10.103	13.3122	1.0708	0.704528	-0.366276	0.262	0.43865	0.69885	0.856189
154	cis	1:1	264	S>N (ST contains NAT)	GL21164	GL21164-R1	12	0.58	5099	GaLu96scf_13	-	1031911	1037009	AT5663	1	0.55	264	GaLu96scf_13	+	1035854	1036117	GL21164	XLOC_006315	TCONS_00006823	14.8909	41.8758	20.4892	-1.43196	-0.435388	0.996572	0.0656	0.5625	0.2082	0.797381	0.995522	0.995522	AT5663	XLOC_005645	TCONS_00005664	5.83707	80.4457	123.993	-3.57439	-4.19228	-0.617897	0.3171	0.185	0.79895	0.886135
155	cis	1:1	462	S>N (ST contains NAT)	GL21105	GL21105-R2	1	0.54	1967	GaLu96scf_13	-	1054692	1056658	AT5670	1	0.53	462	GaLu96scf_13	+	1055076	1055537	GL21105	XLOC_006322	TCONS_00006831	37.3257	50.7668	42.4681	-0.433709	-0.18163	0.252079	0.5781	0.81495	0.7437	0.995522	0.995522	0.995522	AT5670	XLOC_005652	TCONS_00005671	79.4981	100.534	113.448	-0.334881	-0.507693	-0.172811	0.69885	0.56135	0.83925	0.996668
156	cis	N:1	244	Divergent (NAT5' to 5'ST)	GL21239	GL21239-R1	4	0.55	903	GaLu96scf_13	-	466103	467005	AT5498	1	0.6	883	GaLu96scf_13	+	466762	467644	GL21239	XLOC_006152	TCONS_00006650	14.0193	10.2895	3.51675	0.411743	1.73342	1.32167	0.70685	0.14535	0.24815	0.995522	0.995522	0.995522	AT5498	XLOC_005480	TCONS_00005499	11.1615	8.05327	4.92396	0.425865	1.03774	0.611872	0.6025	0.2087	0.45385	0.993322
157	cis	N:1	200	Covergent (NAT3' to 3'ST)	GL21122	GL21122-R1	3	0.57	475	GaLu96scf_13	-	467445	467919	AT5498	1	0.6	883	GaLu96scf_13	+	466762	467644	GL21122	XLOC_006153	TCONS_00006651	3.03124	2.13447	6.70628	0.362974	-0.934829	-1.2978	0.79565	0.45085	0.40785	0.995522	0.995522	0.995522	AT5498	XLOC_005480	TCONS_00005499	11.1615	8.05327	4.92396	0.425865	1.03774	0.611872	0.6025	0.2087	0.45385	0.993322
158	cis	1:1	957	Covergent (NAT3' to 3'ST)	GL21380	GL21380-R1	2	0.59	2004	GaLu96scf_14	-	9605	11608	AT6097	1	0.58	1017	GaLu96scf_14	+	9545	10561	GL21380	XLOC_006716	TCONS_00007251	9.72795	8.82082	10.1021	0.127455	-0.0494519	-0.176907	0.9305	0.94595	0.9316	0.995522	0.995522	0.995522	AT6097	XLOC_006079	TCONS_00006098	10.414	4.11882	8.89647	1.15693	0.205814	-0.951113	0.1581	0.80045	0.24675	0.773502
159	cis	1:1	46	Divergent (NAT5' to 5'ST)	GL15453	GL15453-R1	3	0.59	1368	GaLu96scf_14	-	19197	20564	AT6104	1	0.54	273	GaLu96scf_14	+	20519	20791	GL15453	XLOC_006719	TCONS_00007255	2.4421	3.92526	3.50038	-0.516923	-0.386764	0.130158	0.50735	0.61675	0.87355	0.995522	0.995522	0.995522	AT6104	XLOC_006086	TCONS_00006105	68.7456	49.5359	27.545	0.464799	1.28887	0.824073	0.74015	0.46315	0.62995	0.996668
160	cis	1:1	498	Covergent (NAT3' to 3'ST)	GL18531	GL18531-R1	1	0.51	606	GaLu96scf_14	-	21418	22023	AT6105	1	0.49	1051	GaLu96scf_14	+	20865	21915	GL18531	XLOC_006720	TCONS_00007256	4.318	4.53248	6.6744	-0.0570478	-0.52917	-0.472122	0.97075	0.7491	0.78225	0.995691	0.995522	0.995522	AT6105	XLOC_006087	TCONS_00006106	2.37275	0.955053	5.95551	0.786698	-1.04425	-1.83095	0.5521	0.3613	0.22195	0.98371
161	cis	1:N	325	S>N (ST contains NAT)	GL21387	GL21387-R1	6	0.58	3604	GaLu96scf_14	-	123748	127351	AT6134	1	0.58	471	GaLu96scf_14	+	125822	126146	GL21387	XLOC_006756	TCONS_00007294	25.383	13.7036	11.9125	0.8434	1.03078	0.187384	0.3025	0.20455	0.8226	0.995522	0.995522	0.995522	AT6134	XLOC_006116	TCONS_00006135	81.9749	17.6665	30.2678	2.15226	1.40799	-0.744274	0.1178	0.25525	0.6068	0.713847
162	cis	1:N	315	Divergent (NAT5' to 5'ST)	GL21387	GL21387-R1	6	0.58	3604	GaLu96scf_14	-	123748	127351	AT6136	1	0.59	471	GaLu96scf_14	+	127037	127507	GL21387	XLOC_006756	TCONS_00007294	25.383	13.7036	11.9125	0.8434	1.03078	0.187384	0.3025	0.20455	0.8226	0.995522	0.995522	0.995522	AT6136	XLOC_006118	TCONS_00006137	28.8812	18.4285	12.5849	0.621017	1.13721	0.516197	0.4714	0.2077	0.561	0.959357
163	cis	1:1	231	S>N (ST contains NAT)	GL31765	GL31765-R1	11	0.54	1928	GaLu96scf_14	-	132188	134115	AT6139	1	0.61	231	GaLu96scf_14	+	132977	133207	GL31765															AT6139	XLOC_006121	TCONS_00006140	433.291	0	0	8.76251	8.76251	0	5e-05	5e-05	1	0.00850766
164	cis	1:N	762	S>N (ST contains NAT)	GL18538	GL18538-R1	6	0.54	2080	GaLu96scf_14	-	146367	148446	AT6146	1	0.56	762	GaLu96scf_14	+	146966	147727	GL18538	XLOC_006765	TCONS_00007304	2.01465	2.15163	1.94979	-0.06407	0.0313973	0.0954673	0.93935	0.97265	0.9052	0.995522	0.995691	0.995522	AT6146	XLOC_006128	TCONS_00006147	2.40511	1.86826	2.25748	0.247501	0.063932	-0.183569	0.79115	0.94845	0.8455	0.996668
165	cis	1:N	257	Divergent (NAT5' to 5'ST)	GL18538	GL18538-R1	6	0.54	2080	GaLu96scf_14	-	146367	148446	AT6147	1	0.53	744	GaLu96scf_14	+	148190	148933	GL18538	XLOC_006765	TCONS_00007304	2.01465	2.15163	1.94979	-0.06407	0.0313973	0.0954673	0.93935	0.97265	0.9052	0.995522	0.995691	0.995522	AT6147	XLOC_006129	TCONS_00006148	10.5051	3.45551	2.34611	1.3686	1.78171	0.413107	0.13625	0.07965	0.66105	0.748299
166	cis	1:1	147	N>S (NAT contains ST)	GL31781	GL31781-R1	1	0.56	147	GaLu96scf_14	-	163052	163198	AT6151	1	0.52	322	GaLu96scf_14	+	163035	163356	GL31781															AT6151	XLOC_006133	TCONS_00006152	4.19594	1.59058	0.74258	1.00409	1.57615	0.572061	0.56005	0.3606	0.60935	0.984564
167	cis	1:1	762	Divergent (NAT5' to 5'ST)	GL21342	GL21342-R1	7	0.6	3383	GaLu96scf_14	-	199314	202696	AT6165	1	0.58	866	GaLu96scf_14	+	201935	202800	GL21342	XLOC_006784	TCONS_00007323	52.1898	40.2901	98.6664	0.365363	-0.905946	-1.27131	0.64085	0.25125	0.10945	0.995522	0.995522	0.990797	AT6165	XLOC_006147	TCONS_00006166	53.0968	39.5046	107.429	0.417449	-1.00314	-1.42059	0.60445	0.21135	0.08395	0.993536
168	cis	1:1	477	Covergent (NAT3' to 3'ST)	GL27167	GL27167-R1	2	0.59	570	GaLu96scf_14	-	217715	218284	AT6169	1	0.61	527	GaLu96scf_14	+	217665	218191	GL27167	XLOC_006791	TCONS_00007331	0	65.582	63.7386	-6.05706	-6.01656	0.0404971	0.2136	0.21305	0.5911	0.995522	0.995522	0.995522	AT6169	XLOC_006151	TCONS_00006170	1.72981	1.64624	2.34619	0.0448732	-0.293728	-0.338602	0.9587	0.7508	0.70455	0.996668
169	cis	1:1	219	Divergent (NAT5' to 5'ST)	GL21289	GL21289-R1	8	0.58	1295	GaLu96scf_14	-	234790	236084	AT6177	1	0.57	652	GaLu96scf_14	+	235866	236517	GL21289	XLOC_006797	TCONS_00007337	0.67947	0.490119	3.40908	0.172578	-1.39248	-1.56506	0.83345	0.20145	0.16135	0.995522	0.995522	0.995522	AT6177	XLOC_006159	TCONS_00006178	2.46502	0.449282	3.07167	1.25752	-0.232776	-1.49029	0.36175	0.8418	0.3163	0.91367
170	cis	1:1	503	S>N (ST contains NAT)	GL21343	GL21343-R1	8	0.58	2155	GaLu96scf_14	-	243043	245197	AT6183	1	0.57	503	GaLu96scf_14	+	243721	244223	GL21343	XLOC_006801	TCONS_00007341	8.22916	37.759	25.1246	-2.07025	-1.50115	0.5691	0.0287	0.1166	0.5016	0.506133	0.995522	0.995522	AT6183	XLOC_006165	TCONS_00006184	21.6716	92.6914	76.0746	-2.047	-1.76535	0.281647	0.0494	0.08885	0.75155	0.446267
171	cis	1:1	325	Covergent (NAT3' to 3'ST)	GL21401	GL21401-R1	7	0.59	1939	GaLu96scf_14	-	246331	248269	AT6185	1	0.5	352	GaLu96scf_14	+	246304	246655	GL21401	XLOC_006802	TCONS_00007342	91.5442	98.8557	94.0759	-0.10971	-0.0389418	0.0707679	0.8907	0.96135	0.9301	0.995522	0.995522	0.995522	AT6185	XLOC_006167	TCONS_00006186	43.1206	43.9402	46.6967	-0.0265346	-0.112433	-0.0858984	0.98115	0.9179	0.9362	0.996668
172	cis	1:1	570	Divergent (NAT5' to 5'ST)	GL21296	GL21296-R1	19	0.57	6128	GaLu96scf_14	-	321316	327443	AT6207	1	0.55	655	GaLu96scf_14	+	326874	327528	GL21296	XLOC_006830	TCONS_00007371	509.821	75.1751	25.1741	2.74543	4.28661	1.54118	0.0207	0.0014	0.0746	0.401755	0.0978829	0.852923	AT6207	XLOC_006189	TCONS_00006208	34.5403	225.342	60.0824	-2.67098	-0.781304	1.88967	0.00315	0.356	0.0274	0.088306
173	cis	1:1	917	S>N (ST contains NAT)	GL21408	GL21408-R1	9	0.57	2576	GaLu96scf_14	-	333455	336030	AT6212	2	0.54	917	GaLu96scf_14	+	334547	335516	GL21408	XLOC_006833	TCONS_00007374	42.6215	25.2171	40.2185	0.73452	0.0817483	-0.652772	0.38	0.91775	0.43545	0.995522	0.995522	0.995522	AT6212	XLOC_006194	TCONS_00006213	27.7692	17.5973	27.1695	0.629445	0.0304067	-0.599038	0.4705	0.9746	0.4913	0.959247
174	cis	1:1	345	Covergent (NAT3' to 3'ST)	GL15488	GL15488-R1	6	0.56	1188	GaLu96scf_14	-	337769	338956	AT6213	1	0.6	367	GaLu96scf_14	+	337747	338113	GL15488	XLOC_006835	TCONS_00007376	2.06689	2.41208	1.4469	-0.153879	0.325826	0.479705	0.86415	0.72155	0.5729	0.995522	0.995522	0.995522	AT6213	XLOC_006195	TCONS_00006214	18.5139	13.6311	12.1204	0.415481	0.572742	0.157261	0.7453	0.6657	0.91585	0.996668
175	cis	1:1	201	N>S (NAT contains ST)	GL27180	GL27180-R1	1	0.55	201	GaLu96scf_14	-	420859	421059	AT6239	1	0.52	283	GaLu96scf_14	+	420789	421071	GL27180	XLOC_006866	TCONS_00007412	0	48.7401	141.844	-5.63633	-7.15826	-1.52192	0.23575	0.2262	0.635	0.995522	0.995522	0.995522	AT6239	XLOC_006221	TCONS_00006240	10.5601	16.4674	49.4538	-0.59549	-2.12583	-1.53034	0.69395	0.40795	0.5032	0.996668
176	cis	1:1	100	Covergent (NAT3' to 3'ST)	GL18557	GL18557-R1	4	0.58	760	GaLu96scf_14	-	436846	437605	AT6245	1	0.48	212	GaLu96scf_14	+	436734	436945	GL18557	XLOC_006872	TCONS_00007421	0	0	0	0	0	0	1	1	1	1	1	1	AT6245	XLOC_006227	TCONS_00006246	84.0573	276.416	466.423	-1.70557	-2.45822	-0.752648	0.3551	0.28565	0.52835	0.909531
177	cis	1:1	342	S>N (ST contains NAT)	GL21417	GL21417-R1	14	0.57	3256	GaLu96scf_14	-	468132	471387	AT6253	1	0.59	342	GaLu96scf_14	+	470263	470604	GL21417	XLOC_006881	TCONS_00007430	15.5566	9.73009	24.4592	0.625778	-0.620734	-1.24651	0.4674	0.451	0.1284	0.995522	0.995522	0.995522	AT6253	XLOC_006235	TCONS_00006254	55.6548	31.119	96.0892	0.818776	-0.777105	-1.59588	0.4476	0.4284	0.1336	0.952504
178	cis	1:N	422	Covergent (NAT3' to 3'ST)	GL21305	GL21305-R2	0	0.56	830	GaLu96scf_14	-	485893	486722	AT6256	1	0.52	659	GaLu96scf_14	+	485656	486314	GL21305	XLOC_006886	TCONS_00007436	46.1115	27.747	18.8214	0.712653	1.24903	0.536382	0.4421	0.2156	0.5434	0.995522	0.995522	0.995522	AT6256	XLOC_006238	TCONS_00006257	25.9498	17.1636	11.2666	0.569203	1.1355	0.566299	0.55865	0.39525	0.69965	0.984376
179	cis	1:N	305	Divergent (NAT5' to 5'ST)	GL21305	GL21305-R2	0	0.56	830	GaLu96scf_14	-	485893	486722	AT6257	1	0.59	308	GaLu96scf_14	+	486418	486725	GL21305	XLOC_006886	TCONS_00007436	46.1115	27.747	18.8214	0.712653	1.24903	0.536382	0.4421	0.2156	0.5434	0.995522	0.995522	0.995522	AT6257	XLOC_006239	TCONS_00006258	64.2567	28.1387	35.309	1.16318	0.845805	-0.317376	0.1932	0.3344	0.71235	0.81797
180	cis	1:1	418	S>N (ST contains NAT)	GL21347	GL21347-R1	6	0.59	2008	GaLu96scf_14	-	487279	489286	AT6259	1	0.53	418	GaLu96scf_14	+	488835	489252	GL21347	XLOC_006887	TCONS_00007437	6.77467	37.5414	9.83381	-2.30954	-0.47868	1.83085	0.01545	0.58865	0.0445	0.322981	0.995522	0.666489	AT6259	XLOC_006241	TCONS_00006260	2.67768	27.2894	0.560115	-2.94337	1.23715	4.18051	0.22625	1	0.13335	0.842975
181	cis	1:1	49	Divergent (NAT5' to 5'ST)	GL27185	GL27185-R1	3	0.53	619	GaLu96scf_14	-	490173	490791	AT6261	1	0.55	461	GaLu96scf_14	+	490743	491203	GL27185	XLOC_006888	TCONS_00007438	7.90447	1.78811	2.55127	1.67525	1.32619	-0.349065	0.2469	0.3086	0.7996	0.995522	0.995522	0.995522	AT6261	XLOC_006243	TCONS_00006262	0.494	0.716774	5.62156	-0.200517	-2.148	-1.94748	1	0.25565	0.2889	1
182	cis	1:1	567	Divergent (NAT5' to 5'ST)	GL21420	GL21420-R1	11	0.53	2421	GaLu96scf_14	-	520801	523221	AT6275	1	0.55	656	GaLu96scf_14	+	522655	523310	GL21420	XLOC_006900	TCONS_00007452	1.15454	23.8399	21.7435	-3.52724	-3.40006	0.127179	0.1261	0.12925	0.91975	0.995522	0.995522	0.995522	AT6275	XLOC_006257	TCONS_00006276	0.197392	18.1805	14.1023	-4.00164	-3.65677	0.344863	0.1468	0.14685	0.70115	0.762583
183	cis	1:N	438	S>N (ST contains NAT)	GL31755	GL31755-R1	13	0.53	2499	GaLu96scf_14	-	550955	553453	AT6281	1	0.56	638	GaLu96scf_14	+	550957	551394	GL31755															AT6281	XLOC_006263	TCONS_00006282	11.7436	45.223	59.4262	-1.85879	-2.24535	-0.386559	0.09505	0.05055	0.6665	0.660344
184	cis	1:N	424	Divergent (NAT5' to 5'ST)	GL31755	GL31755-R1	13	0.53	2499	GaLu96scf_14	-	550955	553453	AT6283	1	0.57	638	GaLu96scf_14	+	553030	553667	GL31755															AT6283	XLOC_006265	TCONS_00006284	2.99602	20.8112	13.1704	-2.44843	-1.82621	0.622216	0.0465	0.1034	0.48065	0.427548
185	cis	1:1	209	S>N (ST contains NAT)	GL21310	GL21310-R1	19	0.48	2256	GaLu96scf_14	-	562225	564480	AT6291	1	0.46	209	GaLu96scf_14	+	564268	564476	GL21310	XLOC_006912	TCONS_00007465	2.56571	0.885207	12.2053	0.91946	-1.88883	-2.80829	0.27825	0.05415	0.02325	0.995522	0.720192	0.437153	AT6291	XLOC_006273	TCONS_00006292	0	0	449.663	0	-8.8159	-8.8159	1	0.0035	0.0035	1
186	cis	1:N	649	S>N (ST contains NAT)	GL27191	GL27191-R1	4	0.53	1353	GaLu96scf_14	-	568754	570106	AT6295	1	0.56	649	GaLu96scf_14	+	568755	569403	GL27191	XLOC_006914	TCONS_00007467	25.8184	16.7343	29.4276	0.596684	-0.182198	-0.778882	0.54345	0.85945	0.42135	0.995522	0.995522	0.995522	AT6295	XLOC_006277	TCONS_00006296	48.6335	26.5096	56.7499	0.851344	-0.218521	-1.06986	0.3443	0.80015	0.2301	0.903548
187	cis	1:N	505	Divergent (NAT5' to 5'ST)	GL27191	GL27191-R1	4	0.53	1353	GaLu96scf_14	-	568754	570106	AT6296	1	0.52	542	GaLu96scf_14	+	569602	570143	GL27191	XLOC_006914	TCONS_00007467	25.8184	16.7343	29.4276	0.596684	-0.182198	-0.778882	0.54345	0.85945	0.42135	0.995522	0.995522	0.995522	AT6296	XLOC_006278	TCONS_00006297	141.481	40.8738	79.1301	1.76663	0.830345	-0.936288	0.0488	0.33775	0.29485	0.442428
188	cis	1:1	73	Divergent (NAT5' to 5'ST)	GL21311	GL21311-R1	7	0.53	1642	GaLu96scf_14	-	630023	631664	AT6314	1	0.6	490	GaLu96scf_14	+	631592	632081	GL21311	XLOC_006935	TCONS_00007488	8.21455	11.4461	10.8441	-0.433704	-0.362179	0.0715258	0.58355	0.65165	0.92795	0.995522	0.995522	0.995522	AT6314	XLOC_006295	TCONS_00006315	1.37388	3.28092	2.69675	-0.850655	-0.639018	0.211637	0.35985	0.49865	0.8112	0.912738
189	cis	1:1	336	S>N (ST contains NAT)	GL21438	GL21438-R1	7	0.51	1823	GaLu96scf_14	-	722136	723958	AT6318	1	0.58	336	GaLu96scf_14	+	723159	723494	GL21438	XLOC_006954	TCONS_00007507	16.441	21.0688	20.3884	-0.339538	-0.294319	0.0452197	0.69045	0.72905	0.95745	0.995522	0.995522	0.995522	AT6318	XLOC_006299	TCONS_00006319	45.7911	60.1977	62.0123	-0.387253	-0.429396	-0.0421421	0.6829	0.6472	0.96265	0.996668
190	cis	1:1	1177	Divergent (NAT5' to 5'ST)	GL21360	GL21360-R1	10	0.54	2550	GaLu96scf_14	-	755413	757962	AT6333	1	0.54	1182	GaLu96scf_14	+	756786	757967	GL21360	XLOC_006964	TCONS_00007518	13.5438	18.9934	12.2956	-0.459071	0.129432	0.588503	0.55735	0.88055	0.45675	0.995522	0.995522	0.995522	AT6333	XLOC_006314	TCONS_00006334	14.344	14.7641	8.58913	-0.038959	0.678207	0.717166	0.96005	0.4127	0.38355	0.996668
191	cis	1:N	203	S>N (ST contains NAT)	GL21320	GL21320-R1	12	0.58	4083	GaLu96scf_14	-	799918	804000	AT6340	1	0.55	522	GaLu96scf_14	+	803293	803495	GL21320	XLOC_006978	TCONS_00007532	33.1268	31.6721	29.6025	0.0628588	0.157288	0.0944288	0.946	0.8705	0.91825	0.995522	0.995522	0.995522	AT6340	XLOC_006321	TCONS_00006341	8371.97	1374.72	1686.09	2.60558	2.3112	-0.29438	0.01375	0.0336	0.77015	0.200034
192	cis	1:N	329	Divergent (NAT5' to 5'ST)	GL21320	GL21320-R1	12	0.58	4083	GaLu96scf_14	-	799918	804000	AT6341	1	0.59	522	GaLu96scf_14	+	803672	804193	GL21320	XLOC_006978	TCONS_00007532	33.1268	31.6721	29.6025	0.0628588	0.157288	0.0944288	0.946	0.8705	0.91825	0.995522	0.995522	0.995522	AT6341	XLOC_006322	TCONS_00006342	25.4093	31.8973	26.0383	-0.316926	-0.0339588	0.282968	0.70615	0.96815	0.7453	0.996668
193	cis	1:1	214	Divergent (NAT5' to 5'ST)	GL15528	GL15528-R1	2	0.68	458	GaLu96scf_14	-	839357	839814	AT6350	1	0.63	290	GaLu96scf_14	+	839601	839890	GL15528	XLOC_006988	TCONS_00007543	4.5154	0	1.04705	2.46347	1.42988	-1.03358	0.11345	0.4074	0.2143	0.995522	0.995522	0.995522	AT6350	XLOC_006331	TCONS_00006351	28.3761	1.18924	3.56199	3.74616	2.6869	-1.05926	0.1891	0.26475	0.5275	0.814892
194	cis	1:1	233	S>N (ST contains NAT)	GL21367	GL21367-R1	12	0.54	3500	GaLu96scf_14	-	849154	852653	AT6356	1	0.56	233	GaLu96scf_14	+	850895	851127	GL21367	XLOC_006991	TCONS_00007546	27.6223	29.8808	38.493	-0.109595	-0.464472	-0.354877	0.8864	0.5524	0.6451	0.995522	0.995522	0.995522	AT6356	XLOC_006337	TCONS_00006357	355.073	58.5489	165.884	2.58001	1.09335	-1.48666	0.0612	0.31705	0.26045	0.510889
195	cis	1:1	279	S>N (ST contains NAT)	GL21450	GL21450-R1	11	0.52	2512	GaLu96scf_14	-	863526	866037	AT6364	1	0.54	279	GaLu96scf_14	+	864475	864753	GL21450	XLOC_006995	TCONS_00007550	20.7846	6.68275	9.15744	1.50363	1.1008	-0.402827	0.10035	0.2188	0.6597	0.980494	0.995522	0.995522	AT6364	XLOC_006344	TCONS_00006365	28.3149	11.8031	5.82421	1.19516	2.10291	0.90775	0.46875	0.33155	0.6388	0.959052
196	cis	1:N	318	Covergent (NAT3' to 3'ST)	GL21321	GL21321-R1	5	0.55	1233	GaLu96scf_14	-	890775	892007	AT6374	2	0.54	489	GaLu96scf_14	+	890333	891092	GL21321	XLOC_007003	TCONS_00007558	119.287	153.89	96.9022	-0.364727	0.297106	0.661834	0.7424	0.78205	0.4913	0.995522	0.995522	0.995522	AT6374	XLOC_006354	TCONS_00006375	64.3266	69.0117	47.7251	-0.0999228	0.423017	0.52294	0.89745	0.59065	0.5066	0.996668
197	cis	1:N	488	Divergent (NAT5' to 5'ST)	GL21321	GL21321-R1	5	0.55	1233	GaLu96scf_14	-	890775	892007	AT6375	1	0.57	489	GaLu96scf_14	+	891520	892008	GL21321	XLOC_007003	TCONS_00007558	119.287	153.89	96.9022	-0.364727	0.297106	0.661834	0.7424	0.78205	0.4913	0.995522	0.995522	0.995522	AT6375	XLOC_006355	TCONS_00006376	67.7855	157.41	83.0099	-1.2035	-0.288467	0.91503	0.14095	0.72595	0.2621	0.755434
198	cis	1:1	1455	Covergent (NAT3' to 3'ST)	GL21457	GL21457-R1	12	0.57	7057	GaLu96scf_14	-	912281	919337	AT6382	1	0.55	1597	GaLu96scf_14	+	912139	913735	GL21457	XLOC_007010	TCONS_00007565	22.1603	16.5492	30.3189	0.400246	-0.435403	-0.835649	0.60255	0.57575	0.28265	0.995522	0.995522	0.995522	AT6382	XLOC_006362	TCONS_00006383	9.02169	8.11467	16.5809	0.13686	-0.81089	-0.94775	0.89965	0.40945	0.34495	0.996668
199	cis	1:1	682	Divergent (NAT5' to 5'ST)	GL27218	GL27218-R1	3	0.58	692	GaLu96scf_14	-	968885	969576	AT6391	1	0.57	1557	GaLu96scf_14	+	968895	970451	GL27218	XLOC_007029	TCONS_00007585	4.3522	6.17572	8.32463	-0.422988	-0.80091	-0.377922	0.79345	0.54715	0.7866	0.995522	0.995522	0.995522	AT6391	XLOC_006371	TCONS_00006392	7.95982	9.12393	8.23451	-0.176227	-0.0435673	0.132659	0.81895	0.9552	0.8688	0.996668
200	cis	1:1	580	Covergent (NAT3' to 3'ST)	GL21459	GL21459-R1	3	0.52	586	GaLu96scf_14	-	970695	971280	AT6392	1	0.51	701	GaLu96scf_14	+	970574	971274	GL21459	XLOC_007030	TCONS_00007586	6.24579	25.8886	16.3457	-1.8918	-1.25939	0.632413	0.1329	0.32935	0.56515	0.995522	0.995522	0.995522	AT6392	XLOC_006372	TCONS_00006393	4.13282	15.5075	14.2489	-1.68535	-1.5709	0.114451	0.1429	0.174	0.9027	0.758081
201	cis	1:N	229	S>N (ST contains NAT)	GL21283	GL21283-R1	34	0.56	9419	GaLu96scf_14	-	992216	1001634	AT6402	1	0.61	229	GaLu96scf_14	+	995106	995334	GL21283	XLOC_007039	TCONS_00007598	1.94553	3.48632	3.53784	-0.607014	-0.62348	-0.0164669	0.3496	0.3395	0.9798	0.995522	0.995522	0.996102	AT6402	XLOC_006382	TCONS_00006403	26.067	13.2738	159.969	0.923145	-2.57218	-3.49533	0.6476	0.2945	0.27235	0.996668
202	cis	1:N	421	S>N (ST contains NAT)	GL21283	GL21283-R1	34	0.56	9419	GaLu96scf_14	-	992216	1001634	AT6405	1	0.54	421	GaLu96scf_14	+	998964	999384	GL21283	XLOC_007039	TCONS_00007598	1.94553	3.48632	3.53784	-0.607014	-0.62348	-0.0164669	0.3496	0.3395	0.9798	0.995522	0.995522	0.996102	AT6405	XLOC_006385	TCONS_00006406	7.32604	0.63947	4.36549	2.34439	0.633911	-1.71048	0.2792	0.6242	0.33075	0.863304
203	cis	1:1	286	S>N (ST contains NAT)	GL21334	GL21334-R1	4	0.55	1024	GaLu96scf_14	-	1002441	1003464	AT6407	1	0.63	286	GaLu96scf_14	+	1002578	1002863	GL21334	XLOC_007040	TCONS_00007599	65.9544	70.3858	43.9139	-0.0924709	0.576005	0.668476	0.9165	0.51465	0.45	0.995522	0.995522	0.995522	AT6407	XLOC_006387	TCONS_00006408	215.148	219.616	158.619	-0.0295307	0.437391	0.466922	0.9712	0.61655	0.59605	0.996668
204	cis	1:1	326	Divergent (NAT5' to 5'ST)	GL15469	GL15469-R1	3	0.59	1135	GaLu96scf_14	-	1061103	1062237	AT6426	1	0.58	390	GaLu96scf_14	+	1061912	1062301	GL15469	XLOC_007062	TCONS_00007623	0.058885	0.54634	0.742995	-0.546312	-0.719018	-0.172707	1	0.27705	0.80295	1	0.995522	0.995522	AT6426	XLOC_006406	TCONS_00006427	3.17536	1.19329	10.1575	0.928811	-1.41809	-2.3469	0.6078	0.3585	0.2863	0.994069
205	cis	1:1	34	Divergent (NAT5' to 5'ST)	GL15470	GL15470-R1	3	0.74	1340	GaLu96scf_14	-	1062720	1064059	AT6428	1	0.54	236	GaLu96scf_14	+	1064026	1064261	GL15470	XLOC_007063	TCONS_00007624	1.6188	0.544406	1.4147	0.76185	0.117062	-0.644788	0.46925	0.92545	0.50515	0.995522	0.995522	0.995522	AT6428	XLOC_006408	TCONS_00006429	231.339	52.1753	101.266	2.12742	1.18385	-0.943563	0.17765	0.3993	0.5433	0.804808
206	cis	1:1	388	Divergent (NAT5' to 5'ST)	GL21555	GL21555-R1	6	0.53	1538	GaLu96scf_15	-	19066	20603	AT6771	1	0.55	560	GaLu96scf_15	+	20216	20775	GL21555	XLOC_007403	TCONS_00007987	2.16972	21.6818	14.1014	-2.83913	-2.25223	0.586904	0.0103	0.0261	0.47385	0.234883	0.473567	0.995522	AT6771	XLOC_006750	TCONS_00006772	0.769552	21.6353	10.317	-3.6771	-2.67704	1.00006	0.23885	0.2466	0.2954	0.849852
207	cis	1:N	176	Covergent (NAT3' to 3'ST)	GL21462	GL21462-R2	3	0.53	5250	GaLu96scf_15	-	37415	42664	AT6773	1	0.52	278	GaLu96scf_15	+	37313	37590	GL21462	XLOC_007411	TCONS_00007995	50.3377	47.1926	40.6674	0.0912035	0.301122	0.209918	0.9097	0.7114	0.7981	0.995522	0.995522	0.995522	AT6773	XLOC_006752	TCONS_00006774	556.363	258.625	140.192	1.10215	1.98097	0.878819	0.2668	0.0891	0.44605	0.857658
208	cis	1:N	202	S>N (ST contains NAT)	GL21462	GL21462-R2	3	0.53	5250	GaLu96scf_15	-	37415	42664	AT6774	1	0.5	278	GaLu96scf_15	+	37790	37991	GL21462	XLOC_007411	TCONS_00007995	50.3377	47.1926	40.6674	0.0912035	0.301122	0.209918	0.9097	0.7114	0.7981	0.995522	0.995522	0.995522	AT6774	XLOC_006753	TCONS_00006775	14135	2429.58	5793.6	2.53999	1.28659	-1.2534	0.0118	0.1803	0.18055	0.187878
209	cis	1:1	431	Divergent (NAT5' to 5'ST)	GL18595	GL18595-R1	9	0.57	2610	GaLu96scf_15	-	56330	58939	AT6784	1	0.55	893	GaLu96scf_15	+	58509	59401	GL18595	XLOC_007416	TCONS_00008001	37.4732	110.155	105.362	-1.53072	-1.46704	0.0636821	0.0786	0.08205	0.94065	0.882185	0.903796	0.995522	AT6784	XLOC_006763	TCONS_00006785	25.9982	91.5478	86.0147	-1.77735	-1.68841	0.0889377	0.03555	0.04475	0.91075	0.354707
210	cis	1:1	456	S>N (ST contains NAT)	GL21524	GL21524-R1	6	0.54	1432	GaLu96scf_15	-	71917	73348	AT6787	1	0.54	456	GaLu96scf_15	+	71926	72381	GL21524	XLOC_007421	TCONS_00008006	10.6953	4.03369	5.34161	1.2162	0.882973	-0.333228	0.1541	0.2995	0.68785	0.995522	0.995522	0.995522	AT6787	XLOC_006766	TCONS_00006788	10.0359	2.68083	10.1522	1.58413	-0.0150851	-1.59921	0.31265	0.9737	0.30935	0.884007
211	cis	1:1	263	Divergent (NAT5' to 5'ST)	GL21464	GL21464-R1	4	0.59	2140	GaLu96scf_15	-	87566	89705	AT6792	1	0.55	328	GaLu96scf_15	+	89443	89770	GL21464	XLOC_007427	TCONS_00008012	48.5617	37.2898	46.7291	0.372267	0.0543683	-0.317898	0.6447	0.9466	0.69435	0.995522	0.995522	0.995522	AT6792	XLOC_006771	TCONS_00006793	105.382	39.7337	75.2772	1.38492	0.479907	-0.905015	0.1442	0.5944	0.32915	0.760686
212	cis	1:1	204	S>N (ST contains NAT)	GL21475	GL21475-R1	6	0.52	1593	GaLu96scf_15	-	248194	249786	AT6820	1	0.55	204	GaLu96scf_15	+	249196	249399	GL21475	XLOC_007476	TCONS_00008061	12.1848	10.7942	2.97412	0.160844	1.7302	1.56935	0.8422	0.04455	0.0626	0.995522	0.666489	0.779045	AT6820	XLOC_006799	TCONS_00006821	8334.04	384.463	445.084	4.43453	4.22381	-0.210721	0.00175	0.0134	0.87725	0.062665
213	cis	1:1	361	Divergent (NAT5' to 5'ST)	GL21564	GL21564-R1	4	0.59	2740	GaLu96scf_15	-	251306	254045	AT6823	1	0.51	507	GaLu96scf_15	+	253685	254191	GL21564	XLOC_007477	TCONS_00008062	7.98022	12.269	19.2396	-0.56324	-1.17239	-0.60915	0.49395	0.13945	0.44625	0.995522	0.995522	0.995522	AT6823	XLOC_006802	TCONS_00006824	11.2581	14.9215	13.2352	-0.377298	-0.215719	0.161579	0.69725	0.8261	0.86595	0.996668
214	cis	1:1	676	Divergent (NAT5' to 5'ST)	GL21478	GL21478-R2	1	0.53	1629	GaLu96scf_15	-	288666	290294	AT6833	1	0.51	712	GaLu96scf_15	+	289619	290330	GL21478	XLOC_007489	TCONS_00008075	13.567	9.12177	4.92325	0.525238	1.29823	0.772993	0.52125	0.1404	0.3341	0.995522	0.995522	0.995522	AT6833	XLOC_006812	TCONS_00006834	19.3406	12.056	10.703	0.639678	0.797512	0.157835	0.46665	0.37055	0.86195	0.958381
215	cis	1:1	348	Covergent (NAT3' to 3'ST)	GL15573	GL15573-R1	2	0.51	558	GaLu96scf_15	-	336879	337436	AT6843	1	0.54	510	GaLu96scf_15	+	336717	337226	GL15573	XLOC_007506	TCONS_00008094	0	1.85798	2.3178	-1.51501	-1.73023	-0.215221	0.13595	0.10175	0.8666	0.995522	0.981675	0.995522	AT6843	XLOC_006822	TCONS_00006844	4.31549	0.281907	1.94805	2.05191	0.85042	-1.20149	0.19695	0.4893	0.30915	0.819623
216	cis	1:N	446	S>N (ST contains NAT)	GL21482	GL21482-R1	12	0.59	3945	GaLu96scf_15	-	348257	352201	AT6848	1	0.58	446	GaLu96scf_15	+	351215	351660	GL21482	XLOC_007511	TCONS_00008099	22.898	29.2733	27.4214	-0.341142	-0.250067	0.0910743	0.65725	0.7465	0.9072	0.995522	0.995522	0.995522	AT6848	XLOC_006827	TCONS_00006849	22.7549	21.2204	18.1057	0.0963724	0.314205	0.217833	0.9079	0.7109	0.7931	0.996668
217	cis	1:N	141	Divergent (NAT5' to 5'ST)	GL21482	GL21482-R1	12	0.59	3945	GaLu96scf_15	-	348257	352201	AT6849	1	0.57	362	GaLu96scf_15	+	352061	352422	GL21482	XLOC_007511	TCONS_00008099	22.898	29.2733	27.4214	-0.341142	-0.250067	0.0910743	0.65725	0.7465	0.9072	0.995522	0.995522	0.995522	AT6849	XLOC_006828	TCONS_00006850	7.61753	18.9656	17.2306	-1.2122	-1.08105	0.131152	0.244	0.30345	0.8861	0.853072
218	cis	1:1	577	Divergent (NAT5' to 5'ST)	GL21483	GL21483-R1	3	0.54	680	GaLu96scf_15	-	352538	353217	AT6850	1	0.54	1962	GaLu96scf_15	+	352641	354602	GL21483	XLOC_007512	TCONS_00008100	6.06247	3.32482	3.89295	0.707546	0.529489	-0.178056	0.67005	0.73555	0.89545	0.995522	0.995522	0.995522	AT6850	XLOC_006829	TCONS_00006851	3.5672	2.10643	3.12383	0.556066	0.147336	-0.408731	0.7628	0.93705	0.83085	0.996668
219	cis	1:1	181	Divergent (NAT5' to 5'ST)	GL15581	GL15581-R1	6	0.65	1598	GaLu96scf_15	-	374364	375961	AT6852	1	0.65	289	GaLu96scf_15	+	375781	376069	GL15581	XLOC_007518	TCONS_00008106	2.1227	1.50983	5.18796	0.315222	-0.986679	-1.3019	0.64425	0.192	0.0737	0.995522	0.995522	0.846996	AT6852	XLOC_006831	TCONS_00006853	0.771254	3.82852	35.5618	-1.44681	-4.36751	-2.9207	0.228	0.17455	0.4187	0.843751
220	cis	1:N	438	Covergent (NAT3' to 3'ST)	GL18627	GL18627-R1	2	0.65	910	GaLu96scf_15	-	430818	431727	AT6875	1	0.63	732	GaLu96scf_15	+	430524	431255	GL18627	XLOC_007535	TCONS_00008124	9.67824	1.8004	0.192511	1.93096	3.1626	1.23163	0.09915	0.2407	0.2781	0.976177	0.995522	0.995522	AT6875	XLOC_006854	TCONS_00006876	18.5812	3.67302	0.548041	2.06703	3.66094	1.59391	0.0686	0.24935	0.30845	0.550602
221	cis	1:N	54	Divergent (NAT5' to 5'ST)	GL18627	GL18627-R1	2	0.65	910	GaLu96scf_15	-	430818	431727	AT6876	1	0.52	361	GaLu96scf_15	+	431674	432034	GL18627	XLOC_007535	TCONS_00008124	9.67824	1.8004	0.192511	1.93096	3.1626	1.23163	0.09915	0.2407	0.2781	0.976177	0.995522	0.995522	AT6876	XLOC_006855	TCONS_00006877	14.2488	1.43809	2.33082	2.64489	2.19477	-0.450111	0.1416	0.12295	0.7435	0.756247
222	cis	1:1	342	Covergent (NAT3' to 3'ST)	GL21538	GL21538-R1	6	0.59	1348	GaLu96scf_15	-	495448	496795	AT6886	1	0.57	381	GaLu96scf_15	+	495409	495789	GL21538	XLOC_007556	TCONS_00008145	36.139	54.0164	31.8113	-0.566916	0.178755	0.745672	0.53175	0.8511	0.41785	0.995522	0.995522	0.995522	AT6886	XLOC_006865	TCONS_00006887	44.9642	69.8725	45.1196	-0.624732	-0.00488816	0.619844	0.77715	0.985	0.7709	0.996668
223	cis	1:1	206	S>N (ST contains NAT)	GL15598	GL15598-R1	16	0.59	4005	GaLu96scf_15	-	535669	539673	AT6901	1	0.55	206	GaLu96scf_15	+	538005	538210	GL15598	XLOC_007567	TCONS_00008156	20.6556	23.2357	30.4077	-0.162385	-0.536365	-0.37398	0.83655	0.5047	0.64075	0.995522	0.995522	0.995522	AT6901	XLOC_006880	TCONS_00006902	1183.88	375.052	313.134	1.65577	1.91533	0.259563	0.33435	0.37205	0.88365	0.897376
224	cis	1:1	133	Covergent (NAT3' to 3'ST)	GL21489	GL21489-R1	3	0.61	1304	GaLu96scf_15	-	555979	557282	AT6907	1	0.48	418	GaLu96scf_15	+	555694	556111	GL21489	XLOC_007576	TCONS_00008165	6.7954	5.23242	2.0536	0.322835	1.35211	1.02928	0.68645	0.0758	0.1942	0.995522	0.86165	0.995522	AT6907	XLOC_006886	TCONS_00006908	0	13.2413	1.49801	-3.83198	-1.32077	2.51121	0.0039	1	0.2651	0.0939587
225	cis	1:1	548	S>N (ST contains NAT)	GL18633	GL18633-R1	13	0.56	2562	GaLu96scf_15	-	563429	565990	AT6912	1	0.56	548	GaLu96scf_15	+	564712	565259	GL18633	XLOC_007580	TCONS_00008169	70.7261	119.707	68.0614	-0.750977	0.054625	0.805602	0.41005	0.9506	0.34355	0.995522	0.995522	0.995522	AT6912	XLOC_006891	TCONS_00006913	8.62197	22.6109	19.4672	-1.29505	-1.08889	0.206159	0.1699	0.2465	0.80915	0.792721
226	cis	1:1	87	Divergent (NAT5' to 5'ST)	GL27257	GL27257-R1	8	0.59	1655	GaLu96scf_15	-	602872	604526	AT6931	1	0.58	317	GaLu96scf_15	+	604440	604756	GL27257	XLOC_007594	TCONS_00008183	9.51519	10.271	6.85663	-0.100139	0.420499	0.520639	0.92885	0.7038	0.60225	0.995522	0.995522	0.995522	AT6931	XLOC_006910	TCONS_00006932	159.573	73.024	53.3882	1.11714	1.56184	0.444705	0.22585	0.1012	0.6358	0.842615
227	cis	1:1	322	Covergent (NAT3' to 3'ST)	GL21594	GL21594-R1	2	0.62	818	GaLu96scf_15	-	619445	620262	AT6937	1	0.6	417	GaLu96scf_15	+	619350	619766	GL21594	XLOC_007606	TCONS_00008195	5.68962	4.2237	1.24563	0.356848	1.57482	1.21797	0.7163	0.15085	0.26355	0.995522	0.995522	0.995522	AT6937	XLOC_006915	TCONS_00006938	10.4288	21.1785	7.68239	-0.956495	0.396533	1.35303	0.3236	0.7012	0.18425	0.890823
228	cis	1:1	469	Divergent (NAT5' to 5'ST)	GL21598	GL21598-R1	8	0.59	3695	GaLu96scf_15	-	712237	715931	AT6968	1	0.58	555	GaLu96scf_15	+	715463	716017	GL21598	XLOC_007630	TCONS_00008220	66.8004	75.6739	72.6791	-0.177452	-0.119968	0.057484	0.83545	0.8876	0.94465	0.995522	0.995522	0.995522	AT6968	XLOC_006946	TCONS_00006969	18.3629	29.2285	25.28	-0.642631	-0.440663	0.201968	0.45945	0.61215	0.81615	0.95657
229	cis	1:1	73	Covergent (NAT3' to 3'ST)	GL21546	GL21546-R1	7	0.59	1825	GaLu96scf_15	-	722565	724389	AT6972	1	0.49	251	GaLu96scf_15	+	722387	722637	GL21546	XLOC_007633	TCONS_00008223	2.87912	0.790275	5.54316	1.11554	-0.754274	-1.86982	0.10625	0.3326	0.0176	0.98364	0.995522	0.356899	AT6972	XLOC_006950	TCONS_00006973	31.9539	0	112.227	5.04238	-1.78073	-6.82311	0.10355	0.41815	0.00365	0.677245
230	cis	1:1	356	Divergent (NAT5' to 5'ST)	GL27263	GL27263-R1	8	0.61	1720	GaLu96scf_15	-	729375	731094	AT6979	1	0.53	426	GaLu96scf_15	+	730739	731164	GL27263	XLOC_007636	TCONS_00008226	3.5051	9.4063	8.05138	-1.20783	-1.00658	0.201244	0.15045	0.2146	0.80385	0.995522	0.995522	0.995522	AT6979	XLOC_006957	TCONS_00006980	3.75979	5.65655	4.91791	-0.483885	-0.314184	0.1697	0.65825	0.77915	0.8715	0.996668
231	cis	1:1	462	Covergent (NAT3' to 3'ST)	GL21608	GL21608-R1	5	0.56	1917	GaLu96scf_15	-	838061	839977	AT7008	1	0.54	469	GaLu96scf_15	+	838054	838522	GL21608	XLOC_007676	TCONS_00008268	41.6763	66.9643	38.2958	-0.671346	0.119042	0.790388	0.41535	0.8886	0.33535	0.995522	0.995522	0.995522	AT7008	XLOC_006986	TCONS_00007009	61.2475	124.578	62.8268	-1.01251	-0.0361394	0.976368	0.2679	0.97015	0.2838	0.85786
232	cis	1:1	331	S>N (ST contains NAT)	GL21548	GL21548-R1	10	0.58	1811	GaLu96scf_15	-	865148	866958	AT7016	1	0.53	331	GaLu96scf_15	+	866145	866475	GL21548	XLOC_007685	TCONS_00008278	28.9632	39.1715	36.2404	-0.423008	-0.313671	0.109337	0.63735	0.7213	0.904	0.995522	0.995522	0.995522	AT7016	XLOC_006994	TCONS_00007017	78.4195	22.7332	57.4581	1.74259	0.442084	-1.30051	0.17985	0.6851	0.31625	0.808087
233	cis	1:N	259	S>N (ST contains NAT)	GL21521	GL21521-R1	5	0.62	1546	GaLu96scf_15	-	948103	949648	AT7031	1	0.61	619	GaLu96scf_15	+	949038	949296	GL21521	XLOC_007710	TCONS_00008304	13.3089	26.5004	17.9854	-0.942509	-0.407937	0.534572	0.25965	0.6211	0.52545	0.995522	0.995522	0.995522	AT7031	XLOC_007009	TCONS_00007032	494.066	249.719	350.179	0.981555	0.495422	-0.486134	0.2783	0.58105	0.5843	0.86294
234	cis	1:N	164	Divergent (NAT5' to 5'ST)	GL21521	GL21521-R1	5	0.62	1546	GaLu96scf_15	-	948103	949648	AT7032	2	0.54	619	GaLu96scf_15	+	949485	950158	GL21521	XLOC_007710	TCONS_00008304	13.3089	26.5004	17.9854	-0.942509	-0.407937	0.534572	0.25965	0.6211	0.52545	0.995522	0.995522	0.995522	AT7032	XLOC_007010	TCONS_00007033	8.79193	37.128	22.3967	-1.96119	-1.25666	0.704527	0.0267	0.14525	0.39505	0.283902
235	cis	1:1	887	S>N (ST contains NAT)	GL18655	GL18655-R1	5	0.59	1372	GaLu96scf_15	-	959977	961348	AT7035	1	0.6	887	GaLu96scf_15	+	960157	961043	GL18655	XLOC_007713	TCONS_00008307	5.59996	34.7449	8.13621	-2.4372	-0.469128	1.96808	0.013	0.5799	0.02625	0.28223	0.995522	0.475681	AT7035	XLOC_007013	TCONS_00007036	5.71063	34.976	10.4001	-2.42252	-0.76452	1.658	0.01065	0.37215	0.05505	0.172489
236	cis	1:1	156	Divergent (NAT5' to 5'ST)	GL21469	GL21469-R1	7	0.6	1567	GaLu96scf_15	-	1001302	1002868	AT7052	1	0.56	340	GaLu96scf_15	+	1002713	1003052	GL21469	XLOC_007724	TCONS_00008318	48.4817	15.6845	33.4982	1.56835	0.520391	-1.04796	0.06445	0.50845	0.2072	0.7929	0.995522	0.995522	AT7052	XLOC_007030	TCONS_00007053	33.516	14.7558	18.6646	1.13136	0.811635	-0.319729	0.2367	0.3865	0.74745	0.847838
237	cis	N:1	139	Divergent (NAT5' to 5'ST)	GL21606	GL21606-R1	3	0.54	459	GaLu96scf_15	-	832886	833344	AT7006	1	0.59	583	GaLu96scf_15	+	833206	833788	GL21606	XLOC_007673	TCONS_00008265	110.224	1.66423	0	5.38357	6.79727	1.4137	0.22925	5e-05	0.11665	0.995522	0.0135048	0.995522	AT7006	XLOC_006984	TCONS_00007007	25.5981	0.436137	0.168317	4.21105	4.50881	0.297761	0.25125	0.13335	1	0.85313
238	cis	N:1	427	Covergent (NAT3' to 3'ST)	GL21607	GL21607-R1	3	0.6	815	GaLu96scf_15	-	833362	834176	AT7006	1	0.59	583	GaLu96scf_15	+	833206	833788	GL21607	XLOC_007674	TCONS_00008266	8.30729	0.354478	0.365094	2.78062	2.76937	-0.011257	0.17125	0.16925	1	0.995522	0.995522	1	AT7006	XLOC_006984	TCONS_00007007	25.5981	0.436137	0.168317	4.21105	4.50881	0.297761	0.25125	0.13335	1	0.85313
239	cis	1:1	153	Covergent (NAT3' to 3'ST)	GL21623	GL21623-R1	12	0.54	2101	GaLu96scf_16	-	7451	9551	AT7354	1	0.59	463	GaLu96scf_16	+	7141	7603	GL21623	XLOC_008075	TCONS_00008695	27.4994	12.7864	11.9314	1.04771	1.14008	0.0923701	0.21885	0.18225	0.9091	0.995522	0.995522	0.995522	AT7354	XLOC_007330	TCONS_00007355	9.52631	3.55364	3.72704	1.20892	1.155	-0.0539173	0.38735	0.41345	0.9448	0.926205
240	cis	1:1	262	S>N (ST contains NAT)	GL18666	GL18666-R1	3	0.6	1723	GaLu96scf_16	-	19636	21358	AT7361	1	0.55	262	GaLu96scf_16	+	20808	21069	GL18666	XLOC_008078	TCONS_00008699	4.79704	25.7476	12.5802	-2.20605	-1.22811	0.977948	0.29495	0.5366	0.47005	0.995522	0.995522	0.995522	AT7361	XLOC_007337	TCONS_00007362	20.2196	134.25	86.0308	-2.67213	-2.0361	0.636027	0.0617	0.1245	0.494	0.513851
241	cis	1:1	337	S>N (ST contains NAT)	GL21621	GL21621-R1	9	0.58	2749	GaLu96scf_16	-	93998	96746	AT7377	1	0.52	337	GaLu96scf_16	+	95509	95845	GL21621	XLOC_008099	TCONS_00008720	33.8585	42.2616	26.9719	-0.311611	0.317506	0.629117	0.6852	0.70265	0.4452	0.995522	0.995522	0.995522	AT7377	XLOC_007353	TCONS_00007378	134.359	41.0064	49.2208	1.68813	1.43044	-0.257695	0.06635	0.112	0.7756	0.539271
242	cis	1:1	244	S>N (ST contains NAT)	GL21632	GL21632-R1	12	0.54	2348	GaLu96scf_16	-	256777	259124	AT7422	1	0.62	244	GaLu96scf_16	+	257808	258051	GL21632	XLOC_008150	TCONS_00008774	22.4884	16.2584	32.8607	0.444659	-0.527701	-0.972359	0.8359	0.8129	0.7397	0.995522	0.995522	0.995522	AT7422	XLOC_007398	TCONS_00007423	245.953	128.726	158.285	0.928707	0.632563	-0.296144	0.38135	0.5573	0.7773	0.923412
243	cis	1:1	284	S>N (ST contains NAT)	GL21634	GL21634-R1	4	0.53	1883	GaLu96scf_16	-	280994	282876	AT7432	1	0.52	284	GaLu96scf_16	+	281327	281610	GL21634	XLOC_008159	TCONS_00008783	7.97833	1.45881	1.90702	1.86849	1.62691	-0.241577	0.1592	0.23885	0.8272	0.995522	0.995522	0.995522	AT7432	XLOC_007408	TCONS_00007433	70.8044	0	3.1235	6.16599	4.12212	-2.04387	0.00015	0.25055	1	0.0192989
244	cis	1:1	310	Divergent (NAT5' to 5'ST)	GL21637	GL21637-R1	11	0.56	2724	GaLu96scf_16	-	383259	385982	AT7464	1	0.54	540	GaLu96scf_16	+	385673	386212	GL21637	XLOC_008187	TCONS_00008812	1.38617	0.558463	1.36957	0.614594	0.0100714	-0.604522	0.2576	0.9881	0.2727	0.995522	0.996739	0.995522	AT7464	XLOC_007440	TCONS_00007465	8.70167	1.26313	2.04417	2.09994	1.67217	-0.427763	0.17305	0.1746	0.7347	0.798042
245	cis	1:1	190	Divergent (NAT5' to 5'ST)	GL21749	GL21749-R1	4	0.53	655	GaLu96scf_16	-	387178	387832	AT7466	1	0.54	575	GaLu96scf_16	+	387643	388217	GL21749	XLOC_008188	TCONS_00008815	42.6007	65.3594	69.3508	-0.605931	-0.69021	-0.0842788	0.54175	0.5427	0.9362	0.995522	0.995522	0.995522	AT7466	XLOC_007442	TCONS_00007467	29.5656	45.3094	54.7648	-0.599365	-0.867432	-0.268067	0.4952	0.3261	0.76045	0.967327
246	cis	1:1	585	Divergent (NAT5' to 5'ST)	GL21750	GL21750-R1	8	0.54	2366	GaLu96scf_16	-	391430	393795	AT7469	1	0.51	696	GaLu96scf_16	+	393211	393906	GL21750	XLOC_008192	TCONS_00008819	4.606	11.8268	16.2428	-1.19414	-1.62097	-0.426827	0.16375	0.07655	0.60975	0.995522	0.867261	0.995522	AT7469	XLOC_007445	TCONS_00007470	11.7083	24.9108	24.4301	-1.02783	-1.00079	0.0270332	0.2534	0.27195	0.97535	0.85319
247	cis	1:1	444	Covergent (NAT3' to 3'ST)	GL21764	GL21764-R1	13	0.55	3281	GaLu96scf_16	-	497494	500774	AT7497	1	0.57	846	GaLu96scf_16	+	497092	497937	GL21764	XLOC_008226	TCONS_00008854	18.1983	15.5416	22.8429	0.214822	-0.31261	-0.527432	0.7697	0.67215	0.47925	0.995522	0.995522	0.995522	AT7497	XLOC_007473	TCONS_00007498	13.408	6.72533	16.833	0.899207	-0.307679	-1.20689	0.33445	0.7306	0.1913	0.89745
248	cis	1:1	385	Covergent (NAT3' to 3'ST)	GL21765	GL21765-R1	6	0.52	1483	GaLu96scf_16	-	535818	537300	AT7509	1	0.55	412	GaLu96scf_16	+	535791	536202	GL21765	XLOC_008234	TCONS_00008862	3.12064	7.71395	7.86628	-1.08046	-1.10548	-0.0250136	0.18795	0.17695	0.9734	0.995522	0.995522	0.995726	AT7509	XLOC_007484	TCONS_00007510	2.16479	7.27229	7.08361	-1.38617	-1.35288	0.0332906	0.3954	0.41125	0.96995	0.930883
249	cis	1:1	450	S>N (ST contains NAT)	GL15677	GL15677-R1	12	0.56	2158	GaLu96scf_16	-	561164	563321	AT7519	1	0.54	450	GaLu96scf_16	+	562523	562972	GL15677	XLOC_008242	TCONS_00008870	26.3622	28.5771	29.2453	-0.112302	-0.144523	-0.0322209	0.88355	0.85175	0.9654	0.995522	0.995522	0.995676	AT7519	XLOC_007494	TCONS_00007520	3.96289	3.12053	3.50637	0.268364	0.139208	-0.129156	0.85455	0.91905	0.92455	0.996668
250	cis	1:N	351	S>N (ST contains NAT)	GL21772	GL21772-R1	14	0.53	2364	GaLu96scf_16	-	655580	657943	AT7548	1	0.52	351	GaLu96scf_16	+	655905	656255	GL21772	XLOC_008271	TCONS_00008899	7.06712	5.74299	11.3268	0.25866	-0.6117	-0.870359	0.7635	0.4729	0.292	0.995522	0.995522	0.995522	AT7548	XLOC_007523	TCONS_00007549	52.5535	10.9478	57.4234	2.16423	-0.125542	-2.28977	0.23775	0.91245	0.2143	0.848958
251	cis	1:N	381	S>N (ST contains NAT)	GL21772	GL21772-R1	14	0.53	2364	GaLu96scf_16	-	655580	657943	AT7549	1	0.59	381	GaLu96scf_16	+	656746	657126	GL21772	XLOC_008271	TCONS_00008899	7.06712	5.74299	11.3268	0.25866	-0.6117	-0.870359	0.7635	0.4729	0.292	0.995522	0.995522	0.995522	AT7549	XLOC_007524	TCONS_00007550	0.299016	3.37034	8.994	-1.75031	-2.94364	-1.19333	0.1979	0.14805	0.33185	0.820325
252	cis	1:1	454	Covergent (NAT3' to 3'ST)	GL21773	GL21773-R1	11	0.54	2587	GaLu96scf_16	-	661540	664126	AT7553	1	0.49	465	GaLu96scf_16	+	661529	661993	GL21773	XLOC_008272	TCONS_00008900	23.9327	5.23069	12.3611	2.00059	0.900028	-1.10056	0.01675	0.2732	0.17875	0.343983	0.995522	0.995522	AT7553	XLOC_007528	TCONS_00007554	23.7334	5.42525	17.1376	1.9446	0.447422	-1.49718	0.11245	0.64925	0.20575	0.703184
253	cis	1:1	625	Covergent (NAT3' to 3'ST)	GL21696	GL21696-R1	6	0.52	1557	GaLu96scf_16	-	695353	696909	AT7570	1	0.5	671	GaLu96scf_16	+	695307	695977	GL21696	XLOC_008282	TCONS_00008912	21.1211	23.6668	25.0554	-0.157166	-0.236144	-0.078978	0.85855	0.78955	0.931	0.995522	0.995522	0.995522	AT7570	XLOC_007545	TCONS_00007571	44.7468	34.3508	30.1877	0.371926	0.552686	0.18076	0.8575	0.78995	0.934	0.996668
254	cis	1:N	279	Covergent (NAT3' to 3'ST)	GL21780	GL21780-R1	8	0.5	1177	GaLu96scf_16	-	703995	705171	AT7574	1	0.51	320	GaLu96scf_16	+	703954	704273	GL21780	XLOC_008285	TCONS_00008915	21.8174	26.6992	22.1626	-0.279725	-0.021713	0.258012	0.7794	0.98155	0.792	0.995522	0.99629	0.995522	AT7574	XLOC_007549	TCONS_00007575	45.5163	96.3472	61.6245	-1.06541	-0.428989	0.636421	0.3322	0.7121	0.53475	0.896131
255	cis	1:N	362	S>N (ST contains NAT)	GL21780	GL21780-R1	8	0.5	1177	GaLu96scf_16	-	703995	705171	AT7575	3	0.55	362	GaLu96scf_16	+	704393	704874	GL21780	XLOC_008285	TCONS_00008915	21.8174	26.6992	22.1626	-0.279725	-0.021713	0.258012	0.7794	0.98155	0.792	0.995522	0.99629	0.995522	AT7575	XLOC_007550	TCONS_00007576	14.25	5.694	18.9688	1.18787	-0.388953	-1.57682	0.2987	0.6939	0.1691	0.874574
256	cis	1:1	1219	Divergent (NAT5' to 5'ST)	GL21661	GL21661-R1	3	0.59	2480	GaLu96scf_16	-	750016	752495	AT7591	1	0.56	1535	GaLu96scf_16	+	751277	752811	GL21661	XLOC_008299	TCONS_00008930	0.371544	0.264297	6.61415	0.117458	-2.4729	-2.59035	1	0.02015	0.09995	1	0.394748	0.979709	AT7591	XLOC_007566	TCONS_00007592	0.116118	0.239232	7.28512	-0.150952	-2.89203	-2.74108	1	0.24115	0.2023	1
257	cis	1:1	253	Divergent (NAT5' to 5'ST)	GL21709	GL21709-R1	14	0.55	4352	GaLu96scf_16	-	814656	819007	AT7611	1	0.61	360	GaLu96scf_16	+	818755	819114	GL21709	XLOC_008315	TCONS_00008950	21.3384	23.3343	28.0039	-0.123473	-0.376752	-0.253278	0.87345	0.64015	0.75585	0.995522	0.995522	0.995522	AT7611	XLOC_007586	TCONS_00007612	9.15265	43.4189	43.0589	-2.12933	-2.11759	0.0117402	0.1441	0.14635	0.98865	0.760432
258	cis	1:1	142	Divergent (NAT5' to 5'ST)	GL21791	GL21791-R1	8	0.58	3021	GaLu96scf_16	-	820290	823310	AT7614	1	0.59	447	GaLu96scf_16	+	823169	823615	GL21791	XLOC_008316	TCONS_00008951	23.1755	28.2528	33.6834	-0.275009	-0.520653	-0.245644	0.72595	0.5135	0.75425	0.995522	0.995522	0.995522	AT7614	XLOC_007589	TCONS_00007615	8.09774	10.4075	5.20935	-0.326472	0.551071	0.877543	0.71805	0.56295	0.3632	0.996668
259	cis	1:1	284	Divergent (NAT5' to 5'ST)	GL21796	GL21796-R1	8	0.54	2823	GaLu96scf_16	-	874568	877390	AT7641	1	0.56	362	GaLu96scf_16	+	877107	877468	GL21796	XLOC_008336	TCONS_00008972	23.1864	36.2466	30.0992	-0.622952	-0.362696	0.260256	0.41845	0.63695	0.74245	0.995522	0.995522	0.995522	AT7641	XLOC_007616	TCONS_00007642	33.767	104.198	69.1261	-1.59734	-1.01223	0.585113	0.1255	0.3386	0.52605	0.730064
260	cis	1:1	838	S>N (ST contains NAT)	GL15701	GL15701-R1	1	0.59	1047	GaLu96scf_16	-	881341	882387	AT7643	1	0.6	838	GaLu96scf_16	+	881453	882290	GL15701	XLOC_008338	TCONS_00008974	0.981644	0.411791	2.07687	0.489169	-0.634783	-1.12395	0.51535	0.44875	0.21565	0.995522	0.995522	0.995522	AT7643	XLOC_007618	TCONS_00007644	1.07659	0.369543	2.17335	0.600532	-0.611806	-1.21234	0.46495	0.43305	0.2265	0.957788
261	cis	1:1	187	Divergent (NAT5' to 5'ST)	GL21807	GL21807-R1	5	0.56	1015	GaLu96scf_17	-	42059	43073	AT7978	1	0.55	240	GaLu96scf_17	+	42887	43126	GL21807	XLOC_008658	TCONS_00009321	59.286	93.0472	66.0166	-0.641559	-0.152704	0.488855	0.4167	0.84595	0.536	0.995522	0.995522	0.995522	AT7978	XLOC_007953	TCONS_00007979	34.2525	32.4832	112.502	0.0742763	-1.68692	-1.76119	0.93025	0.34675	0.2576	0.996668
262	cis	1:1	654	Divergent (NAT5' to 5'ST)	GL21860	GL21860-R1	8	0.52	2287	GaLu96scf_17	-	44890	47176	AT7980	3	0.49	976	GaLu96scf_17	+	46415	47498	GL21860	XLOC_008659	TCONS_00009322	19.4524	21.3	22.5193	-0.124802	-0.201585	-0.076783	0.9303	0.9198	0.95775	0.995522	0.995522	0.995522	AT7980	XLOC_007955	TCONS_00007981	44.8126	50.0526	33.6811	-0.156239	0.401612	0.55785	0.86215	0.6521	0.53005	0.996668
263	cis	1:1	1110	S>N (ST contains NAT)	GL21902	GL21902-R1	13	0.53	3305	GaLu96scf_17	-	48506	51810	AT7984	1	0.55	1110	GaLu96scf_17	+	50567	51676	GL21902	XLOC_008661	TCONS_00009324	53.7646	61.8753	68.2888	-0.199232	-0.339372	-0.14014	0.80325	0.6651	0.86015	0.995522	0.995522	0.995522	AT7984	XLOC_007959	TCONS_00007985	34.7518	39.6163	40.5078	-0.184024	-0.215365	-0.0313413	0.8234	0.78715	0.9695	0.996668
264	cis	1:1	551	S>N (ST contains NAT)	GL21921	GL21921-R1	13	0.58	3267	GaLu96scf_17	-	300777	304043	AT8004	1	0.59	551	GaLu96scf_17	+	302930	303480	GL21921	XLOC_008714	TCONS_00009378	326.525	138.401	179.481	1.23235	0.859744	-0.372608	0.27345	0.3913	0.72985	0.995522	0.995522	0.995522	AT8004	XLOC_007979	TCONS_00008005	72.1447	56.4875	39.0905	0.347524	0.867517	0.519993	0.66885	0.40895	0.62095	0.996668
265	cis	1:1	400	S>N (ST contains NAT)	GL15743	GL15743-R1	10	0.56	2591	GaLu96scf_17	-	304413	307003	AT8006	1	0.51	400	GaLu96scf_17	+	305965	306364	GL15743	XLOC_008715	TCONS_00009379	43.5782	51.1369	44.5286	-0.225976	-0.0304539	0.195522	0.5063	0.5737	0.8995	0.995522	0.995522	0.995522	AT8006	XLOC_007981	TCONS_00008007	292.181	275.55	226.94	0.0842463	0.363133	0.278886	0.91665	0.6573	0.7322	0.996668
266	cis	1:1	211	Covergent (NAT3' to 3'ST)	GL27341	GL27341-R1	2	0.59	340	GaLu96scf_17	-	313635	313974	AT8009	1	0.54	555	GaLu96scf_17	+	313291	313845	GL27341	XLOC_008718	TCONS_00009382	118.213	383.75	113.256	-1.69042	0.0611848	1.7516	0.4891	0.6076	0.35845	0.995522	0.995522	0.995522	AT8009	XLOC_007984	TCONS_00008010	919.964	1094.15	545.02	-0.249984	0.754185	1.00417	0.7489	0.34535	0.20865	0.996668
267	cis	1:N	203	S>N (ST contains NAT)	GL21821	GL21821-R1	8	0.55	1970	GaLu96scf_17	-	353907	355876	AT8026	1	0.65	230	GaLu96scf_17	+	354413	354642	GL21821	XLOC_008734	TCONS_00009399	4.50602	4.36128	6.00324	0.0384217	-0.34701	-0.385431	0.95275	0.63795	0.5975	0.995522	0.995522	0.995522	AT8026	XLOC_008001	TCONS_00008027	659.311	173.099	271.538	1.92323	1.27668	-0.646552	0.08915	0.2383	0.5639	0.642988
268	cis	1:N	260	S>N (ST contains NAT)	GL21821	GL21821-R1	8	0.55	1970	GaLu96scf_17	-	353907	355876	AT8027	1	0.53	260	GaLu96scf_17	+	354825	355084	GL21821	XLOC_008734	TCONS_00009399	4.50602	4.36128	6.00324	0.0384217	-0.34701	-0.385431	0.95275	0.63795	0.5975	0.995522	0.995522	0.995522	AT8027	XLOC_008002	TCONS_00008028	8.98532	5.30141	30.2906	0.664133	-1.64787	-2.312	0.73665	0.3959	0.2144	0.996668
269	cis	1:N	230	S>N (ST contains NAT)	GL21821	GL21821-R1	8	0.55	1970	GaLu96scf_17	-	353907	355876	AT8028	1	0.6	230	GaLu96scf_17	+	355189	355391	GL21821	XLOC_008734	TCONS_00009399	4.50602	4.36128	6.00324	0.0384217	-0.34701	-0.385431	0.95275	0.63795	0.5975	0.995522	0.995522	0.995522	AT8028	XLOC_008003	TCONS_00008029	472.906	72.0937	377.397	2.69679	0.324701	-2.37209	0.4475	0.8387	0.30645	0.952485
270	cis	1:1	268	S>N (ST contains NAT)	GL18759	GL18759-R1	11	0.49	2569	GaLu96scf_17	-	431077	433645	AT8042	1	0.57	268	GaLu96scf_17	+	431775	432042	GL18759	XLOC_008754	TCONS_00009419	1.78929	3.14922	1.33163	-0.57293	0.258583	0.831513	0.65065	0.84405	0.52295	0.995522	0.995522	0.995522	AT8042	XLOC_008017	TCONS_00008043	56.8059	3.64398	15.8407	3.63778	1.77924	-1.85854	0.26	0.2637	0.4437	0.855598
271	cis	1:1	358	N>S (NAT contains ST)	GL27344	GL27344-R1	3	0.55	358	GaLu96scf_17	-	480222	480579	AT8054	1	0.56	723	GaLu96scf_17	+	479951	480673	GL27344	XLOC_008766	TCONS_00009431	327386	27954.4	17719	3.54984	4.20756	0.657728	0.50215	0.38575	0.79575	0.995522	0.995522	0.995522	AT8054	XLOC_008029	TCONS_00008055	628.462	401.708	225.636	0.644373	1.47371	0.829339	0.46755	0.109	0.3564	0.958602
272	cis	1:1	255	Covergent (NAT3' to 3'ST)	GL15761	GL15761-R1	1	0.61	1113	GaLu96scf_17	-	504973	506085	AT8061	1	0.54	467	GaLu96scf_17	+	504761	505227	GL15761	XLOC_008773	TCONS_00009438	1.20344	0.850848	1.18045	0.251543	0.0150724	-0.236471	0.77355	0.9677	0.7869	0.995522	0.995691	0.995522	AT8061	XLOC_008036	TCONS_00008062	7.02433	8.12505	2.58671	-0.185449	1.16172	1.34717	0.8857	0.5235	0.38745	0.996668
273	cis	1:1	74	Covergent (NAT3' to 3'ST)	GL21939	GL21939-R1	4	0.56	817	GaLu96scf_17	-	506838	507654	AT8064	1	0.52	386	GaLu96scf_17	+	506526	506911	GL21939	XLOC_008774	TCONS_00009439	26.4168	32.4613	31.4051	-0.28741	-0.241146	0.0462641	0.7388	0.78115	0.955	0.995522	0.995522	0.995522	AT8064	XLOC_008039	TCONS_00008065	37.1974	33.206	30.2569	0.15921	0.28928	0.13007	0.87935	0.7887	0.905	0.996668
274	cis	1:1	542	Divergent (NAT5' to 5'ST)	GL15767	GL15767-R1	5	0.6	2507	GaLu96scf_17	-	588573	591079	AT8092	1	0.51	677	GaLu96scf_17	+	590538	591214	GL15767	XLOC_008804	TCONS_00009471	8.99051	10.7232	7.76355	-0.230713	0.189033	0.419746	0.74745	0.78735	0.5573	0.995522	0.995522	0.995522	AT8092	XLOC_008067	TCONS_00008093	19.477	17.8186	10.4153	0.121814	0.843074	0.721259	0.8889	0.35035	0.42585	0.996668
275	cis	1:1	210	Covergent (NAT3' to 3'ST)	GL15774	GL15774-R1	9	0.59	1908	GaLu96scf_17	-	618756	620663	AT8100	1	0.62	434	GaLu96scf_17	+	618532	618965	GL15774	XLOC_008818	TCONS_00009486	6.36093	10.3588	2.4828	-0.625882	1.07963	1.70552	0.43345	0.17205	0.04775	0.995522	0.995522	0.675412	AT8100	XLOC_008075	TCONS_00008101	3.22268	13.699	13.377	-1.79948	-1.76753	0.0319553	0.3072	0.3225	0.97225	0.880376
276	cis	1:1	289	Divergent (NAT5' to 5'ST)	GL21838	GL21838-R1	20	0.59	4205	GaLu96scf_17	-	626978	631182	AT8108	1	0.57	308	GaLu96scf_17	+	630894	631201	GL21838	XLOC_008822	TCONS_00009490	200.147	700.998	158.675	-1.8032	0.333088	2.13629	0.05525	0.7097	0.0277	0.729089	0.995522	0.494141	AT8108	XLOC_008083	TCONS_00008109	1512.89	3613.5	914.97	-1.25553	0.724898	1.98042	0.1217	0.3699	0.01805	0.722847
277	cis	1:1	224	Covergent (NAT3' to 3'ST)	GL15780	GL15780-R1	4	0.61	1187	GaLu96scf_17	-	774913	776099	AT8149	1	0.54	468	GaLu96scf_17	+	774669	775136	GL15780	XLOC_008866	TCONS_00009536	0	4.22773	2.21701	-2.38618	-1.68572	0.70046	5e-05	0.0003	0.4171	0.0135048	0.0361195	0.995522	AT8149	XLOC_008124	TCONS_00008150	0	10.2901	4.60328	-3.49697	-2.48628	1.0107	0.0039	0.04685	0.52285	0.0939587
278	cis	1:1	144	N>S (NAT contains ST)	GL18773	GL18773-R1	1	0.57	144	GaLu96scf_17	-	800540	800683	AT8154	1	0.52	627	GaLu96scf_17	+	800520	801146	GL18773	XLOC_008871	TCONS_00009543	0	0	358857	0	-18.4531	-18.4531	1	0.03325	0.12655	1	0.559695	0.995522	AT8154	XLOC_008129	TCONS_00008155	0	1.36507	2.66882	-1.2419	-1.87531	-0.633407	0.04025	0.00365	0.6081	0.38555
279	cis	1:1	482	S>N (ST contains NAT)	GL15787	GL15787-R1	1	0.61	1620	GaLu96scf_17	-	878162	879781	AT8163	1	0.6	482	GaLu96scf_17	+	878439	878920	GL15787	XLOC_008896	TCONS_00009568	2.89773	0.337892	0.193281	1.54266	1.70769	0.165027	0.14735	0.1136	1	0.995522	0.995522	1	AT8163	XLOC_008138	TCONS_00008164	9.6782	1.03024	0.686779	2.39497	2.66232	0.26735	0.2261	0.25435	1	0.842715
280	cis	1:1	303	Covergent (NAT3' to 3'ST)	GL15802	GL15802-R1	5	0.57	1436	GaLu96scf_17	-	981568	983003	AT8189	1	0.57	681	GaLu96scf_17	+	981190	981870	GL15802	XLOC_008928	TCONS_00009600	29.2522	3.11258	5.89974	2.87891	2.13242	-0.746483	0.01695	0.0798	0.5092	0.347187	0.890029	0.995522	AT8189	XLOC_008164	TCONS_00008190	5.45212	1.90317	1.4501	1.15212	1.39693	0.244803	0.16125	0.1056	0.748	0.777528
281	cis	1:1	174	Covergent (NAT3' to 3'ST)	GL21855	GL21855-R1	7	0.52	701	GaLu96scf_17	-	985790	986490	AT8193	2	0.53	480	GaLu96scf_17	+	985426	985963	GL21855	XLOC_008930	TCONS_00009602	14.3756	15.5747	12.0202	-0.108329	0.239951	0.348279	0.91365	0.8089	0.7238	0.995522	0.995522	0.995522	AT8193	XLOC_008168	TCONS_00008194	30.2069	4.17608	5.97246	2.59193	2.16212	-0.429811	0.08835	0.08825	0.75095	0.639988
282	cis	1:N	366	S>N (ST contains NAT)	GL22071	GL22071-R1	5	0.59	1768	GaLu96scf_18	-	9389	11156	AT8414	1	0.59	590	GaLu96scf_18	+	10404	10769	GL22071	XLOC_009260	TCONS_00009941	18.6571	21.0644	19.435	-0.166651	-0.0559991	0.110652	0.8463	0.94985	0.90115	0.995522	0.995522	0.995522	AT8414	XLOC_008389	TCONS_00008415	84.5088	72.9653	75.6676	0.209234	0.157452	-0.0517818	0.80875	0.8581	0.9524	0.996668
283	cis	1:N	196	Divergent (NAT5' to 5'ST)	GL22071	GL22071-R1	5	0.59	1768	GaLu96scf_18	-	9389	11156	AT8415	1	0.56	590	GaLu96scf_18	+	10961	11550	GL22071	XLOC_009260	TCONS_00009941	18.6571	21.0644	19.435	-0.166651	-0.0559991	0.110652	0.8463	0.94985	0.90115	0.995522	0.995522	0.995522	AT8415	XLOC_008390	TCONS_00008416	7.6205	8.67274	19.2933	-0.166147	-1.23514	-1.06899	0.86235	0.20055	0.2568	0.996668
284	cis	1:1	268	S>N (ST contains NAT)	GL15805	GL15805-R1	1	0.63	390	GaLu96scf_18	-	36972	37361	AT8416	1	0.65	268	GaLu96scf_18	+	37073	37340	GL15805	XLOC_009264	TCONS_00009945	8.75884	2.13771	11.3466	1.637	-0.339385	-1.97638	0.26745	0.76485	0.21475	0.995522	0.995522	0.995522	AT8416	XLOC_008391	TCONS_00008417	29.9226	5.79833	34.9252	2.18543	-0.216308	-2.40174	0.2315	0.85715	0.18705	0.845541
285	cis	1:1	383	S>N (ST contains NAT)	GL21979	GL21979-R1	7	0.59	1633	GaLu96scf_18	-	46325	47957	AT8421	1	0.59	383	GaLu96scf_18	+	47213	47595	GL21979	XLOC_009267	TCONS_00009948	2.94789	1.89685	1.0868	0.446625	0.919793	0.473168	0.5903	0.21335	0.5151	0.995522	0.995522	0.995522	AT8421	XLOC_008396	TCONS_00008422	3.52378	4.47949	0.810051	-0.276509	1.32151	1.59801	0.79735	0.349	0.27585	0.996668
286	cis	1:1	405	S>N (ST contains NAT)	GL15806	GL15806-R1	3	0.6	1859	GaLu96scf_18	-	54655	56513	AT8425	1	0.62	405	GaLu96scf_18	+	55589	55993	GL15806	XLOC_009270	TCONS_00009951	1.12895	0.646753	1.03708	0.370487	0.0635914	-0.306895	0.5831	0.9215	0.63565	0.995522	0.995522	0.995522	AT8425	XLOC_008400	TCONS_00008426	2.76171	0	0.153023	1.91138	1.70597	-0.205418	0.00315	0.147	1	0.088306
287	cis	1:N	258	S>N (ST contains NAT)	GL15829	GL15829-R1	5	0.55	1330	GaLu96scf_18	-	199705	201034	AT8487	1	0.57	258	GaLu96scf_18	+	200075	200332	GL15829	XLOC_009324	TCONS_00010007	6.50169	2.02795	1.20005	1.30885	1.76965	0.460796	0.12895	0.09065	0.5899	0.995522	0.941253	0.995522	AT8487	XLOC_008462	TCONS_00008488	251.139	40.8905	65.0172	2.58951	1.93332	-0.656197	0.12935	0.17545	0.71465	0.737178
288	cis	1:N	375	S>N (ST contains NAT)	GL15829	GL15829-R1	5	0.55	1330	GaLu96scf_18	-	199705	201034	AT8488	1	0.62	375	GaLu96scf_18	+	200569	200943	GL15829	XLOC_009324	TCONS_00010007	6.50169	2.02795	1.20005	1.30885	1.76965	0.460796	0.12895	0.09065	0.5899	0.995522	0.941253	0.995522	AT8488	XLOC_008463	TCONS_00008489	27.2459	5.52782	0.399146	2.11338	4.33542	2.22205	0.1224	0.13355	0.16425	0.724891
289	cis	1:1	345	S>N (ST contains NAT)	GL22089	GL22089-R1	10	0.55	3632	GaLu96scf_18	-	238508	242139	AT8503	1	0.52	345	GaLu96scf_18	+	239721	240065	GL22089	XLOC_009337	TCONS_00010021	9.88547	6.0335	6.17261	0.630093	0.60184	-0.0282534	0.429	0.44405	0.97015	0.995522	0.995522	0.995691	AT8503	XLOC_008478	TCONS_00008504	64.2241	58.2454	57.176	0.13871	0.164979	0.0262693	0.8889	0.87145	0.9819	0.996668
290	cis	1:1	84	Divergent (NAT5' to 5'ST)	GL21992	GL21992-R1	12	0.56	2392	GaLu96scf_18	-	250193	252584	AT8514	1	0.57	389	GaLu96scf_18	+	252501	252889	GL21992	XLOC_009339	TCONS_00010025	14.8026	6.33841	7.21323	1.10666	0.944182	-0.162479	0.26095	0.3303	0.8599	0.995522	0.995522	0.995522	AT8514	XLOC_008489	TCONS_00008515	5.27638	0.566549	1.55353	2.00235	1.29746	-0.704885	0.1818	0.18655	0.47585	0.810835
291	cis	1:1	467	S>N (ST contains NAT)	GL22090	GL22090-R1	4	0.55	1419	GaLu96scf_18	-	281101	282519	AT8530	1	0.52	467	GaLu96scf_18	+	281540	282006	GL22090	XLOC_009349	TCONS_00010035	24.3179	10.8674	14.7696	1.09321	0.682981	-0.410227	0.2628	0.46915	0.7122	0.995522	0.995522	0.995522	AT8530	XLOC_008505	TCONS_00008531	74.7812	16.1149	26.2798	2.14657	1.47399	-0.672582	0.0686	0.15735	0.55695	0.550602
292	cis	1:1	492	S>N (ST contains NAT)	GL22058	GL22058-R1	15	0.56	6244	GaLu96scf_18	-	401153	407396	AT8567	1	0.52	492	GaLu96scf_18	+	402428	402919	GL22058	XLOC_009387	TCONS_00010074	23.2134	21.9404	22.2021	0.0779164	0.0615327	-0.0163838	0.9178	0.93825	0.98245	0.995522	0.995522	0.99629	AT8567	XLOC_008541	TCONS_00008568	49.1469	41.2559	46.3135	0.247007	0.0839268	-0.16308	0.7769	0.92085	0.8481	0.996668
293	cis	1:1	548	Divergent (NAT5' to 5'ST)	GL22009	GL22009-R1	5	0.53	1307	GaLu96scf_18	-	439052	440358	AT8580	1	0.58	782	GaLu96scf_18	+	439811	440592	GL22009	XLOC_009400	TCONS_00010087	8.28867	22.0588	11.4387	-1.31178	-0.421322	0.890459	0.1603	0.6334	0.29365	0.995522	0.995522	0.995522	AT8580	XLOC_008554	TCONS_00008581	10.8276	27.4812	13.7197	-1.26779	-0.315572	0.952222	0.1516	0.716	0.2683	0.765421
294	cis	1:N	306	S>N (ST contains NAT)	GL22010	GL22010-R1	7	0.56	1816	GaLu96scf_18	-	471891	473706	AT8589	1	0.61	350	GaLu96scf_18	+	472868	473173	GL22010	XLOC_009406	TCONS_00010093	16.6692	15.788	17.347	0.07379	-0.0543238	-0.128114	0.9308	0.9477	0.8762	0.995522	0.995522	0.995522	AT8589	XLOC_008563	TCONS_00008590	119.256	65.9571	96.9776	0.84485	0.295627	-0.549223	0.35475	0.74485	0.5395	0.909426
295	cis	1:N	326	Divergent (NAT5' to 5'ST)	GL22010	GL22010-R1	7	0.56	1816	GaLu96scf_18	-	471891	473706	AT8590	1	0.52	350	GaLu96scf_18	+	473381	473730	GL22010	XLOC_009406	TCONS_00010093	16.6692	15.788	17.347	0.07379	-0.0543238	-0.128114	0.9308	0.9477	0.8762	0.995522	0.995522	0.995522	AT8590	XLOC_008564	TCONS_00008591	75.3831	90.1827	81.4862	-0.255513	-0.110898	0.144616	0.78085	0.9089	0.8739	0.996668
296	cis	1:1	45	Divergent (NAT5' to 5'ST)	GL22013	GL22013-R1	8	0.51	1273	GaLu96scf_18	-	502031	503303	AT8613	1	0.54	615	GaLu96scf_18	+	503259	503873	GL22013	XLOC_009415	TCONS_00010103	23.5944	3.33073	4.33413	2.50563	2.20499	-0.300645	0.0429	0.07625	0.79705	0.663633	0.864828	0.995522	AT8613	XLOC_008587	TCONS_00008614	19.4912	6.57565	6.31368	1.43554	1.48632	0.0507778	0.13335	0.12285	0.95905	0.744471
297	cis	1:N	243	Covergent (NAT3' to 3'ST)	GL22014	GL22014-R1	8	0.53	1614	GaLu96scf_18	-	506096	507709	AT8614	1	0.46	280	GaLu96scf_18	+	506009	506288	GL22014	XLOC_009417	TCONS_00010105	25.2147	27.3723	40.2123	-0.114075	-0.652672	-0.538597	0.89915	0.4607	0.5445	0.995522	0.995522	0.995522	AT8614	XLOC_008588	TCONS_00008615	102.711	72.1173	139.134	0.504276	-0.434211	-0.938487	0.8592	0.8716	0.7785	0.996668
298	cis	1:N	193	S>N (ST contains NAT)	GL22014	GL22014-R1	8	0.53	1614	GaLu96scf_18	-	506096	507709	AT8616	1	0.57	280	GaLu96scf_18	+	506676	506918	GL22014	XLOC_009417	TCONS_00010105	25.2147	27.3723	40.2123	-0.114075	-0.652672	-0.538597	0.89915	0.4607	0.5445	0.995522	0.995522	0.995522	AT8616	XLOC_008590	TCONS_00008617	473.037	232.727	561.421	1.02017	-0.246639	-1.2668	0.33295	0.80815	0.21695	0.89644
299	cis	1:N	205	S>N (ST contains NAT)	GL22019	GL22019-R1	10	0.61	3002	GaLu96scf_18	-	553396	556397	AT8632	1	0.66	523	GaLu96scf_18	+	555982	556186	GL22019	XLOC_009432	TCONS_00010124	27.7993	215.279	81.118	-2.90881	-1.51168	1.39713	0.00065	0.0693	0.0885	0.0569331	0.812163	0.927637	AT8632	XLOC_008606	TCONS_00008633	5893.34	2816.06	2268.68	1.06511	1.37682	0.311709	0.24305	0.1457	0.72705	0.852267
300	cis	1:N	42	Divergent (NAT5' to 5'ST)	GL22019	GL22019-R1	10	0.61	3002	GaLu96scf_18	-	553396	556397	AT8633	1	0.57	523	GaLu96scf_18	+	556356	556878	GL22019	XLOC_009432	TCONS_00010124	27.7993	215.279	81.118	-2.90881	-1.51168	1.39713	0.00065	0.0693	0.0885	0.0569331	0.812163	0.927637	AT8633	XLOC_008607	TCONS_00008634	6.91441	16.2533	6.81713	-1.1243	0.0178465	1.14214	0.20465	0.9846	0.19675	0.825736
301	cis	1:1	80	Divergent (NAT5' to 5'ST)	GL27401	GL27401-R1	7	0.63	1873	GaLu96scf_18	-	566766	568638	AT8641	1	0.56	393	GaLu96scf_18	+	568559	568951	GL27401	XLOC_009436	TCONS_00010128	1.52115	4.87716	6.27686	-1.22102	-1.52921	-0.308195	0.13755	0.09825	0.706	0.995522	0.973747	0.995522	AT8641	XLOC_008615	TCONS_00008642	0.616791	2.31075	8.17591	-1.03405	-2.50472	-1.47067	1	0.1766	0.42795	1
302	cis	1:1	206	S>N (ST contains NAT)	GL22020	GL22020-R1	6	0.64	1434	GaLu96scf_18	-	571562	572995	AT8643	1	0.69	206	GaLu96scf_18	+	572047	572252	GL22020	XLOC_009437	TCONS_00010129	0.275544	0.371748	1.84047	-0.104909	-1.15504	-1.05013	1	0.17765	0.23315	1	0.995522	0.995522	AT8643	XLOC_008617	TCONS_00008644	211.649	0	740.876	7.73234	-1.8027	-9.53504	1	0.3629	0.0013	1
303	cis	1:1	76	Divergent (NAT5' to 5'ST)	GL15848	GL15848-R1	10	0.61	2303	GaLu96scf_18	-	587514	589816	AT8654	1	0.56	423	GaLu96scf_18	+	589741	590163	GL15848	XLOC_009442	TCONS_00010134	19.0226	17.9563	13.53	0.0790036	0.462623	0.38362	0.92055	0.54295	0.61125	0.995522	0.995522	0.995522	AT8654	XLOC_008628	TCONS_00008655	35.8188	45.8276	44.2788	-0.346921	-0.298392	0.0485293	0.70335	0.74805	0.95395	0.996668
304	cis	1:1	590	Covergent (NAT3' to 3'ST)	GL22116	GL22116-R1	4	0.56	888	GaLu96scf_18	-	598610	599497	AT8657	1	0.57	703	GaLu96scf_18	+	598497	599199	GL22116	XLOC_009446	TCONS_00010138	39.1227	34.4018	32.4953	0.180599	0.260484	0.0798851	0.85335	0.79265	0.93545	0.995522	0.995522	0.995522	AT8657	XLOC_008631	TCONS_00008658	18.2941	16.2209	14.5871	0.163983	0.307809	0.143826	0.841	0.70895	0.8633	0.996668
305	cis	1:1	395	S>N (ST contains NAT)	GL22024	GL22024-R1	9	0.59	2212	GaLu96scf_18	-	620417	622628	AT8665	1	0.56	395	GaLu96scf_18	+	621822	622216	GL22024	XLOC_009459	TCONS_00010151	79.8592	168.757	158.731	-1.07002	-0.982155	0.0878613	0.17685	0.22615	0.9127	0.995522	0.995522	0.995522	AT8665	XLOC_008639	TCONS_00008666	5.96371	28.2344	35.1404	-2.06972	-2.37567	-0.305949	0.2201	0.18765	0.76555	0.839422
306	cis	1:1	608	S>N (ST contains NAT)	GL18830	GL18830-R1	3	0.56	1724	GaLu96scf_18	-	730571	732294	AT8694	1	0.58	608	GaLu96scf_18	+	730812	731419	GL18830	XLOC_009490	TCONS_00010183	0.324861	0.18348	1.56881	0.162805	-0.955255	-1.11806	1	0.23925	0.1608	1	0.995522	0.995522	AT8694	XLOC_008668	TCONS_00008695	0.81478	0.457968	2.92571	0.315834	-1.11316	-1.42899	0.7408	0.3081	0.26435	0.996668
307	cis	1:1	325	Divergent (NAT5' to 5'ST)	GL22031	GL22031-R1	3	0.58	975	GaLu96scf_18	-	737206	738180	AT8696	1	0.57	527	GaLu96scf_18	+	737856	738382	GL22031	XLOC_009491	TCONS_00010184	0.211162	0	0.665386	0.276389	-0.459471	-0.73586	1	0.49405	0.05115	1	0.995522	0.701166	AT8696	XLOC_008670	TCONS_00008697	0	1.23457	1.65107	-1.16002	-1.40659	-0.246574	0.0531	0.0256	0.83195	0.466644
308	cis	1:1	447	Divergent (NAT5' to 5'ST)	GL22127	GL22127-R1	5	0.58	2863	GaLu96scf_18	-	902867	905729	AT8735	1	0.59	542	GaLu96scf_18	+	905283	905824	GL22127	XLOC_009539	TCONS_00010237	34.4154	38.8508	35.806	-0.170255	-0.0555804	0.114675	0.8309	0.94365	0.8844	0.995522	0.995522	0.995522	AT8735	XLOC_008709	TCONS_00008736	50.4282	39.3923	58.7125	0.348484	-0.215467	-0.563951	0.6896	0.80355	0.52405	0.996668
309	cis	1:1	332	S>N (ST contains NAT)	GL22239	GL22239-R1	15	0.51	2650	GaLu96scf_19	-	23392	26041	AT9011	1	0.55	332	GaLu96scf_19	+	24161	24492	GL22239	XLOC_009845	TCONS_00010565	0.489874	0.751893	3.81326	-0.233726	-1.69184	-1.45811	0.7097	0.10435	0.1032	0.995522	0.981675	0.981675	AT9011	XLOC_008982	TCONS_00009012	13.7068	6.24689	36.6961	1.02107	-1.35791	-2.37898	0.64145	0.4021	0.28915	0.996668
310	cis	1:1	76	Divergent (NAT5' to 5'ST)	GL22240	GL22240-R1	4	0.58	1914	GaLu96scf_19	-	29588	31501	AT9014	1	0.47	285	GaLu96scf_19	+	31426	31710	GL22240	XLOC_009846	TCONS_00010566	17.8694	24.4009	22.1566	-0.428867	-0.29543	0.133437	0.6408	0.7345	0.88835	0.995522	0.995522	0.995522	AT9014	XLOC_008985	TCONS_00009015	60.2052	230.658	71.9043	-1.92029	-0.252348	1.66794	0.053	0.79785	0.0736	0.466644
311	cis	1:1	549	Covergent (NAT3' to 3'ST)	GL22131	GL22131-R1	4	0.56	1955	GaLu96scf_19	-	42614	44568	AT9019	1	0.55	718	GaLu96scf_19	+	42445	43162	GL22131	XLOC_009852	TCONS_00010572	11.8858	10.678	8.55292	0.142011	0.431794	0.289783	0.85515	0.5897	0.71715	0.995522	0.995522	0.995522	AT9019	XLOC_008990	TCONS_00009020	14.7254	16.2555	13.1161	-0.134038	0.155729	0.289767	0.93695	0.9242	0.86135	0.996668
312	cis	1:N	311	S>N (ST contains NAT)	GL22243	GL22243-R1	5	0.53	861	GaLu96scf_19	-	54187	55047	AT9029	1	0.51	710	GaLu96scf_19	+	54371	54681	GL22243	XLOC_009857	TCONS_00010577	29.8873	47.0648	25.9644	-0.637987	0.195965	0.833952	0.52585	0.8376	0.4035	0.995522	0.995522	0.995522	AT9029	XLOC_009000	TCONS_00009030	27.2685	35.5104	17.217	-0.369071	0.633935	1.00301	0.73145	0.6051	0.3835	0.996668
313	cis	1:N	230	Divergent (NAT5' to 5'ST)	GL22243	GL22243-R1	5	0.53	861	GaLu96scf_19	-	54187	55047	AT9030	1	0.55	710	GaLu96scf_19	+	54818	55527	GL22243	XLOC_009857	TCONS_00010577	29.8873	47.0648	25.9644	-0.637987	0.195965	0.833952	0.52585	0.8376	0.4035	0.995522	0.995522	0.995522	AT9030	XLOC_009001	TCONS_00009031	27.7625	33.5137	25.2237	-0.263018	0.133276	0.396294	0.7599	0.8759	0.6438	0.996668
314	cis	1:1	252	S>N (ST contains NAT)	GL27442	GL27442-R1	10	0.58	2031	GaLu96scf_19	-	67540	69570	AT9032	1	0.61	252	GaLu96scf_19	+	68806	69057	GL27442	XLOC_009862	TCONS_00010582	13.2872	0	0.792111	3.83663	2.99497	-0.841659	0.0001	0.16985	0.08335	0.0208926	0.995522	0.903796	AT9032	XLOC_009003	TCONS_00009033	398.942	8.78654	10.8646	5.35285	5.075	-0.277847	0.25135	0.24925	0.7396	0.85313
315	cis	1:1	91	Divergent (NAT5' to 5'ST)	GL18835	GL18835-R1	2	0.49	199	GaLu96scf_19	-	93990	94188	AT9041	1	0.55	1031	GaLu96scf_19	+	94098	95128	GL18835	XLOC_009872	TCONS_00010592	0	0	0	0	0	0	1	1	1	1	1	1	AT9041	XLOC_009012	TCONS_00009042	4.26326	0.739263	2.0775	1.59749	0.774209	-0.823285	0.1395	0.36625	0.35745	0.753841
316	cis	1:1	229	S>N (ST contains NAT)	GL22248	GL22248-R1	7	0.57	3370	GaLu96scf_19	-	137674	141043	AT9054	1	0.59	229	GaLu96scf_19	+	137713	137941	GL22248	XLOC_009884	TCONS_00010606	217.113	374.334	249.665	-0.783104	-0.200676	0.582428	0.3387	0.8095	0.5182	0.995522	0.995522	0.995522	AT9054	XLOC_009025	TCONS_00009055	150.277	0	0	7.24108	7.24108	0	0.00315	0.00315	1	0.088306
317	cis	1:1	42	Divergent (NAT5' to 5'ST)	GL15911	GL15911-R1	2	0.7	1093	GaLu96scf_19	-	251575	252667	AT9086	1	0.51	666	GaLu96scf_19	+	252626	253291	GL15911	XLOC_009932	TCONS_00010659	6.91749	5.87594	3.4003	0.203496	0.847443	0.643947	0.8379	0.42935	0.55275	0.995522	0.995522	0.995522	AT9086	XLOC_009057	TCONS_00009087	13.1341	8.12032	5.61868	0.632017	1.09455	0.462533	0.5205	0.29315	0.6615	0.974503
318	cis	1:1	292	S>N (ST contains NAT)	GL22256	GL22256-R1	13	0.56	3079	GaLu96scf_19	-	264251	267329	AT9091	1	0.57	292	GaLu96scf_19	+	264958	265249	GL22256	XLOC_009937	TCONS_00010664	4.19209	15.2508	12.0003	-1.64614	-1.32412	0.322017	0.4878	0.52885	0.8477	0.995522	0.995522	0.995522	AT9091	XLOC_009062	TCONS_00009092	14.8839	3.00217	44.5705	1.98871	-1.52054	-3.50925	0.44165	0.47205	0.205	0.950333
319	cis	1:1	747	Divergent (NAT5' to 5'ST)	GL22257	GL22257-R1	9	0.56	3898	GaLu96scf_19	-	282382	286279	AT9095	1	0.57	783	GaLu96scf_19	+	285533	286315	GL22257	XLOC_009941	TCONS_00010669	22.9936	14.4915	27.1	0.63115	-0.227896	-0.859047	0.41805	0.77715	0.28385	0.995522	0.995522	0.995522	AT9095	XLOC_009066	TCONS_00009096	8.23616	4.9618	18.5382	0.631551	-1.08091	-1.71246	0.45085	0.20675	0.058	0.954115
320	cis	1:1	790	Divergent (NAT5' to 5'ST)	GL22150	GL22150-R1	10	0.56	2166	GaLu96scf_19	-	289063	291228	AT9097	1	0.54	1084	GaLu96scf_19	+	290439	291522	GL22150	XLOC_009943	TCONS_00010671	77.8717	30.3408	27.2931	1.33146	1.47907	0.147606	0.10515	0.07285	0.8473	0.981675	0.84049	0.995522	AT9097	XLOC_009068	TCONS_00009098	11.126	7.46588	13.3546	0.518368	-0.24345	-0.761818	0.52485	0.76335	0.34365	0.97556
321	cis	1:1	195	Divergent (NAT5' to 5'ST)	GL22194	GL22194-R1	13	0.57	2459	GaLu96scf_19	-	311754	314212	AT9105	1	0.57	463	GaLu96scf_19	+	314018	314480	GL22194	XLOC_009948	TCONS_00010677	30.6257	25.4845	26.0694	0.255936	0.22447	-0.0314661	0.7831	0.813	0.97515	0.995522	0.995522	0.995842	AT9105	XLOC_009076	TCONS_00009106	7.92992	14.924	26.8074	-0.834487	-1.63873	-0.804245	0.40195	0.1128	0.3785	0.934777
322	cis	1:1	146	Covergent (NAT3' to 3'ST)	GL22195	GL22195-R1	4	0.51	740	GaLu96scf_19	-	330491	331230	AT9107	1	0.57	625	GaLu96scf_19	+	330012	330636	GL22195	XLOC_009952	TCONS_00010681	64.778	105.4	46.7719	-0.693821	0.46144	1.15526	0.49665	0.682	0.27265	0.995522	0.995522	0.995522	AT9107	XLOC_009078	TCONS_00009108	58.9305	105.552	58.7081	-0.830156	0.0053782	0.835534	0.30635	0.9943	0.30345	0.879934
323	cis	1:1	272	S>N (ST contains NAT)	GL22200	GL22200-R1	29	0.55	6231	GaLu96scf_19	-	401023	407253	AT9126	1	0.53	272	GaLu96scf_19	+	405251	405522	GL22200	XLOC_009970	TCONS_00010701	13.1833	4.22287	4.95502	1.44124	1.25199	-0.18925	0.0621	0.1025	0.7958	0.774451	0.981675	0.995522	AT9126	XLOC_009097	TCONS_00009127	51.8157	0	0	5.7229	5.7229	0	0.00065	0.00065	1	0.0358679
324	cis	1:N	474	S>N (ST contains NAT)	GL22201	GL22201-R1	27	0.54	6182	GaLu96scf_19	-	429260	435441	AT9129	1	0.54	474	GaLu96scf_19	+	429273	429746	GL22201	XLOC_009971	TCONS_00010702	36.9245	10.8475	12.2347	1.67851	1.51879	-0.159715	0.03665	0.055	0.82425	0.598628	0.727547	0.995522	AT9129	XLOC_009100	TCONS_00009130	38.6948	12.0388	25.0064	1.60612	0.610113	-0.996011	0.10175	0.5036	0.29785	0.674456
325	cis	1:N	480	S>N (ST contains NAT)	GL22201	GL22201-R1	27	0.54	6182	GaLu96scf_19	-	429260	435441	AT9131	1	0.54	480	GaLu96scf_19	+	430745	431224	GL22201	XLOC_009971	TCONS_00010702	36.9245	10.8475	12.2347	1.67851	1.51879	-0.159715	0.03665	0.055	0.82425	0.598628	0.727547	0.995522	AT9131	XLOC_009102	TCONS_00009132	65.0154	21.3832	11.6162	1.56039	2.38754	0.827149	0.08275	0.01555	0.3697	0.614786
326	cis	1:1	462	Divergent (NAT5' to 5'ST)	GL22202	GL22202-R1	7	0.58	3234	GaLu96scf_19	-	476655	479888	AT9148	1	0.53	516	GaLu96scf_19	+	479427	479942	GL22202	XLOC_009990	TCONS_00010722	23.2744	17.4933	23.8266	0.392433	-0.0324981	-0.424931	0.6451	0.96955	0.6117	0.995522	0.995691	0.995522	AT9148	XLOC_009119	TCONS_00009149	27.044	18.4397	33.0733	0.528664	-0.280937	-0.809601	0.57715	0.76405	0.3823	0.988638
327	cis	1:1	147	Covergent (NAT3' to 3'ST)	GL22279	GL22279-R1	8	0.52	2041	GaLu96scf_19	-	494727	496767	AT9151	1	0.53	261	GaLu96scf_19	+	494613	494873	GL22279	XLOC_009997	TCONS_00010729	20.805	59.1067	64.7585	-1.46287	-1.59251	-0.129633	0.1032	0.0791	0.88225	0.981675	0.885698	0.995522	AT9151	XLOC_009122	TCONS_00009152	16.6501	128.41	231.057	-2.87421	-3.71676	-0.842549	0.2721	0.2461	0.45775	0.859784
328	cis	1:1	51	Covergent (NAT3' to 3'ST)	GL15934	GL15934-R1	5	0.56	636	GaLu96scf_19	-	577410	578045	AT9178	1	0.52	297	GaLu96scf_19	+	577164	577460	GL15934	XLOC_010026	TCONS_00010758	4.85658	16.7509	65.3807	-1.59977	-3.50264	-1.90287	0.29975	0.1047	0.11165	0.995522	0.981675	0.995522	AT9178	XLOC_009148	TCONS_00009179	0	0	76.6507	0	-6.27893	-6.27893	1	0.00015	0.00015	1
329	cis	1:N	215	Covergent (NAT3' to 3'ST)	GL22163	GL22163-R1	3	0.58	658	GaLu96scf_19	-	625082	625739	AT9191	1	0.55	868	GaLu96scf_19	+	625061	625296	GL22163	XLOC_010046	TCONS_00010779	0.870915	2.59999	1.55581	-0.944257	-0.450035	0.494222	0.3172	0.596	0.24715	0.995522	0.995522	0.995522	AT9191	XLOC_009161	TCONS_00009192	204.783	0	0	7.68496	7.68496	0	5e-05	5e-05	1	0.00850766
330	cis	1:N	137	Divergent (NAT5' to 5'ST)	GL22163	GL22163-R1	3	0.58	658	GaLu96scf_19	-	625082	625739	AT9192	1	0.58	868	GaLu96scf_19	+	625603	626470	GL22163	XLOC_010046	TCONS_00010779	0.870915	2.59999	1.55581	-0.944257	-0.450035	0.494222	0.3172	0.596	0.24715	0.995522	0.995522	0.995522	AT9192	XLOC_009162	TCONS_00009193	5.17935	3.82551	3.63594	0.356788	0.414617	0.057829	0.6638	0.6157	0.9438	0.996668
331	cis	1:1	571	Covergent (NAT3' to 3'ST)	GL22215	GL22215-R1	3	0.59	629	GaLu96scf_19	-	634176	634804	AT9197	1	0.57	706	GaLu96scf_19	+	634041	634746	GL22215	XLOC_010050	TCONS_00010783	441.241	2985.39	407.654	-2.75551	0.113964	2.86947	0.00695	0.88505	0.0043	0.186258	0.995522	0.186258	AT9197	XLOC_009167	TCONS_00009198	927.518	6395.27	924.18	-2.78423	0.00519891	2.78943	0.00335	0.9948	0.00315	0.0913113
332	cis	1:1	303	Divergent (NAT5' to 5'ST)	GL22218	GL22218-R1	4	0.6	1254	GaLu96scf_19	-	650981	652234	AT9206	1	0.56	417	GaLu96scf_19	+	651932	652348	GL22218	XLOC_010060	TCONS_00010793	33.5002	23.8406	25.2058	0.473873	0.396699	-0.0771739	0.6685	0.682	0.75985	0.995522	0.995522	0.995522	AT9206	XLOC_009176	TCONS_00009207	35.9248	38.2762	44.0789	-0.0890501	-0.287858	-0.198808	0.9247	0.76005	0.8261	0.996668
333	cis	1:1	1814	Divergent (NAT5' to 5'ST)	GL15945	GL15945-R1	11	0.55	4040	GaLu96scf_19	-	654094	658133	AT9209	1	0.55	1955	GaLu96scf_19	+	656320	658274	GL15945	XLOC_010062	TCONS_00010795	33.7702	38.771	34.4568	-0.193874	-0.0282274	0.165646	0.8103	0.9728	0.8422	0.995522	0.995691	0.995522	AT9209	XLOC_009179	TCONS_00009210	21.0891	25.9619	24.7452	-0.287599	-0.220964	0.0666352	0.71055	0.7743	0.9302	0.996668
334	cis	1:1	269	S>N (ST contains NAT)	GL22166	GL22166-R1	8	0.55	1421	GaLu96scf_19	-	676422	677842	AT9213	1	0.61	269	GaLu96scf_19	+	677548	677816	GL22166	XLOC_010065	TCONS_00010799	5.05192	4.08824	4.48112	0.250233	0.142923	-0.10731	0.7301	0.84385	0.88055	0.995522	0.995522	0.995522	AT9213	XLOC_009183	TCONS_00009214	79.4395	56.9948	60.9154	0.471967	0.377606	-0.0943604	0.67725	0.7433	0.93345	0.996668
335	cis	1:1	737	Divergent (NAT5' to 5'ST)	GL22219	GL22219-R1	9	0.55	2898	GaLu96scf_19	-	716414	719311	AT9229	1	0.54	929	GaLu96scf_19	+	718575	719503	GL22219	XLOC_010077	TCONS_00010811	23.831	48.2608	29.4874	-0.988304	-0.296052	0.692252	0.2057	0.6962	0.37005	0.995522	0.995522	0.995522	AT9229	XLOC_009199	TCONS_00009230	26.2871	54.3614	28.761	-1.02066	-0.125209	0.895447	0.228	0.88435	0.29575	0.843751
336	cis	1:1	161	Divergent (NAT5' to 5'ST)	GL15949	GL15949-R1	7	0.6	888	GaLu96scf_19	-	744622	745509	AT9239	1	0.58	593	GaLu96scf_19	+	745349	745941	GL15949	XLOC_010091	TCONS_00010825	11.929	15.6151	3.8279	-0.361876	1.42114	1.78302	0.7487	0.3225	0.22785	0.995522	0.995522	0.995522	AT9239	XLOC_009209	TCONS_00009240	5.94776	8.8291	4.2946	-0.500503	0.392035	0.892538	0.59635	0.6839	0.3566	0.992374
337	cis	1:1	306	Divergent (NAT5' to 5'ST)	GL22221	GL22221-R1	4	0.58	2969	GaLu96scf_19	-	755315	758283	AT9244	1	0.55	384	GaLu96scf_19	+	757978	758361	GL22221	XLOC_010093	TCONS_00010827	14.0991	12.8766	16.4445	0.121757	-0.208361	-0.330118	0.87385	0.80105	0.71615	0.995522	0.995522	0.995522	AT9244	XLOC_009214	TCONS_00009245	5.14718	11.2984	16.875	-1.00042	-1.53994	-0.53952	0.48625	0.29565	0.6477	0.963904
338	cis	1:1	592	S>N (ST contains NAT)	GL22173	GL22173-R1	5	0.54	1228	GaLu96scf_19	-	778999	780226	AT9246	1	0.55	592	GaLu96scf_19	+	779018	779609	GL22173	XLOC_010096	TCONS_00010830	5.06114	4.36396	3.87145	0.17627	0.315243	0.138973	0.8358	0.7382	0.87525	0.995522	0.995522	0.995522	AT9246	XLOC_009216	TCONS_00009247	7.17516	3.85745	3.58914	0.75104	0.833043	0.0820028	0.43545	0.411	0.93135	0.948237
339	cis	1:1	706	Covergent (NAT3' to 3'ST)	GL22309	GL22309-R1	2	0.61	737	GaLu96scf_19	-	812489	813225	AT9262	1	0.58	904	GaLu96scf_19	+	812291	813194	GL22309	XLOC_010108	TCONS_00010843	0.179155	1.47776	0.6283	-1.0713	-0.465607	0.605693	0.2339	0.43075	0.45375	0.995522	0.995522	0.995522	AT9262	XLOC_009232	TCONS_00009263	0.400969	2.43625	1.23193	-1.29439	-0.671846	0.622542	0.21005	0.3985	0.42245	0.829522
340	cis	1:1	138	Divergent (NAT5' to 5'ST)	GL22178	GL22178-R1	9	0.56	3424	GaLu96scf_19	-	815247	818670	AT9265	1	0.58	208	GaLu96scf_19	+	818533	818740	GL22178	XLOC_010109	TCONS_00010844	77.3252	72.6496	94.4242	0.0887873	-0.284879	-0.373667	0.90615	0.71535	0.6325	0.995522	0.995522	0.995522	AT9265	XLOC_009235	TCONS_00009266	761.947	693.833	1128.58	0.134928	-0.566152	-0.70108	0.90795	0.63575	0.4544	0.996668
341	cis	1:1	284	Divergent (NAT5' to 5'ST)	GL22179	GL22179-R1	7	0.55	2682	GaLu96scf_19	-	820269	822950	AT9267	1	0.56	660	GaLu96scf_19	+	822667	823326	GL22179	XLOC_010110	TCONS_00010845	157.668	150.25	209.23	0.0690942	-0.405939	-0.475033	0.93845	0.64715	0.58705	0.995522	0.995522	0.995522	AT9267	XLOC_009237	TCONS_00009268	17.977	27.832	24.4564	-0.603419	-0.423754	0.179665	0.48855	0.62525	0.8369	0.96434
342	cis	N:N	76	Covergent (NAT3' to 3'ST)	GL30822	GL30822-R1	3	0.59	1253	GaLu96scf_1	-	4745992	4747244	AT1541	1	0.61	411	GaLu96scf_1	+	4745657	4746067	GL30822	XLOC_002971	TCONS_00003263	0	0	0.398551	0	-0.483932	-0.483932	1	1	1	1	1	1	AT1541	XLOC_001538	TCONS_00001542	8.96042	8.29925	12.0373	0.0990816	-0.388336	-0.487418	0.925	0.71715	0.64055	0.996668
343	cis	N:N	291	Divergent (NAT5' to 5'ST)	GL30821	GL30821-R1	2	0.61	302	GaLu96scf_1	-	4745646	4745947	AT1541	1	0.61	411	GaLu96scf_1	+	4745657	4746067	GL30821	XLOC_002970	TCONS_00003262	1653.42	153.23	377.807	3.42315	2.12676	-1.29639	0.0036	0.0397	0.22755	0.178829	0.631316	0.995522	AT1541	XLOC_001538	TCONS_00001542	8.96042	8.29925	12.0373	0.0990816	-0.388336	-0.487418	0.925	0.71715	0.64055	0.996668
344	cis	N:1	563	N>S (NAT contains ST)	GL29884	GL29884-R1	2	0.54	563	GaLu96scf_1	-	1470399	1470961	AT493	1	0.55	983	GaLu96scf_1	+	1470120	1471102	GL29884	XLOC_001948	TCONS_00002136	16.8525	17.3282	11.8398	-0.0379637	0.475441	0.513404	0.96595	0.6048	0.55195	0.995691	0.995522	0.995522	AT493	XLOC_000493	TCONS_00000494	14.3433	12.7723	11.3784	0.155843	0.309802	0.15396	0.85335	0.7205	0.85435	0.996668
345	cis	N:1	65	Divergent (NAT5' to 5'ST)	GL29883	GL29883-R1	6	0.55	1104	GaLu96scf_1	-	1469081	1470184	AT493	1	0.55	983	GaLu96scf_1	+	1470120	1471102	GL29883	XLOC_001947	TCONS_00002135	40.2417	65.6856	57.1511	-0.69327	-0.49569	0.19758	0.4138	0.5493	0.80965	0.995522	0.995522	0.995522	AT493	XLOC_000493	TCONS_00000494	14.3433	12.7723	11.3784	0.155843	0.309802	0.15396	0.85335	0.7205	0.85435	0.996668
346	cis	1:N	313	S>N (ST contains NAT)	GL30321	GL30321-R1	10	0.52	3107	GaLu96scf_1	-	3150645	3153751	AT1009	1	0.55	392	GaLu96scf_1	+	3150648	3151039	GL30321	XLOC_002461	TCONS_00002713	8.26374	8.02112	7.54173	0.0382852	0.117065	0.0787801	0.97065	0.9283	0.95525	0.995691	0.995522	0.995522	AT1009	XLOC_001009	TCONS_00001010	50.0216	37.4778	44.9966	0.407086	0.14958	-0.257506	0.8555	0.94795	0.9294	0.996668
347	cis	1:N	269	S>N (ST contains NAT)	GL30321	GL30321-R1	10	0.52	3107	GaLu96scf_1	-	3150645	3153751	AT1013	1	0.49	392	GaLu96scf_1	+	3153247	3153515	GL30321	XLOC_002461	TCONS_00002713	8.26374	8.02112	7.54173	0.0382852	0.117065	0.0787801	0.97065	0.9283	0.95525	0.995691	0.995522	0.995522	AT1013	XLOC_001013	TCONS_00001014	25.812	6.48244	12.5416	1.84131	0.985438	-0.855868	0.2096	0.4383	0.5748	0.829395
348	cis	1:1	148	Divergent (NAT5' to 5'ST)	GL30671	GL30671-R1	12	0.58	3438	GaLu96scf_1	-	3189821	3193258	AT1028	1	0.63	750	GaLu96scf_1	+	3193111	3193860	GL30671	XLOC_002472	TCONS_00002727	39.9193	106.439	80.0973	-1.39269	-0.986878	0.405811	0.11105	0.2457	0.65015	0.994759	0.995522	0.995522	AT1028	XLOC_001028	TCONS_00001029	5.91021	75.8718	89.358	-3.47566	-3.70885	-0.233194	0.00105	0.00075	0.7682	0.048984
349	cis	1:1	485	Divergent (NAT5' to 5'ST)	GL30672	GL30672-R1	6	0.55	1578	GaLu96scf_1	-	3194505	3196082	AT1030	1	0.55	550	GaLu96scf_1	+	3195598	3196147	GL30672	XLOC_002473	TCONS_00002728	9.58229	12.9333	22.5169	-0.396853	-1.15205	-0.755198	0.76565	0.3999	0.4379	0.995522	0.995522	0.995522	AT1030	XLOC_001030	TCONS_00001031	48.8461	22.6886	24.5924	1.07326	0.961785	-0.111476	0.2373	0.2823	0.9003	0.848743
350	cis	1:N	303	S>N (ST contains NAT)	GL30680	GL30680-R1	11	0.55	2376	GaLu96scf_1	-	3241902	3244277	AT1045	1	0.54	355	GaLu96scf_1	+	3243532	3243834	GL30680	XLOC_002488	TCONS_00002743	582.09	161.192	299.539	1.84603	0.956162	-0.889872	0.02925	0.273	0.29605	0.513157	0.995522	0.995522	AT1045	XLOC_001045	TCONS_00001046	41.8583	1.26121	0	4.2444	5.42149	1.17709	0.18655	5e-05	1	0.814529
351	cis	1:N	217	Divergent (NAT5' to 5'ST)	GL30680	GL30680-R1	11	0.55	2376	GaLu96scf_1	-	3241902	3244277	AT1046	1	0.57	355	GaLu96scf_1	+	3244061	3244415	GL30680	XLOC_002488	TCONS_00002743	582.09	161.192	299.539	1.84603	0.956162	-0.889872	0.02925	0.273	0.29605	0.513157	0.995522	0.995522	AT1046	XLOC_001046	TCONS_00001047	60.5952	44.67	62.0671	0.431566	-0.0340721	-0.465639	0.60585	0.9692	0.5806	0.993761
352	cis	1:1	82	Divergent (NAT5' to 5'ST)	GL29465	GL29465-R1	5	0.6	1366	GaLu96scf_1	-	3285372	3286737	AT1062	1	0.59	218	GaLu96scf_1	+	3286656	3286873	GL29465	XLOC_002502	TCONS_00002759	70.6498	109.203	57.2605	-0.621086	0.298436	0.919522	0.62995	0.85985	0.5877	0.995522	0.995522	0.995522	AT1062	XLOC_001062	TCONS_00001063	2961.81	2541.52	1769.68	0.220713	0.742641	0.521928	0.79665	0.4065	0.54665	0.996668
353	cis	1:1	307	Divergent (NAT5' to 5'ST)	GL30051	GL30051-R1	11	0.55	2317	GaLu96scf_1	-	3320289	3322605	AT1071	1	0.58	366	GaLu96scf_1	+	3322299	3322664	GL30051	XLOC_002515	TCONS_00002772	284.35	223.956	125.133	0.343064	1.17782	0.834757	0.6587	0.1505	0.299	0.995522	0.995522	0.995522	AT1071	XLOC_001071	TCONS_00001072	1195.77	827.984	532.519	0.529773	1.16557	0.635795	0.4991	0.15335	0.4209	0.968214
354	cis	1:1	227	Divergent (NAT5' to 5'ST)	GL30689	GL30689-R1	5	0.56	1275	GaLu96scf_1	-	3340798	3342072	AT1077	1	0.57	346	GaLu96scf_1	+	3341846	3342191	GL30689	XLOC_002521	TCONS_00002778	26.9902	23.0243	48.5392	0.220435	-0.823653	-1.04409	0.8007	0.32315	0.20255	0.995522	0.995522	0.995522	AT1077	XLOC_001077	TCONS_00001078	159.197	114.756	250.987	0.468737	-0.653492	-1.12223	0.6045	0.4625	0.21705	0.993536
355	cis	1:1	167	Divergent (NAT5' to 5'ST)	GL30701	GL30701-R1	13	0.55	2882	GaLu96scf_1	-	3405778	3408659	AT1101	1	0.54	269	GaLu96scf_1	+	3408493	3408761	GL30701	XLOC_002536	TCONS_00002795	35.4926	26.5582	39.1729	0.405149	-0.138606	-0.543755	0.5995	0.863	0.49495	0.995522	0.995522	0.995522	AT1101	XLOC_001101	TCONS_00001102	115.294	59.5575	85.2042	0.941361	0.4319	-0.509461	0.3854	0.69485	0.6251	0.925827
356	cis	1:1	859	N>S (NAT contains ST)	GL30339	GL30339-R1	2	0.6	859	GaLu96scf_1	-	3409235	3410093	AT1102	1	0.58	1671	GaLu96scf_1	+	3408884	3410554	GL30339	XLOC_002537	TCONS_00002796	255.013	273.099	262.914	-0.0985022	-0.0438459	0.0546563	0.9014	0.95525	0.9461	0.995522	0.995522	0.995522	AT1102	XLOC_001102	TCONS_00001103	109.809	125.122	119.825	-0.186709	-0.124891	0.0618184	0.80305	0.8695	0.9359	0.996668
357	cis	1:1	540	Covergent (NAT3' to 3'ST)	GL30707	GL30707-R1	9	0.58	2511	GaLu96scf_1	-	3492003	3494513	AT1127	1	0.51	774	GaLu96scf_1	+	3491769	3492542	GL30707	XLOC_002562	TCONS_00002821	30.2851	42.0663	35.7571	-0.461078	-0.232548	0.22853	0.55905	0.76415	0.76575	0.995522	0.995522	0.995522	AT1127	XLOC_001127	TCONS_00001128	105.186	118.683	100.157	-0.172534	0.070009	0.242543	0.9127	0.9624	0.88235	0.996668
358	cis	1:1	122	Divergent (NAT5' to 5'ST)	GL30714	GL30714-R1	5	0.56	765	GaLu96scf_1	-	3506498	3507262	AT1133	1	0.57	221	GaLu96scf_1	+	3507141	3507361	GL30714	XLOC_002565	TCONS_00002826	117.325	209.542	171.007	-0.831278	-0.539677	0.291602	0.4682	0.6237	0.78985	0.995522	0.995522	0.995522	AT1133	XLOC_001133	TCONS_00001134	454.954	161.111	217.037	1.4919	1.06428	-0.42762	0.26575	0.4404	0.75235	0.857576
359	cis	1:N	208	S>N (ST contains NAT)	GL30069	GL30069-R1	27	0.56	5583	GaLu96scf_1	-	3549426	3555008	AT1148	1	0.51	365	GaLu96scf_1	+	3551958	3552165	GL30069	XLOC_002575	TCONS_00002838	68.9386	51.9745	39.5236	0.400813	0.787321	0.386508	0.61705	0.3467	0.63975	0.995522	0.995522	0.995522	AT1148	XLOC_001148	TCONS_00001149	10486.3	724.983	1564.86	3.85253	2.74354	-1.10899	0.00115	0.01145	0.2819	0.0506525
360	cis	1:N	165	Divergent (NAT5' to 5'ST)	GL30069	GL30069-R1	27	0.56	5583	GaLu96scf_1	-	3549426	3555008	AT1150	1	0.55	365	GaLu96scf_1	+	3554844	3555208	GL30069	XLOC_002575	TCONS_00002838	68.9386	51.9745	39.5236	0.400813	0.787321	0.386508	0.61705	0.3467	0.63975	0.995522	0.995522	0.995522	AT1150	XLOC_001150	TCONS_00001151	30.2643	34.1733	88.8958	-0.169966	-1.52375	-1.35379	0.88285	0.16085	0.1951	0.996668
361	cis	1:1	215	S>N (ST contains NAT)	GL30646	GL30646-R1	14	0.57	4356	GaLu96scf_1	-	323941	328296	AT116	1	0.53	215	GaLu96scf_1	+	324732	324946	GL30646	XLOC_001607	TCONS_00001760	32.7604	46.2912	40.6219	-0.486251	-0.302031	0.184219	0.5552	0.7092	0.8258	0.995522	0.995522	0.995522	AT116	XLOC_000117	TCONS_00000117	8255.64	2502.32	4336.01	1.72172	0.92885	-0.792866	0.0601	0.2947	0.36875	0.507016
362	cis	1:1	171	Divergent (NAT5' to 5'ST)	GL30077	GL30077-R1	3	0.55	558	GaLu96scf_1	-	3636239	3636796	AT1171	1	0.56	398	GaLu96scf_1	+	3636626	3637023	GL30077	XLOC_002602	TCONS_00002868	287.839	4.70901	1.53589	5.66089	6.83163	1.17074	0.0701	0.2479	0.53915	0.818064	0.995522	0.995522	AT1171	XLOC_001171	TCONS_00001172	103.435	6.99691	28.5452	3.70709	1.82169	-1.8854	0.00485	0.04265	0.07815	0.107165
363	cis	1:1	246	Divergent (NAT5' to 5'ST)	GL30079	GL30079-R1	6	0.51	842	GaLu96scf_1	-	3643206	3644047	AT1176	1	0.53	735	GaLu96scf_1	+	3643802	3644536	GL30079	XLOC_002605	TCONS_00002871	103.181	18.4707	19.1684	2.41968	2.36894	-0.050741	0.06685	0.02925	0.96635	0.802686	0.513157	0.995691	AT1176	XLOC_001176	TCONS_00001177	201.742	33.9361	36.7737	2.53684	2.42417	-0.112679	0.00615	0.0072	0.89615	0.127334
364	cis	1:1	570	Covergent (NAT3' to 3'ST)	GL30728	GL30728-R1	5	0.54	1057	GaLu96scf_1	-	3662231	3663287	AT1180	1	0.56	761	GaLu96scf_1	+	3662040	3662800	GL30728	XLOC_002612	TCONS_00002880	1.07843	2.60223	2.32271	-0.793405	-0.676883	0.116522	0.3618	0.5586	0.91545	0.995522	0.995522	0.995522	AT1180	XLOC_001180	TCONS_00001181	0.645095	5.31368	4.77757	-1.94032	-1.8123	0.128015	0.1631	0.17345	0.8778	0.780751
365	cis	1:1	717	Divergent (NAT5' to 5'ST)	GL30350	GL30350-R1	15	0.53	4555	GaLu96scf_1	-	3681302	3685856	AT1192	1	0.56	800	GaLu96scf_1	+	3685140	3685939	GL30350	XLOC_002619	TCONS_00002889	10.4356	9.47831	12.383	0.126178	-0.226819	-0.352997	0.86175	0.7639	0.63665	0.995522	0.995522	0.995522	AT1192	XLOC_001192	TCONS_00001193	10.4695	8.5592	15.6776	0.262904	-0.540081	-0.802985	0.74535	0.50985	0.33575	0.996668
366	cis	1:1	50	Covergent (NAT3' to 3'ST)	GL30357	GL30357-R1	6	0.61	2162	GaLu96scf_1	-	3736395	3738556	AT1214	2	0.58	358	GaLu96scf_1	+	3735898	3736444	GL30357	XLOC_002636	TCONS_00002907	16.5806	17.1994	35.4473	-0.049842	-1.05178	-1.00194	0.95625	0.2301	0.27725	0.995522	0.995522	0.995522	AT1214	XLOC_001214	TCONS_00001215	23.9802	24.3256	72.1764	-0.0198458	-1.5506	-1.53075	0.9837	0.1188	0.10715	0.996668
367	cis	1:1	516	S>N (ST contains NAT)	GL30084	GL30084-R1	8	0.53	2094	GaLu96scf_1	-	3765772	3767865	AT1225	1	0.53	516	GaLu96scf_1	+	3767319	3767834	GL30084	XLOC_002643	TCONS_00002915	32.8659	28.1031	32.5542	0.21867	0.0133528	-0.205317	0.7975	0.98825	0.81425	0.995522	0.996739	0.995522	AT1225	XLOC_001225	TCONS_00001226	25.4286	33.6477	44.6947	-0.39065	-0.789914	-0.399264	0.6575	0.36985	0.64575	0.996668
368	cis	1:1	282	Covergent (NAT3' to 3'ST)	GL30085	GL30085-R1	5	0.53	1034	GaLu96scf_1	-	3775750	3776783	AT1227	1	0.49	283	GaLu96scf_1	+	3775749	3776031	GL30085	XLOC_002648	TCONS_00002921	1.25441	4.57416	3.75223	-1.30602	-1.07585	0.230169	0.46055	0.4569	0.5737	0.995522	0.995522	0.995522	AT1227	XLOC_001227	TCONS_00001228	4.20543	22.9253	20.4312	-2.20044	-2.04162	0.15882	0.3193	0.36785	0.9159	0.888019
369	cis	1:1	572	S>N (ST contains NAT)	GL31023	GL31023-R1	6	0.55	3334	GaLu96scf_1	-	3839491	3842824	AT1248	1	0.53	572	GaLu96scf_1	+	3841314	3841885	GL31023	XLOC_002671	TCONS_00002946	8.40379	4.86236	3.63769	0.681752	1.01983	0.338082	0.3894	0.1888	0.6364	0.995522	0.995522	0.995522	AT1248	XLOC_001248	TCONS_00001249	14.4915	12.7507	9.9308	0.171987	0.503124	0.331138	0.85045	0.5968	0.7299	0.996668
370	cis	1:N	477	S>N (ST contains NAT)	GL30360	GL30360-R1	9	0.55	2395	GaLu96scf_1	-	3854991	3857385	AT1254	1	0.55	477	GaLu96scf_1	+	3855030	3855506	GL30360	XLOC_002680	TCONS_00002957	34.7419	23.061	36.3673	0.570924	-0.0641444	-0.635068	0.4898	0.94305	0.48595	0.995522	0.995522	0.995522	AT1254	XLOC_001254	TCONS_00001255	85.2565	30.6461	108.192	1.44662	-0.340127	-1.78675	0.1183	0.69685	0.05715	0.714928
371	cis	1:N	443	S>N (ST contains NAT)	GL30360	GL30360-R1	9	0.55	2395	GaLu96scf_1	-	3854991	3857385	AT1255	1	0.54	477	GaLu96scf_1	+	3855716	3856158	GL30360	XLOC_002680	TCONS_00002957	34.7419	23.061	36.3673	0.570924	-0.0641444	-0.635068	0.4898	0.94305	0.48595	0.995522	0.995522	0.995522	AT1255	XLOC_001255	TCONS_00001256	9.39026	7.70404	16.2818	0.255487	-0.734033	-0.98952	0.7994	0.44745	0.31385	0.996668
372	cis	1:1	826	Divergent (NAT5' to 5'ST)	GL30873	GL30873-R1	5	0.64	1624	GaLu96scf_1	-	21820	23443	AT13	1	0.61	839	GaLu96scf_1	+	22618	23456	GL30873	XLOC_001510	TCONS_00001654	0	0	0.135831	0	-0.183747	-0.183747	1	1	1	1	1	1	AT13	XLOC_000014	TCONS_00000014	0	0.462237	1.92412	-0.54818	-1.54799	-0.999813	1	0.0023	0.36315	1
373	cis	1:1	310	Divergent (NAT5' to 5'ST)	GL30779	GL30779-R1	5	0.55	1757	GaLu96scf_1	-	4080665	4082421	AT1311	1	0.52	329	GaLu96scf_1	+	4082112	4082440	GL30779	XLOC_002753	TCONS_00003032	8.68409	3.42831	2.18608	1.12887	1.60383	0.474961	0.1394	0.05075	0.4993	0.995522	0.701166	0.995522	AT1311	XLOC_001311	TCONS_00001312	124.114	41.0735	20.172	1.5722	2.56297	0.990771	0.1192	0.03985	0.3845	0.717234
374	cis	1:N	201	Covergent (NAT3' to 3'ST)	GL30372	GL30372-R1	2	0.65	1150	GaLu96scf_1	-	4092494	4093643	AT1313	1	0.63	207	GaLu96scf_1	+	4092488	4092694	GL30372	XLOC_002759	TCONS_00003038	1.90785	5.81655	3.84103	-1.22907	-0.735327	0.493747	0.1041	0.29635	0.5007	0.981675	0.995522	0.995522	AT1313	XLOC_001313	TCONS_00001314	998.153	364.474	360.717	1.45095	1.46583	0.0148796	0.33085	0.39575	0.97065	0.895388
375	cis	1:N	241	S>N (ST contains NAT)	GL30372	GL30372-R1	2	0.65	1150	GaLu96scf_1	-	4092494	4093643	AT1314	1	0.71	241	GaLu96scf_1	+	4092820	4093060	GL30372	XLOC_002759	TCONS_00003038	1.90785	5.81655	3.84103	-1.22907	-0.735327	0.493747	0.1041	0.29635	0.5007	0.981675	0.995522	0.995522	AT1314	XLOC_001314	TCONS_00001315	61.5875	43.2637	78.0875	0.499729	-0.337596	-0.837325	0.72315	0.8011	0.4997	0.996668
376	cis	1:1	253	S>N (ST contains NAT)	GL30783	GL30783-R1	10	0.55	2352	GaLu96scf_1	-	4100799	4103150	AT1322	1	0.59	253	GaLu96scf_1	+	4102880	4103132	GL30783	XLOC_002762	TCONS_00003043	19.3971	11.4825	15.0629	0.708392	0.344616	-0.363777	0.40755	0.68085	0.65705	0.995522	0.995522	0.995522	AT1322	XLOC_001322	TCONS_00001323	62.5213	24.5411	71.8289	1.31442	-0.197279	-1.5117	0.28855	0.85975	0.20375	0.867827
377	cis	1:1	244	S>N (ST contains NAT)	GL29531	GL29531-R1	2	0.56	812	GaLu96scf_1	-	4107061	4107872	AT1326	1	0.61	244	GaLu96scf_1	+	4107101	4107344	GL29531	XLOC_002764	TCONS_00003045	37.6566	3.42236	9.85037	3.12783	1.83298	-1.29485	0.031	0.0555	0.23875	0.535006	0.731301	0.995522	AT1326	XLOC_001326	TCONS_00001327	208.449	11.6408	44.6729	4.05042	2.19719	-1.85323	0.0361	0.0406	0.19265	0.358779
378	cis	1:1	459	Divergent (NAT5' to 5'ST)	GL30111	GL30111-R1	22	0.57	5150	GaLu96scf_1	-	4108061	4113210	AT1329	1	0.56	776	GaLu96scf_1	+	4112752	4113527	GL30111	XLOC_002765	TCONS_00003046	1004.03	101.431	303.992	3.29449	1.72036	-1.57412	0.0033	0.0835	0.05895	0.178829	0.904732	0.748706	AT1329	XLOC_001329	TCONS_00001330	590.796	66.2359	171.775	3.1378	1.77617	-1.36163	0.00065	0.031	0.09945	0.0358679
379	cis	1:1	302	S>N (ST contains NAT)	GL29527	GL29527-R1	18	0.52	2835	GaLu96scf_1	-	4138432	4141266	AT1339	1	0.54	302	GaLu96scf_1	+	4140680	4140981	GL29527	XLOC_002775	TCONS_00003057	3.23198	5.36072	6.87214	-0.587846	-0.895409	-0.307563	0.45955	0.27415	0.6777	0.995522	0.995522	0.995522	AT1339	XLOC_001339	TCONS_00001340	11.6282	26.5425	5.45719	-1.12506	0.967646	2.09271	0.42515	0.61695	0.2671	0.944723
380	cis	1:1	303	Divergent (NAT5' to 5'ST)	GL30374	GL30374-R1	6	0.59	936	GaLu96scf_1	-	4181070	4182005	AT1355	1	0.58	419	GaLu96scf_1	+	4181703	4182121	GL30374	XLOC_002786	TCONS_00003069	1049.06	981.665	1270.43	0.0957625	-0.275891	-0.371654	0.9244	0.7651	0.73565	0.995522	0.995522	0.995522	AT1355	XLOC_001355	TCONS_00001356	607.576	528.412	647.615	0.201061	-0.0919266	-0.292988	0.8012	0.9063	0.7084	0.996668
381	cis	1:1	551	Covergent (NAT3' to 3'ST)	GL29539	GL29539-R1	3	0.64	1881	GaLu96scf_1	-	4227325	4229205	AT1371	1	0.53	575	GaLu96scf_1	+	4227301	4227875	GL29539	XLOC_002802	TCONS_00003085	2.52645	7.61985	10.9938	-1.28942	-1.766	-0.476587	0.23625	0.10565	0.6045	0.995522	0.982399	0.995522	AT1371	XLOC_001371	TCONS_00001372	11.0024	59.241	91.9585	-2.32747	-2.95332	-0.625849	0.0963	0.0546	0.50675	0.663189
382	cis	1:1	404	Covergent (NAT3' to 3'ST)	GL30649	GL30649-R1	4	0.6	1312	GaLu96scf_1	-	381811	383122	AT140	1	0.61	455	GaLu96scf_1	+	381760	382214	GL30649	XLOC_001626	TCONS_00001779	10.7097	1.99994	0.19239	1.96475	3.29581	1.33106	0.03885	0.16905	0.1806	0.622538	0.995522	0.995522	AT140	XLOC_000140	TCONS_00000141	5.36808	1.26384	1.79936	1.49212	1.18575	-0.306371	0.2011	0.27085	0.78085	0.824467
383	cis	1:N	695	S>N (ST contains NAT)	GL31059	GL31059-R1	12	0.57	2604	GaLu96scf_1	-	4385372	4387975	AT1407	1	0.65	1327	GaLu96scf_1	+	4386264	4386505	GL31059	XLOC_002846	TCONS_00003131	4.27716	3.65056	4.77722	0.182356	-0.130598	-0.312954	0.57	0.9216	0.55985	0.995522	0.995522	0.995522	AT1407	XLOC_001405	TCONS_00001408	14.5864	12.2931	1.19787	0.229584	2.82605	2.59647	0.89105	0.1963	0.19395	0.996668
384	cis	1:N	242	Divergent (NAT5' to 5'ST)	GL31059	GL31059-R1	12	0.57	2604	GaLu96scf_1	-	4385372	4387975	AT1409	1	0.57	1327	GaLu96scf_1	+	4387281	4388607	GL31059	XLOC_002846	TCONS_00003131	4.27716	3.65056	4.77722	0.182356	-0.130598	-0.312954	0.57	0.9216	0.55985	0.995522	0.995522	0.995522	AT1409	XLOC_001407	TCONS_00001410	3.50664	2.35551	2.76516	0.425512	0.259313	-0.166199	0.56745	0.73255	0.82095	0.986103
385	cis	1:1	247	S>N (ST contains NAT)	GL30807	GL30807-R1	14	0.57	2542	GaLu96scf_1	-	4437362	4439903	AT1419	1	0.65	247	GaLu96scf_1	+	4438104	4438350	GL30807	XLOC_002861	TCONS_00003146	6.2795	3.64969	5.83234	0.646702	0.091468	-0.555234	0.4312	0.9079	0.4755	0.995522	0.995522	0.995522	AT1419	XLOC_001417	TCONS_00001420	264.439	21.8568	101.299	3.53768	1.37558	-2.1621	0.16855	0.284	0.3004	0.791278
386	cis	1:1	189	Covergent (NAT3' to 3'ST)	GL29790	GL29790-R1	1	0.66	897	GaLu96scf_1	-	4457772	4458668	AT1426	2	0.55	586	GaLu96scf_1	+	4457317	4457960	GL29790	XLOC_002869	TCONS_00003154	63.2952	77.1747	35.0058	-0.282001	0.836469	1.11847	0.79875	0.47885	0.36865	0.995522	0.995522	0.995522	AT1426	XLOC_001424	TCONS_00001427	50.6629	53.7873	33.996	-0.0847022	0.561941	0.646644	0.9549	0.74385	0.7219	0.996668
387	cis	1:1	689	Divergent (NAT5' to 5'ST)	GL30130	GL30130-R1	8	0.58	2180	GaLu96scf_1	-	4459008	4461187	AT1428	1	0.52	778	GaLu96scf_1	+	4460499	4461276	GL30130	XLOC_002870	TCONS_00003155	15.8785	28.1493	103.568	-0.788217	-2.63117	-1.84295	0.3395	0.0045	0.02555	0.995522	0.186258	0.466207	AT1428	XLOC_001426	TCONS_00001429	11.4454	22.9243	97.9719	-0.942892	-2.99145	-2.04856	0.2792	0.0021	0.02155	0.863304
388	cis	1:1	236	S>N (ST contains NAT)	GL30131	GL30131-R1	4	0.57	1674	GaLu96scf_1	-	4480635	4482308	AT1434	1	0.6	236	GaLu96scf_1	+	4481217	4481452	GL30131	XLOC_002877	TCONS_00003162	2.50842	0.370654	0.959969	1.35595	0.839982	-0.515971	0.19745	0.4502	0.41735	0.995522	0.995522	0.995522	AT1434	XLOC_001432	TCONS_00001435	24.6368	0	54.7897	4.68016	-1.12178	-5.80193	0.10355	0.6024	0.0127	0.677245
389	cis	1:1	259	S>N (ST contains NAT)	GL30138	GL30138-R1	8	0.57	1563	GaLu96scf_1	-	4534917	4536479	AT1450	1	0.57	259	GaLu96scf_1	+	4535093	4535351	GL30138	XLOC_002896	TCONS_00003183	27.1562	41.5532	28.8361	-0.595818	-0.0836117	0.512207	0.51315	0.9252	0.57025	0.995522	0.995522	0.995522	AT1450	XLOC_001447	TCONS_00001451	141.436	64.7181	82.9511	1.11599	0.762735	-0.353259	0.2339	0.41795	0.708	0.84631
390	cis	1:N	251	S>N (ST contains NAT)	GL29567	GL29567-R1	14	0.53	2817	GaLu96scf_1	-	4572994	4575810	AT1462	1	0.58	251	GaLu96scf_1	+	4574265	4574515	GL29567	XLOC_002913	TCONS_00003202	6.11714	18.5809	14.1605	-1.46009	-1.091	0.36909	0.08895	0.2229	0.6356	0.929611	0.995522	0.995522	AT1462	XLOC_001459	TCONS_00001463	17.9102	99.9443	74.2924	-2.41633	-1.99335	0.422987	0.18605	0.24055	0.67485	0.814529
391	cis	1:N	205	S>N (ST contains NAT)	GL30817	GL30817-R1	9	0.56	2706	GaLu96scf_1	-	4603773	4606478	AT1474	1	0.57	205	GaLu96scf_1	+	4604467	4604671	GL30817	XLOC_002923	TCONS_00003212	9.6326	8.18524	11.8378	0.211111	-0.271926	-0.483037	0.7934	0.73655	0.5445	0.995522	0.995522	0.995522	AT1474	XLOC_001471	TCONS_00001475	1985.91	397.631	684.258	2.3174	1.5358	-0.781601	0.06675	0.21825	0.4851	0.541203
392	cis	1:N	428	S>N (ST contains NAT)	GL30817	GL30817-R1	9	0.56	2706	GaLu96scf_1	-	4603773	4606478	AT1475	1	0.53	428	GaLu96scf_1	+	4604970	4605397	GL30817	XLOC_002923	TCONS_00003212	9.6326	8.18524	11.8378	0.211111	-0.271926	-0.483037	0.7934	0.73655	0.5445	0.995522	0.995522	0.995522	AT1475	XLOC_001472	TCONS_00001476	3.5488	0.497056	7.92429	1.60335	-0.972253	-2.57561	0.30215	0.4882	0.1983	0.87732
393	cis	1:N	160	Divergent (NAT5' to 5'ST)	GL30817	GL30817-R1	9	0.56	2706	GaLu96scf_1	-	4603773	4606478	AT1477	1	0.51	201	GaLu96scf_1	+	4606319	4606519	GL30817	XLOC_002923	TCONS_00003212	9.6326	8.18524	11.8378	0.211111	-0.271926	-0.483037	0.7934	0.73655	0.5445	0.995522	0.995522	0.995522	AT1477	XLOC_001474	TCONS_00001478	558.308	58.0438	356.131	3.24379	0.647199	-2.59659	0.11895	0.6618	0.09595	0.716612
394	cis	1:1	283	S>N (ST contains NAT)	GL30141	GL30141-R1	12	0.56	2513	GaLu96scf_1	-	4618167	4620679	AT1489	1	0.53	283	GaLu96scf_1	+	4619262	4619544	GL30141	XLOC_002928	TCONS_00003217	0.980591	2.80801	0.732554	-0.943103	0.193033	1.13614	0.18905	0.75515	0.1623	0.995522	0.995522	0.995522	AT1489	XLOC_001486	TCONS_00001490	0	11.6989	3.88539	-3.66664	-2.28848	1.37817	0.0082	0.0964	0.46075	0.146463
395	cis	1:1	85	Divergent (NAT5' to 5'ST)	GL29577	GL29577-R1	6	0.6	771	GaLu96scf_1	-	4647006	4647776	AT1495	1	0.63	361	GaLu96scf_1	+	4647692	4648052	GL29577	XLOC_002935	TCONS_00003225	5.71021	17.7692	4.40581	-1.48392	0.311848	1.79577	0.17915	0.71695	0.1604	0.995522	0.995522	0.995522	AT1495	XLOC_001492	TCONS_00001496	5.53736	10.8926	4.59366	-0.863324	0.224914	1.08824	0.69885	0.9178	0.5925	0.996668
396	cis	1:1	555	S>N (ST contains NAT)	GL29580	GL29580-R1	3	0.56	3322	GaLu96scf_1	-	4665049	4668370	AT1498	1	0.55	555	GaLu96scf_1	+	4667039	4667593	GL29580	XLOC_002941	TCONS_00003232	0.0658595	0.058585	0.100132	0.00988084	-0.0456561	-0.0555369	1	1	1	1	1	1	AT1498	XLOC_001495	TCONS_00001499	0.235497	0.798322	1.16302	-0.541555	-0.807939	-0.266384	0.5161	0.40515	0.80145	0.973569
397	cis	1:N	497	S>N (ST contains NAT)	GL30142	GL30142-R1	10	0.56	2404	GaLu96scf_1	-	4686734	4689137	AT1510	1	0.55	544	GaLu96scf_1	+	4687691	4688187	GL30142	XLOC_002949	TCONS_00003240	0.703794	82.5622	24.9733	-5.61603	-3.93019	1.68583	0.01545	0.0155	0.04095	0.322981	0.323646	0.644271	AT1510	XLOC_001507	TCONS_00001511	1.01477	62.962	21.3945	-4.98851	-3.47447	1.51404	0.20715	0.20875	0.09315	0.827336
398	cis	1:N	176	Divergent (NAT5' to 5'ST)	GL30142	GL30142-R1	10	0.56	2404	GaLu96scf_1	-	4686734	4689137	AT1512	1	0.59	544	GaLu96scf_1	+	4688962	4689505	GL30142	XLOC_002949	TCONS_00003240	0.703794	82.5622	24.9733	-5.61603	-3.93019	1.68583	0.01545	0.0155	0.04095	0.322981	0.323646	0.644271	AT1512	XLOC_001509	TCONS_00001513	0	33.8666	4.92361	-5.12379	-2.56647	2.55732	5e-05	0.00025	0.02	0.00850766
399	cis	1:1	131	Divergent (NAT5' to 5'ST)	GL31079	GL31079-R1	3	0.54	535	GaLu96scf_1	-	4696109	4696643	AT1515	1	0.5	371	GaLu96scf_1	+	4696513	4696883	GL31079	XLOC_002953	TCONS_00003244	1.12975	0.464358	2.99842	0.540448	-0.908705	-1.44915	0.57025	0.5023	0.3509	0.995522	0.995522	0.995522	AT1515	XLOC_001512	TCONS_00001516	2.46145	49.022	45.9102	-3.85309	-3.76043	0.0926672	0.1507	0.15405	0.9415	0.764349
400	cis	N:N	798	S>N (ST contains NAT)	GL30822	GL30822-R1	3	0.59	1253	GaLu96scf_1	-	4745992	4747244	AT1542	1	0.59	798	GaLu96scf_1	+	4746212	4747009	GL30822	XLOC_002971	TCONS_00003263	0	0	0.398551	0	-0.483932	-0.483932	1	1	1	1	1	1	AT1542	XLOC_001539	TCONS_00001543	2.64034	1.00252	3.28087	0.862255	-0.233857	-1.09611	0.4126	0.80865	0.31335	0.939586
401	cis	1:1	255	S>N (ST contains NAT)	GL31030	GL31030-R1	4	0.57	1108	GaLu96scf_1	-	483818	484925	AT173	1	0.59	255	GaLu96scf_1	+	484591	484845	GL31030	XLOC_001660	TCONS_00001819	6.13676	8.05253	5.17389	-0.343039	0.209095	0.552134	0.70375	0.82925	0.55945	0.995522	0.995522	0.995522	AT173	XLOC_000173	TCONS_00000174	38.2483	30.2671	12.1743	0.327978	1.57493	1.24695	0.8111	0.4405	0.4812	0.996668
402	cis	1:1	230	S>N (ST contains NAT)	GL30768	GL30768-R1	5	0.54	1933	GaLu96scf_1	-	486086	488018	AT177	1	0.58	230	GaLu96scf_1	+	487743	487972	GL30768	XLOC_001661	TCONS_00001820	3.25584	7.27809	5.06243	-0.959869	-0.510459	0.449411	0.27715	0.54825	0.61825	0.995522	0.995522	0.995522	AT177	XLOC_000177	TCONS_00000178	0	141.068	77.0955	-7.15046	-6.28718	0.863281	0.00155	0.03735	0.6022	0.0594824
403	cis	1:1	252	Divergent (NAT5' to 5'ST)	GL31033	GL31033-R1	2	0.56	417	GaLu96scf_1	-	488956	489372	AT179	1	0.59	254	GaLu96scf_1	+	489121	489374	GL31033	XLOC_001663	TCONS_00001822	15.9573	23.7801	6.93625	-0.547295	1.09534	1.64264	0.5773	0.3478	0.19135	0.995522	0.995522	0.995522	AT179	XLOC_000179	TCONS_00000180	62.2361	45.4171	26.9837	0.446093	1.17614	0.730051	0.67795	0.33185	0.53	0.996668
404	cis	1:N	202	S>N (ST contains NAT)	GL30830	GL30830-R1	18	0.53	5451	GaLu96scf_1	-	496099	501549	AT190	1	0.55	202	GaLu96scf_1	+	497755	497956	GL30830	XLOC_001667	TCONS_00001828	1.42178	1.43576	1.59797	-0.00831595	-0.101322	-0.0930058	0.98725	0.8522	0.87755	0.996658	0.995522	0.995522	AT190	XLOC_000190	TCONS_00000191	193.67	32.6498	1134.42	2.53235	-2.5441	-5.07645	1	0.18415	0.19085	1
405	cis	1:N	248	S>N (ST contains NAT)	GL30830	GL30830-R1	18	0.53	5451	GaLu96scf_1	-	496099	501549	AT192	1	0.58	248	GaLu96scf_1	+	499119	499366	GL30830	XLOC_001667	TCONS_00001828	1.42178	1.43576	1.59797	-0.00831595	-0.101322	-0.0930058	0.98725	0.8522	0.87755	0.996658	0.995522	0.995522	AT192	XLOC_000192	TCONS_00000193	25.2339	12.0512	16.5056	1.00728	0.583588	-0.423689	0.55095	0.7182	0.8077	0.983232
406	cis	1:N	306	S>N (ST contains NAT)	GL30830	GL30830-R1	18	0.53	5451	GaLu96scf_1	-	496099	501549	AT193	1	0.53	306	GaLu96scf_1	+	499840	500145	GL30830	XLOC_001667	TCONS_00001828	1.42178	1.43576	1.59797	-0.00831595	-0.101322	-0.0930058	0.98725	0.8522	0.87755	0.996658	0.995522	0.995522	AT193	XLOC_000193	TCONS_00000194	0	3.57111	3.35641	-2.19254	-2.12314	0.069405	0.0052	0.00735	0.9537	0.110986
407	cis	1:1	176	Divergent (NAT5' to 5'ST)	GL30419	GL30419-R1	6	0.57	1190	GaLu96scf_1	-	46403	47592	AT21	1	0.61	261	GaLu96scf_1	+	47417	47677	GL30419	XLOC_001516	TCONS_00001661	17.8135	10.6082	15.0281	0.696687	0.231212	-0.465475	0.54435	0.8237	0.64535	0.995522	0.995522	0.995522	AT21	XLOC_000022	TCONS_00000022	429.626	384.853	515.117	0.158409	-0.261258	-0.419666	0.85485	0.7601	0.62465	0.996668
408	cis	1:1	560	Divergent (NAT5' to 5'ST)	GL30398	GL30398-R1	5	0.52	1159	GaLu96scf_1	-	563824	564982	AT211	1	0.53	561	GaLu96scf_1	+	564423	564983	GL30398	XLOC_001693	TCONS_00001856	554.98	249.565	651.88	1.14982	-0.231785	-1.3816	0.1743	0.78225	0.1102	0.995522	0.995522	0.993016	AT211	XLOC_000211	TCONS_00000212	91.036	58.6439	198.659	0.625821	-1.11728	-1.7431	0.4813	0.2019	0.05245	0.962418
409	cis	1:1	94	Covergent (NAT3' to 3'ST)	GL30837	GL30837-R1	4	0.6	728	GaLu96scf_1	-	617090	617817	AT232	1	0.52	403	GaLu96scf_1	+	616781	617183	GL30837	XLOC_001707	TCONS_00001870	10.5555	198.126	164.794	-4.107	-3.84264	0.264354	0.00235	0.00335	0.7715	0.141109	0.178829	0.995522	AT232	XLOC_000232	TCONS_00000233	5.20317	54.4345	47.5853	-3.15971	-2.96943	0.190286	0.02635	0.0318	0.8245	0.281036
410	cis	1:1	342	Divergent (NAT5' to 5'ST)	GL29623	GL29623-R1	3	0.59	1954	GaLu96scf_1	-	630940	632893	AT238	1	0.54	456	GaLu96scf_1	+	632552	633007	GL29623	XLOC_001710	TCONS_00001873	1.56623	3.75447	3.99509	-0.88966	-0.96088	-0.0712199	0.43415	0.374	0.93445	0.995522	0.995522	0.995522	AT238	XLOC_000238	TCONS_00000239	0.914509	3.45204	5.02592	-1.21748	-1.6542	-0.436723	0.40285	0.29785	0.6965	0.934909
411	cis	1:1	271	Divergent (NAT5' to 5'ST)	GL30838	GL30838-R1	11	0.56	5454	GaLu96scf_1	-	633325	638778	AT240	1	0.59	387	GaLu96scf_1	+	638508	638894	GL30838	XLOC_001711	TCONS_00001874	62.7728	59.4847	55.6354	0.0763683	0.171252	0.0948835	0.92105	0.82415	0.9036	0.995522	0.995522	0.995522	AT240	XLOC_000240	TCONS_00000241	37.5101	28.1913	36.8004	0.399709	0.0268469	-0.372863	0.66495	0.97575	0.68395	0.996668
412	cis	1:1	136	Divergent (NAT5' to 5'ST)	GL30845	GL30845-R1	5	0.54	1335	GaLu96scf_1	-	705558	706892	AT257	1	0.56	205	GaLu96scf_1	+	706757	706961	GL30845	XLOC_001734	TCONS_00001897	419.627	613.934	462.04	-0.54787	-0.138585	0.409285	0.497	0.8625	0.6045	0.995522	0.995522	0.995522	AT257	XLOC_000257	TCONS_00000258	2872.39	0	0	11.4885	11.4885	0	0.09415	0.0936	1	0.660344
413	cis	1:1	346	Covergent (NAT3' to 3'ST)	GL31114	GL31114-R1	4	0.56	1317	GaLu96scf_1	-	709816	711132	AT258	1	0.54	509	GaLu96scf_1	+	709653	710161	GL31114	XLOC_001736	TCONS_00001899	50.7011	102.454	93.4151	-1.00067	-0.868824	0.131846	0.2052	0.2687	0.8698	0.995522	0.995522	0.995522	AT258	XLOC_000258	TCONS_00000259	98.0158	180.271	197.474	-0.872407	-1.00319	-0.130781	0.32345	0.25575	0.8813	0.890544
414	cis	1:1	68	Divergent (NAT5' to 5'ST)	GL29834	GL29834-R1	14	0.62	3244	GaLu96scf_1	-	48056	51299	AT26	1	0.59	295	GaLu96scf_1	+	51232	51526	GL29834	XLOC_001517	TCONS_00001662	4.58855	6.37179	5.60427	-0.399556	-0.240945	0.158611	0.60925	0.75355	0.84505	0.995522	0.995522	0.995522	AT26	XLOC_000027	TCONS_00000027	11.7657	15.2895	30.0782	-0.35168	-1.28359	-0.931907	0.7739	0.28185	0.38005	0.996668
415	cis	1:1	497	S>N (ST contains NAT)	GL30847	GL30847-R1	11	0.55	3755	GaLu96scf_1	-	760944	764698	AT279	1	0.54	497	GaLu96scf_1	+	761957	762453	GL30847	XLOC_001749	TCONS_00001915	9.72662	8.4449	10.984	0.183585	-0.159917	-0.343502	0.7954	0.8268	0.6321	0.995522	0.995522	0.995522	AT279	XLOC_000279	TCONS_00000280	36.1586	22.3531	42.4279	0.670104	-0.224914	-0.895018	0.48135	0.80975	0.34305	0.962418
416	cis	1:1	856	Divergent (NAT5' to 5'ST)	GL30856	GL30856-R1	4	0.52	1059	GaLu96scf_1	-	853344	854402	AT297	1	0.54	909	GaLu96scf_1	+	853547	854455	GL30856	XLOC_001775	TCONS_00001942	2.41387	6.29266	19.4709	-1.09503	-2.58409	-1.48906	0.23825	0.01405	0.10785	0.995522	0.301068	0.987003	AT297	XLOC_000297	TCONS_00000298	1.67855	6.09581	17.0229	-1.40549	-2.75029	-1.3448	0.10965	0.01125	0.10915	0.694532
417	cis	1:1	263	S>N (ST contains NAT)	GL30169	GL30169-R2	1	0.56	2767	GaLu96scf_1	-	867783	870549	AT303	1	0.52	263	GaLu96scf_1	+	869923	870185	GL30169	XLOC_001781	TCONS_00001950	44.2498	33.3717	56.3241	0.396684	-0.341221	-0.737905	0.6161	0.66365	0.35815	0.995522	0.995522	0.995522	AT303	XLOC_000303	TCONS_00000304	422.548	51.5832	322.511	3.00986	0.388722	-2.62114	0.00845	0.66415	0.0154	0.14723
418	cis	1:1	352	S>N (ST contains NAT)	GL29634	GL29634-R1	6	0.58	1432	GaLu96scf_1	-	902523	903954	AT316	1	0.56	352	GaLu96scf_1	+	903442	903793	GL29634	XLOC_001793	TCONS_00001964	31.3625	28.7211	31.0997	0.122863	0.0117721	-0.111091	0.9119	0.99045	0.9197	0.995522	0.997242	0.995522	AT316	XLOC_000316	TCONS_00000317	64.3248	70.7649	63.8096	-0.135645	0.0114188	0.147064	0.8763	0.98945	0.8645	0.996668
419	cis	1:1	232	S>N (ST contains NAT)	GL29821	GL29821-R1	1	0.51	1347	GaLu96scf_1	-	973463	974809	AT319	1	0.47	232	GaLu96scf_1	+	973548	973779	GL29821	XLOC_001799	TCONS_00001970	2.91431	1.22505	2.68066	0.814884	0.0887742	-0.72611	0.3438	0.907	0.3848	0.995522	0.995522	0.995522	AT319	XLOC_000319	TCONS_00000320	163.325	0	0	7.36036	7.36036	0	0.01615	0.01615	1	0.214212
420	cis	1:N	317	S>N (ST contains NAT)	GL30868	GL30868-R1	12	0.52	2288	GaLu96scf_1	-	985178	987465	AT322	1	0.52	335	GaLu96scf_1	+	985443	985759	GL30868	XLOC_001801	TCONS_00001972	23.279	20.5251	21.2413	0.173696	0.126487	-0.0472084	0.84485	0.88655	0.9604	0.995522	0.995522	0.995522	AT322	XLOC_000322	TCONS_00000323	24.6499	26.5519	24.5043	-0.103198	0.00823529	0.111434	0.92755	0.97875	0.9194	0.996668
421	cis	1:N	241	Divergent (NAT5' to 5'ST)	GL30868	GL30868-R1	12	0.52	2288	GaLu96scf_1	-	985178	987465	AT325	1	0.56	335	GaLu96scf_1	+	987225	987559	GL30868	XLOC_001801	TCONS_00001972	23.279	20.5251	21.2413	0.173696	0.126487	-0.0472084	0.84485	0.88655	0.9604	0.995522	0.995522	0.995522	AT325	XLOC_000325	TCONS_00000326	88.2925	64.7194	84.4375	0.442237	0.0636692	-0.378567	0.6195	0.94115	0.6764	0.995051
422	cis	1:1	306	Divergent (NAT5' to 5'ST)	GL30869	GL30869-R1	6	0.54	1829	GaLu96scf_1	-	990382	992210	AT327	1	0.58	464	GaLu96scf_1	+	991905	992368	GL30869	XLOC_001803	TCONS_00001974	122.828	251.7	125.001	-1.02906	-0.0250629	1.004	0.20505	0.97495	0.2201	0.995522	0.995795	0.995522	AT327	XLOC_000327	TCONS_00000328	57.4297	155.193	73.3147	-1.41852	-0.346944	1.07158	0.21525	0.78535	0.35215	0.834951
423	cis	1:N	226	S>N (ST contains NAT)	GL30876	GL30876-R1	3	0.67	1802	GaLu96scf_1	-	68987	70788	AT33	1	0.64	247	GaLu96scf_1	+	70145	70370	GL30876	XLOC_001523	TCONS_00001670	0	2.94076	2.61077	-1.97849	-1.85232	0.12617	5e-05	5e-05	0.88655	0.0135048	0.0135048	0.995522	AT33	XLOC_000034	TCONS_00000034	0	158.958	37.1297	-7.32157	-5.25285	2.06871	0.00035	0.0964	0.3097	0.0269618
424	cis	1:N	245	Divergent (NAT5' to 5'ST)	GL30876	GL30876-R1	3	0.67	1802	GaLu96scf_1	-	68987	70788	AT34	1	0.64	247	GaLu96scf_1	+	70544	70790	GL30876	XLOC_001523	TCONS_00001670	0	2.94076	2.61077	-1.97849	-1.85232	0.12617	5e-05	5e-05	0.88655	0.0135048	0.0135048	0.995522	AT34	XLOC_000035	TCONS_00000035	0	129.942	237.588	-7.03276	-7.89839	-0.865628	5e-05	5e-05	0.39975	0.00850766
425	cis	1:1	102	Divergent (NAT5' to 5'ST)	GL29649	GL29649-R1	11	0.6	3797	GaLu96scf_1	-	1103030	1106826	AT364	1	0.55	511	GaLu96scf_1	+	1106725	1107235	GL29649	XLOC_001836	TCONS_00002010	75.4569	62.6248	61.8532	0.265055	0.282667	0.0176121	0.78095	0.77185	0.9851	0.995522	0.995522	0.996464	AT364	XLOC_000364	TCONS_00000365	44.3988	30.774	28.6849	0.514814	0.612926	0.0981126	0.5525	0.48625	0.91025	0.983756
426	cis	1:1	533	S>N (ST contains NAT)	GL29653	GL29653-R1	10	0.58	3917	GaLu96scf_1	-	1110453	1114369	AT366	1	0.56	533	GaLu96scf_1	+	1111596	1112128	GL29653	XLOC_001837	TCONS_00002011	30.838	28.3411	28.7021	0.117832	0.10019	-0.017642	0.8875	0.9008	0.98295	0.995522	0.995522	0.99629	AT366	XLOC_000366	TCONS_00000367	61.89	44.667	37.4047	0.461679	0.711536	0.249858	0.58945	0.4067	0.77635	0.990975
427	cis	1:1	250	Covergent (NAT3' to 3'ST)	GL29334	GL29334-R1	13	0.52	2461	GaLu96scf_1	-	1121060	1123520	AT369	1	0.53	352	GaLu96scf_1	+	1120958	1121309	GL29334	XLOC_001840	TCONS_00002014	47.5123	36.3396	57.1256	0.37762	-0.260842	-0.638462	0.6223	0.73735	0.4082	0.995522	0.995522	0.995522	AT369	XLOC_000369	TCONS_00000370	205.94	88.3228	191.333	1.21211	0.105629	-1.10648	0.1878	0.9056	0.22305	0.814892
428	cis	1:N	699	S>N (ST contains NAT)	GL29335	GL29335-R1	36	0.55	9519	GaLu96scf_1	-	1126395	1135913	AT376	1	0.53	699	GaLu96scf_1	+	1132199	1132897	GL29335	XLOC_001842	TCONS_00002016	37.2686	34.0109	32.1541	0.128368	0.206993	0.0786253	0.87	0.7889	0.92035	0.995522	0.995522	0.995522	AT376	XLOC_000376	TCONS_00000377	38.5178	42.8501	44.2319	-0.150067	-0.194834	-0.0447669	0.8586	0.8186	0.9587	0.996668
429	cis	1:N	223	S>N (ST contains NAT)	GL29335	GL29335-R1	36	0.55	9519	GaLu96scf_1	-	1126395	1135913	AT377	1	0.55	699	GaLu96scf_1	+	1133044	1133266	GL29335	XLOC_001842	TCONS_00002016	37.2686	34.0109	32.1541	0.128368	0.206993	0.0786253	0.87	0.7889	0.92035	0.995522	0.995522	0.995522	AT377	XLOC_000377	TCONS_00000378	760.307	139.925	164.034	2.43351	2.20576	-0.22775	0.025	0.04665	0.83545	0.275562
430	cis	1:N	316	S>N (ST contains NAT)	GL29335	GL29335-R1	36	0.55	9519	GaLu96scf_1	-	1126395	1135913	AT378	1	0.57	699	GaLu96scf_1	+	1133510	1133825	GL29335	XLOC_001842	TCONS_00002016	37.2686	34.0109	32.1541	0.128368	0.206993	0.0786253	0.87	0.7889	0.92035	0.995522	0.995522	0.995522	AT378	XLOC_000378	TCONS_00000379	414.374	374.382	384.949	0.146045	0.105983	-0.0400622	0.8611	0.9003	0.96265	0.996668
431	cis	1:N	607	Covergent (NAT3' to 3'ST)	GL29331	GL29331-R1	10	0.53	1767	GaLu96scf_1	-	1177865	1179631	AT393	1	0.53	610	GaLu96scf_1	+	1177862	1178471	GL29331	XLOC_001859	TCONS_00002035	14.2854	40.2571	36.234	-1.43252	-1.2845	0.148018	0.5111	0.37895	0.5321	0.995522	0.995522	0.995522	AT393	XLOC_000393	TCONS_00000394	13.1342	29.6736	31.7198	-1.11785	-1.211	-0.0931564	0.7439	0.781	0.97415	0.996668
432	cis	1:N	164	Divergent (NAT5' to 5'ST)	GL29331	GL29331-R1	10	0.53	1767	GaLu96scf_1	-	1177865	1179631	AT395	1	0.54	349	GaLu96scf_1	+	1179468	1179816	GL29331	XLOC_001859	TCONS_00002035	14.2854	40.2571	36.234	-1.43252	-1.2845	0.148018	0.5111	0.37895	0.5321	0.995522	0.995522	0.995522	AT395	XLOC_000395	TCONS_00000396	17.2519	33.7922	19.8661	-0.930701	-0.1931	0.737602	0.387	0.8673	0.47445	0.92609
433	cis	1:1	524	N>S (NAT contains ST)	GL29332	GL29332-R1	4	0.52	524	GaLu96scf_1	-	1180172	1180695	AT396	1	0.53	937	GaLu96scf_1	+	1179950	1180886	GL29332	XLOC_001860	TCONS_00002036	113.803	229.843	183.175	-1.00777	-0.681994	0.325777	0.27775	0.4595	0.70255	0.995522	0.995522	0.995522	AT396	XLOC_000396	TCONS_00000397	11.5135	37.1463	27.6887	-1.60799	-1.19695	0.411034	0.058	0.1529	0.6106	0.494937
434	cis	1:1	291	Divergent (NAT5' to 5'ST)	GL30422	GL30422-R1	11	0.61	2848	GaLu96scf_1	-	83099	85946	AT41	1	0.59	452	GaLu96scf_1	+	85656	86107	GL30422	XLOC_001525	TCONS_00001674	114.567	37.8776	28.4236	1.57174	1.9737	0.401961	0.05385	0.01575	0.60945	0.720192	0.327231	0.995522	AT41	XLOC_000042	TCONS_00000042	272.157	68.7922	62.5066	1.96861	2.10476	0.136146	0.0244	0.01585	0.87165	0.275562
435	cis	1:1	175	Divergent (NAT5' to 5'ST)	GL30892	GL30892-R1	1	0.5	237	GaLu96scf_1	-	1219775	1220011	AT410	1	0.52	349	GaLu96scf_1	+	1219837	1220185	GL30892	XLOC_001876	TCONS_00002053	21.6244	0	27.448	4.49978	-0.330473	-4.83026	0.2232	0.7723	0.1279	0.995522	0.995522	0.995522	AT410	XLOC_000410	TCONS_00000411	54.472	0.801613	14.7173	4.9444	1.81943	-3.12497	0.1862	0.11195	0.1938	0.814529
436	cis	1:1	156	Divergent (NAT5' to 5'ST)	GL30189	GL30189-R1	3	0.57	1175	GaLu96scf_1	-	1221500	1222674	AT412	1	0.54	248	GaLu96scf_1	+	1222519	1222766	GL30189	XLOC_001877	TCONS_00002054	5.58737	0.87412	1.17622	1.8135	1.5979	-0.215598	0.17965	0.10795	0.8051	0.995522	0.987003	0.995522	AT412	XLOC_000412	TCONS_00000413	88.9285	10.1921	10.2081	3.00632	3.00426	-0.00206099	0.19555	0.22635	0.8905	0.818822
437	cis	1:1	220	S>N (ST contains NAT)	GL29340	GL29340-R1	2	0.58	1394	GaLu96scf_1	-	1274989	1276382	AT428	1	0.6	220	GaLu96scf_1	+	1275013	1275232	GL29340	XLOC_001893	TCONS_00002072	1.48026	1.7356	2.2871	-0.141343	-0.406301	-0.264958	0.8484	0.58115	0.72845	0.995522	0.995522	0.995522	AT428	XLOC_000428	TCONS_00000429	53.4686	26.2979	86.0243	0.99664	-0.675978	-1.67262	0.65635	0.71395	0.42345	0.996668
438	cis	1:1	489	Covergent (NAT3' to 3'ST)	GL30875	GL30875-R1	5	0.6	1679	GaLu96scf_1	-	88197	89875	AT43	1	0.59	498	GaLu96scf_1	+	88188	88685	GL30875	XLOC_001526	TCONS_00001675	249.22	805.108	423.606	-1.68778	-0.762941	0.924838	0.0517	0.36725	0.23565	0.705845	0.995522	0.995522	AT43	XLOC_000044	TCONS_00000044	583.077	2046.18	1102.97	-1.80941	-0.918502	0.890912	0.02645	0.2495	0.2614	0.281816
439	cis	1:1	86	Covergent (NAT3' to 3'ST)	GL30193	GL30193-R1	4	0.6	1295	GaLu96scf_1	-	1335853	1337147	AT455	1	0.52	222	GaLu96scf_1	+	1335717	1335938	GL30193	XLOC_001915	TCONS_00002095	134.886	8.96253	5.41204	3.76979	4.40552	0.635733	0.00025	0.00015	0.4529	0.0343496	0.0257996	0.995522	AT455	XLOC_000455	TCONS_00000456	498.97	0	0	8.9657	8.9657	0	0.20035	0.21245	1	0.823591
440	cis	1:1	217	S>N (ST contains NAT)	GL30469	GL30469-R1	6	0.59	1295	GaLu96scf_1	-	1429469	1430763	AT470	1	0.65	217	GaLu96scf_1	+	1430263	1430479	GL30469	XLOC_001939	TCONS_00002123	204.673	211.422	206.558	-0.0465882	-0.0131971	0.0333912	0.9609	0.9885	0.9664	0.995522	0.996807	0.995691	AT470	XLOC_000470	TCONS_00000471	23390.1	7868.94	11298.9	1.57154	1.04963	-0.521906	0.06335	0.2043	0.52725	0.523239
441	cis	1:1	182	Divergent (NAT5' to 5'ST)	GL29881	GL29881-R1	10	0.55	2903	GaLu96scf_1	-	1446816	1449718	AT482	1	0.55	408	GaLu96scf_1	+	1449537	1449944	GL29881	XLOC_001943	TCONS_00002129	3.34188	36.5524	177.001	-3.11249	-5.35741	-2.24492	0.001	5e-05	0.01355	0.0758111	0.0135048	0.292294	AT482	XLOC_000482	TCONS_00000483	1.40192	23.6284	153.415	-3.35805	-6.00645	-2.64839	0.08465	0.0756	0.00495	0.623533
442	cis	1:1	265	S>N (ST contains NAT)	GL30471	GL30471-R1	9	0.55	2303	GaLu96scf_1	-	1463517	1465819	AT488	1	0.51	265	GaLu96scf_1	+	1465053	1465317	GL30471	XLOC_001946	TCONS_00002132	5.91245	5.23801	4.4561	0.148103	0.341317	0.193213	0.84585	0.64495	0.79365	0.995522	0.995522	0.995522	AT488	XLOC_000488	TCONS_00000489	113.578	126.719	73.7599	-0.156629	0.616017	0.772646	0.89645	0.64595	0.5411	0.996668
443	cis	1:N	301	S>N (ST contains NAT)	GL29885	GL29885-R1	22	0.54	4815	GaLu96scf_1	-	1477397	1482211	AT495	1	0.57	437	GaLu96scf_1	+	1477409	1477845	GL29885	XLOC_001950	TCONS_00002138	47.8208	31.7105	30.6024	0.577726	0.627486	0.04976	0.4939	0.45115	0.9557	0.995522	0.995522	0.995522	AT495	XLOC_000495	TCONS_00000496	73.428	40.3323	63.5539	0.848586	0.205339	-0.643247	0.3518	0.8167	0.4747	0.908021
444	cis	1:N	437	S>N (ST contains NAT)	GL29885	GL29885-R1	22	0.54	4815	GaLu96scf_1	-	1477397	1482211	AT496	1	0.59	437	GaLu96scf_1	+	1478036	1478336	GL29885	XLOC_001950	TCONS_00002138	47.8208	31.7105	30.6024	0.577726	0.627486	0.04976	0.4939	0.45115	0.9557	0.995522	0.995522	0.995522	AT496	XLOC_000496	TCONS_00000497	312.032	96.4992	103.417	1.68284	1.5839	-0.0989387	0.1705	0.19985	0.94115	0.79369
445	cis	1:1	737	Divergent (NAT5' to 5'ST)	GL30203	GL30203-R1	4	0.51	746	GaLu96scf_1	-	1514660	1515405	AT512	1	0.52	765	GaLu96scf_1	+	1514669	1515433	GL30203	XLOC_001962	TCONS_00002150	118.83	165.916	90.0933	-0.478168	0.395577	0.873745	0.5397	0.6406	0.30395	0.995522	0.995522	0.995522	AT512	XLOC_000512	TCONS_00000513	27.6561	47.8732	20.8678	-0.7702	0.390016	1.16022	0.6474	0.85745	0.50875	0.996668
446	cis	1:N	275	S>N (ST contains NAT)	GL29359	GL29359-R1	43	0.53	8482	GaLu96scf_1	-	1526617	1535098	AT519	1	0.55	275	GaLu96scf_1	+	1530392	1530666	GL29359	XLOC_001967	TCONS_00002155	33.8868	13.5763	22.4202	1.25909	0.574948	-0.684146	0.10995	0.4752	0.36855	0.992288	0.995522	0.995522	AT519	XLOC_000519	TCONS_00000520	27.7374	35.0367	47.3896	-0.326569	-0.751799	-0.42523	0.83865	0.65085	0.76235	0.996668
447	cis	1:1	302	S>N (ST contains NAT)	GL30176	GL30176-R1	10	0.63	1644	GaLu96scf_1	-	111349	112992	AT52	1	0.69	302	GaLu96scf_1	+	111864	112165	GL30176	XLOC_001535	TCONS_00001685	2.60188	2.58867	1.21351	0.0052968	0.702429	0.697132	0.9826	0.44615	0.44765	0.99629	0.995522	0.995522	AT52	XLOC_000053	TCONS_00000053	12.4444	8.61218	5.18234	0.484024	1.12075	0.636723	0.78905	0.58805	0.7603	0.996668
448	cis	1:N	349	S>N (ST contains NAT)	GL29359	GL29359-R1	43	0.53	8482	GaLu96scf_1	-	1526617	1535098	AT520	1	0.56	349	GaLu96scf_1	+	1530820	1531168	GL29359	XLOC_001967	TCONS_00002155	33.8868	13.5763	22.4202	1.25909	0.574948	-0.684146	0.10995	0.4752	0.36855	0.992288	0.995522	0.995522	AT520	XLOC_000520	TCONS_00000521	45.0431	10.0726	26.3921	2.05594	0.749227	-1.30671	0.0995	0.4509	0.274	0.670427
449	cis	1:1	390	Divergent (NAT5' to 5'ST)	GL30906	GL30906-R1	4	0.56	641	GaLu96scf_1	-	1595910	1596550	AT539	1	0.55	566	GaLu96scf_1	+	1596161	1596726	GL30906	XLOC_001998	TCONS_00002187	22.5591	14.5026	13.8278	0.603731	0.667954	0.0642234	0.53765	0.5008	0.9528	0.995522	0.995522	0.995522	AT539	XLOC_000539	TCONS_00000540	38.265	39.9858	29.7114	-0.0618873	0.354488	0.416376	0.94285	0.68345	0.62515	0.996668
450	cis	1:1	141	Divergent (NAT5' to 5'ST)	GL29673	GL29673-R1	3	0.61	1965	GaLu96scf_1	-	1601832	1603796	AT543	1	0.5	341	GaLu96scf_1	+	1603656	1603996	GL29673	XLOC_002001	TCONS_00002190	40.1156	24.2833	47.2296	0.701532	-0.230231	-0.931763	0.4165	0.7777	0.2817	0.995522	0.995522	0.995522	AT543	XLOC_000543	TCONS_00000544	67.4315	117.467	75.2096	-0.791779	-0.155309	0.63647	0.39905	0.87145	0.48845	0.933063
451	cis	1:1	738	S>N (ST contains NAT)	GL29312	GL29312-R1	2	0.61	1809	GaLu96scf_1	-	127721	129529	AT55	1	0.57	738	GaLu96scf_1	+	128545	129282	GL29312	XLOC_001541	TCONS_00001691	1.67701	1.338	1.6469	0.195342	0.0163134	-0.179029	0.79125	0.98025	0.80925	0.995522	0.996133	0.995522	AT55	XLOC_000056	TCONS_00000056	4.3296	3.25857	1.00541	0.323648	1.41014	1.08649	0.7655	0.29855	0.40465	0.996668
452	cis	1:1	298	Divergent (NAT5' to 5'ST)	GL30486	GL30486-R1	2	0.56	1271	GaLu96scf_1	-	1681631	1682901	AT567	1	0.51	598	GaLu96scf_1	+	1682604	1683201	GL30486	XLOC_002026	TCONS_00002217	0.44522	2.36873	3.26007	-1.2209	-1.5596	-0.338695	0.2082	0.16345	0.69955	0.995522	0.995522	0.995522	AT567	XLOC_000567	TCONS_00000568	2.69006	9.52474	11.7608	-1.51205	-1.79001	-0.277962	0.18885	0.12815	0.7656	0.814892
453	cis	1:1	482	S>N (ST contains NAT)	GL30493	GL30493-R1	7	0.54	1702	GaLu96scf_1	-	1704794	1706495	AT578	1	0.56	482	GaLu96scf_1	+	1704937	1705418	GL30493	XLOC_002033	TCONS_00002224	8.51429	6.39028	7.16648	0.364465	0.22038	-0.144085	0.635	0.77405	0.8517	0.995522	0.995522	0.995522	AT578	XLOC_000578	TCONS_00000579	1.75393	4.32403	5.77128	-0.951034	-1.29796	-0.346922	0.4968	0.37025	0.7578	0.967633
454	cis	1:1	174	Divergent (NAT5' to 5'ST)	GL30503	GL30503-R1	3	0.51	590	GaLu96scf_1	-	1800723	1801312	AT603	1	0.54	329	GaLu96scf_1	+	1801139	1801467	GL30503	XLOC_002065	TCONS_00002260	213.532	108.23	233.843	0.97381	-0.130499	-1.10431	0.2573	0.8673	0.2053	0.995522	0.995522	0.995522	AT603	XLOC_000603	TCONS_00000604	282.734	139.84	329.819	1.01046	-0.221528	-1.23199	0.24185	0.79085	0.1561	0.851806
455	cis	1:1	43	Covergent (NAT3' to 3'ST)	GL30508	GL30508-R1	19	0.54	4380	GaLu96scf_1	-	1843363	1847742	AT610	1	0.44	353	GaLu96scf_1	+	1843053	1843405	GL30508	XLOC_002081	TCONS_00002278	6.72578	23.9882	20.9587	-1.69348	-1.50706	0.186423	0.0525	0.08175	0.80375	0.71293	0.902286	0.995522	AT610	XLOC_000610	TCONS_00000611	26.8651	28.0075	17.044	-0.0579967	0.626935	0.684932	0.9594	0.6465	0.5889	0.996668
456	cis	1:1	331	Covergent (NAT3' to 3'ST)	GL29922	GL29922-R1	3	0.5	589	GaLu96scf_1	-	1848941	1849529	AT617	1	0.5	562	GaLu96scf_1	+	1848710	1849271	GL29922	XLOC_002082	TCONS_00002279	11.557	4.99188	6.77931	1.06741	0.69078	-0.376627	0.66105	0.73445	0.85975	0.995522	0.995522	0.995522	AT617	XLOC_000617	TCONS_00000618	6.04854	1.86758	3.26738	1.29747	0.723959	-0.573514	0.2918	0.50745	0.64575	0.870038
457	cis	1:1	556	Divergent (NAT5' to 5'ST)	GL29925	GL29925-R1	12	0.54	3557	GaLu96scf_1	-	1884405	1887961	AT628	1	0.52	564	GaLu96scf_1	+	1887406	1887969	GL29925	XLOC_002093	TCONS_00002295	36.51	31.4623	39.5556	0.208523	-0.11264	-0.321163	0.86165	0.92885	0.79875	0.995522	0.995522	0.995522	AT628	XLOC_000628	TCONS_00000629	18.9726	22.351	40.1017	-0.225433	-1.04116	-0.815724	0.7948	0.23515	0.3441	0.996668
458	cis	1:1	246	Divergent (NAT5' to 5'ST)	GL30539	GL30539-R1	7	0.55	1473	GaLu96scf_1	-	2009582	2011054	AT656	1	0.53	340	GaLu96scf_1	+	2010809	2011148	GL30539	XLOC_002126	TCONS_00002330	1.90338	2.15071	2.78773	-0.117929	-0.383579	-0.26565	0.9074	0.74485	0.799	0.995522	0.995522	0.995522	AT656	XLOC_000656	TCONS_00000657	63.2437	48.6929	26.0528	0.370519	1.24777	0.877254	0.7031	0.2516	0.40205	0.996668
459	cis	1:1	208	Divergent (NAT5' to 5'ST)	GL30540	GL30540-R1	9	0.56	2554	GaLu96scf_1	-	2017651	2020204	AT660	1	0.6	316	GaLu96scf_1	+	2019997	2020312	GL30540	XLOC_002130	TCONS_00002335	2.88416	3.54992	4.84496	-0.228217	-0.589586	-0.361368	0.7771	0.4872	0.6497	0.995522	0.995522	0.995522	AT660	XLOC_000660	TCONS_00000661	11.4182	6.07947	15.6453	0.810713	-0.422656	-1.23337	0.6672	0.7868	0.481	0.996668
460	cis	1:1	190	Divergent (NAT5' to 5'ST)	GL29942	GL29942-R1	3	0.58	999	GaLu96scf_1	-	2057196	2058194	AT670	1	0.54	213	GaLu96scf_1	+	2058005	2058217	GL29942	XLOC_002137	TCONS_00002344	11.2258	22.9544	12.0782	-0.970314	-0.0971895	0.873125	0.2595	0.90735	0.3072	0.995522	0.995522	0.995522	AT670	XLOC_000670	TCONS_00000671	128.616	266.621	232.523	-1.0459	-0.849258	0.19664	0.53195	0.665	0.8879	0.978163
461	cis	1:1	411	Divergent (NAT5' to 5'ST)	GL29947	GL29947-R1	4	0.55	913	GaLu96scf_1	-	2087423	2088335	AT679	1	0.6	595	GaLu96scf_1	+	2087925	2088519	GL29947	XLOC_002145	TCONS_00002353	17.883	10.994	13.5381	0.654775	0.377259	-0.277516	0.50615	0.67165	0.78445	0.995522	0.995522	0.995522	AT679	XLOC_000679	TCONS_00000680	11.2866	12.8336	16.9718	-0.171086	-0.548618	-0.377533	0.85395	0.5585	0.6832	0.996668
462	cis	1:1	46	Divergent (NAT5' to 5'ST)	GL29316	GL29316-R1	1	0.69	579	GaLu96scf_1	-	180026	180604	AT68	1	0.59	386	GaLu96scf_1	+	180559	180944	GL29316	XLOC_001555	TCONS_00001705	4.38861	0.29606	0.42349	2.05578	1.92048	-0.1353	0.29475	0.3092	1	0.995522	0.995522	1	AT68	XLOC_000069	TCONS_00000069	29.5363	26.4569	21.6345	0.153337	0.43202	0.278682	0.87685	0.66285	0.77995	0.996668
463	cis	1:1	305	Covergent (NAT3' to 3'ST)	GL30541	GL30541-R1	4	0.56	1077	GaLu96scf_1	-	2093808	2094884	AT681	1	0.6	356	GaLu96scf_1	+	2093757	2094112	GL30541	XLOC_002148	TCONS_00002356	0.447121	0.470463	1.74207	-0.023083	-0.922097	-0.899014	1	0.33895	0.35565	1	0.995522	0.995522	AT681	XLOC_000681	TCONS_00000682	2.29972	2.14249	6.53471	0.0704221	-1.19122	-1.26164	0.9027	0.475	0.42085	0.996668
464	cis	1:1	360	S>N (ST contains NAT)	GL30547	GL30547-R1	8	0.53	1609	GaLu96scf_1	-	2110637	2112245	AT688	1	0.51	360	GaLu96scf_1	+	2110641	2111000	GL30547	XLOC_002155	TCONS_00002363	23.7386	19.5003	12.3671	0.271163	0.888111	0.616948	0.7698	0.33565	0.5245	0.995522	0.995522	0.995522	AT688	XLOC_000688	TCONS_00000689	201.988	87.7663	88.0175	1.19333	1.18926	-0.00407369	0.20695	0.2172	0.988	0.827336
465	cis	1:N	459	S>N (ST contains NAT)	GL30548	GL30548-R1	11	0.54	2753	GaLu96scf_1	-	2137767	2140519	AT694	1	0.51	459	GaLu96scf_1	+	2138357	2138815	GL30548	XLOC_002160	TCONS_00002371	41.3499	76.8746	70.7552	-0.878798	-0.760717	0.118081	0.44145	0.5019	0.91815	0.995522	0.995522	0.995522	AT694	XLOC_000694	TCONS_00000695	206.263	403.586	383.144	-0.965019	-0.89019	0.0748285	0.3973	0.42595	0.9407	0.932303
466	cis	1:N	225	S>N (ST contains NAT)	GL30548	GL30548-R1	11	0.54	2753	GaLu96scf_1	-	2137767	2140519	AT696	1	0.54	459	GaLu96scf_1	+	2139971	2140195	GL30548	XLOC_002160	TCONS_00002371	41.3499	76.8746	70.7552	-0.878798	-0.760717	0.118081	0.44145	0.5019	0.91815	0.995522	0.995522	0.995522	AT696	XLOC_000696	TCONS_00000697	37.6379	182.529	359.099	-2.24792	-3.22031	-0.972382	0.33495	0.2604	0.4726	0.897869
467	cis	1:1	339	Divergent (NAT5' to 5'ST)	GL29394	GL29394-R1	8	0.57	2482	GaLu96scf_1	-	2174584	2177065	AT709	1	0.55	608	GaLu96scf_1	+	2176727	2177334	GL29394	XLOC_002175	TCONS_00002389	97.2422	119.133	101.864	-0.290185	-0.0662702	0.223914	0.7122	0.9305	0.7754	0.995522	0.995522	0.995522	AT709	XLOC_000709	TCONS_00000710	83.0981	151.661	101.926	-0.860179	-0.29152	0.568659	0.30435	0.73365	0.4977	0.878844
468	cis	1:1	1262	N>S (NAT contains ST)	GL29399	GL29399-R1	3	0.57	1262	GaLu96scf_1	-	2197054	2198315	AT716	1	0.55	1626	GaLu96scf_1	+	2196714	2198339	GL29399	XLOC_002182	TCONS_00002396	26.3339	27.9603	22.1731	-0.083365	0.238252	0.321617	0.92185	0.7843	0.72105	0.995522	0.995522	0.995522	AT716	XLOC_000716	TCONS_00000717	34.7428	32.7098	26.5874	0.0844841	0.373672	0.289188	0.9136	0.64065	0.7199	0.996668
469	cis	1:1	759	N>S (NAT contains ST)	GL29400	GL29400-R1	6	0.55	759	GaLu96scf_1	-	2214351	2215109	AT722	1	0.54	1582	GaLu96scf_1	+	2213961	2215542	GL29400	XLOC_002186	TCONS_00002400	70.6173	120.901	27.5635	-0.767324	1.3261	2.09343	0.5089	0.36595	0.158	0.995522	0.995522	0.995522	AT722	XLOC_000722	TCONS_00000723	28.8008	32.1131	20.9894	-0.152037	0.438579	0.590616	0.84995	0.5896	0.4686	0.996668
470	cis	1:1	505	Covergent (NAT3' to 3'ST)	GL30948	GL30948-R1	5	0.57	1419	GaLu96scf_1	-	2282752	2284170	AT736	1	0.52	800	GaLu96scf_1	+	2282457	2283256	GL30948	XLOC_002208	TCONS_00002427	51.5239	65.6728	48.6454	-0.344126	0.0813284	0.425454	0.6975	0.92295	0.63485	0.995522	0.995522	0.995522	AT736	XLOC_000736	TCONS_00000737	136.506	139.295	93.0537	-0.0288756	0.547975	0.576851	0.9885	0.82355	0.77145	0.996844
471	cis	1:1	364	S>N (ST contains NAT)	GL29964	GL29964-R1	14	0.55	2909	GaLu96scf_1	-	2286599	2289507	AT740	1	0.5	364	GaLu96scf_1	+	2288861	2289224	GL29964	XLOC_002209	TCONS_00002429	39.5454	32.922	37.7123	0.257303	0.0667432	-0.19056	0.7362	0.92975	0.8024	0.995522	0.995522	0.995522	AT740	XLOC_000740	TCONS_00000741	73.8445	50.0644	54.2722	0.55158	0.437338	-0.114242	0.5326	0.61855	0.8961	0.978573
472	cis	1:1	58	Divergent (NAT5' to 5'ST)	GL30524	GL30524-R1	6	0.59	2266	GaLu96scf_1	-	206373	208638	AT78	1	0.56	303	GaLu96scf_1	+	208581	208883	GL30524	XLOC_001564	TCONS_00001714	2.42975	1.44835	2.01248	0.486243	0.187121	-0.299122	0.43555	0.7756	0.63985	0.995522	0.995522	0.995522	AT78	XLOC_000079	TCONS_00000079	5.94462	11.0324	36	-0.792913	-2.41356	-1.62065	0.67315	0.32615	0.424	0.996668
473	cis	1:1	1030	Covergent (NAT3' to 3'ST)	GL30582	GL30582-R1	4	0.53	1040	GaLu96scf_1	-	2423208	2424247	AT783	1	0.53	1056	GaLu96scf_1	+	2423182	2424237	GL30582	XLOC_002256	TCONS_00002480	6.13521	6.92191	8.0356	-0.150893	-0.340667	-0.189774	0.8577	0.69145	0.8091	0.995522	0.995522	0.995522	AT783	XLOC_000783	TCONS_00000784	6.57589	7.44123	9.09135	-0.156031	-0.413637	-0.257606	0.85215	0.62805	0.7614	0.996668
474	cis	1:1	436	S>N (ST contains NAT)	GL29984	GL29984-R3	1	0.57	4073	GaLu96scf_1	-	2436480	2440552	AT789	1	0.53	436	GaLu96scf_1	+	2439307	2439742	GL29984	XLOC_002262	TCONS_00002491	67.5253	115.792	89.9916	-0.769214	-0.409109	0.360105	0.399	0.67275	0.70595	0.995522	0.995522	0.995522	AT789	XLOC_000789	TCONS_00000790	54.6491	180.322	74.9617	-1.70411	-0.448922	1.25519	0.0558	0.6137	0.1482	0.48194
475	cis	1:1	273	S>N (ST contains NAT)	GL29984	GL29984-R2	4	0.57	4073	GaLu96scf_1	-	2436480	2440552	AT790	1	0.57	436	GaLu96scf_1	+	2440236	2440508	GL29984	XLOC_002262	TCONS_00002491	67.5253	115.792	89.9916	-0.769214	-0.409109	0.360105	0.399	0.67275	0.70595	0.995522	0.995522	0.995522	AT790	XLOC_000790	TCONS_00000791	118.084	192.234	105.205	-0.698388	0.165012	0.863399	0.4376	0.8567	0.34175	0.949098
476	cis	1:1	178	Divergent (NAT5' to 5'ST)	GL30584	GL30584-R1	3	0.61	768	GaLu96scf_1	-	2449945	2450712	AT795	1	0.57	379	GaLu96scf_1	+	2450535	2450913	GL30584	XLOC_002268	TCONS_00002497	40.326	38.5259	24.8008	0.0642478	0.679623	0.615375	0.6311	0.6583	0.71155	0.995522	0.995522	0.995522	AT795	XLOC_000795	TCONS_00000796	54.9583	95.28	46.5509	-0.782892	0.234869	1.01776	0.36225	0.78845	0.23515	0.914052
477	cis	1:N	900	S>N (ST contains NAT)	GL30586	GL30586-R1	13	0.53	2911	GaLu96scf_1	-	2455447	2458357	AT800	1	0.53	900	GaLu96scf_1	+	2457110	2458009	GL30586	XLOC_002270	TCONS_00002499	18.2324	13.9476	23.2591	0.363556	-0.335011	-0.698568	0.671	0.6797	0.3855	0.995522	0.995522	0.995522	AT800	XLOC_000800	TCONS_00000801	27.7352	19.3225	27.982	0.499696	-0.0123481	-0.512044	0.56925	0.9901	0.55415	0.986802
478	cis	1:N	61	Divergent (NAT5' to 5'ST)	GL30586	GL30586-R1	13	0.53	2911	GaLu96scf_1	-	2455447	2458357	AT801	1	0.58	223	GaLu96scf_1	+	2458297	2458519	GL30586	XLOC_002270	TCONS_00002499	18.2324	13.9476	23.2591	0.363556	-0.335011	-0.698568	0.671	0.6797	0.3855	0.995522	0.995522	0.995522	AT801	XLOC_000801	TCONS_00000802	471.914	81.8328	204.633	2.51329	1.20151	-1.31177	0.18855	0.42535	0.4776	0.814892
479	cis	1:1	968	Divergent (NAT5' to 5'ST)	GL30587	GL30587-R1	5	0.53	1929	GaLu96scf_1	-	2467963	2469891	AT807	1	0.53	1083	GaLu96scf_1	+	2468924	2470006	GL30587	XLOC_002275	TCONS_00002504	20.1835	21.2867	18.2523	-0.0732955	0.137899	0.211194	0.94605	0.89225	0.8336	0.995522	0.995522	0.995522	AT807	XLOC_000807	TCONS_00000808	24.0366	37.3523	32.4292	-0.61524	-0.417038	0.198202	0.4691	0.62245	0.8124	0.959072
480	cis	1:1	308	S>N (ST contains NAT)	GL29992	GL29992-R1	17	0.5	2142	GaLu96scf_1	-	2551482	2553623	AT829	1	0.54	308	GaLu96scf_1	+	2552453	2552760	GL29992	XLOC_002301	TCONS_00002537	16.5106	11.8287	46.0832	0.448853	-1.42694	-1.8758	0.6115	0.13115	0.0475	0.995522	0.995522	0.673486	AT829	XLOC_000829	TCONS_00000830	0	8.39717	22.4101	-3.23223	-4.54905	-1.31682	0.0531	0.00365	0.46335	0.466644
481	cis	1:N	628	Covergent (NAT3' to 3'ST)	GL30599	GL30599-R1	13	0.52	3946	GaLu96scf_1	-	2581353	2585298	AT837	1	0.58	816	GaLu96scf_1	+	2581165	2581980	GL30599	XLOC_002310	TCONS_00002546	44.3336	37.1834	43.3228	0.247663	0.0325379	-0.215125	0.7887	0.9746	0.83095	0.995522	0.995765	0.995522	AT837	XLOC_000837	TCONS_00000838	19.7503	29.0568	32.4594	-0.53459	-0.689283	-0.154693	0.51265	0.4068	0.8514	0.972465
482	cis	1:N	771	S>N (ST contains NAT)	GL30599	GL30599-R1	13	0.52	3946	GaLu96scf_1	-	2581353	2585298	AT839	1	0.54	771	GaLu96scf_1	+	2584347	2585117	GL30599	XLOC_002310	TCONS_00002546	44.3336	37.1834	43.3228	0.247663	0.0325379	-0.215125	0.7887	0.9746	0.83095	0.995522	0.995765	0.995522	AT839	XLOC_000839	TCONS_00000840	33.0355	13.9526	24.6201	1.18658	0.409749	-0.776836	0.17505	0.629	0.3673	0.80134
483	cis	1:N	243	Covergent (NAT3' to 3'ST)	GL29997	GL29997-R1	6	0.55	2305	GaLu96scf_1	-	2602882	2605186	AT844	1	0.49	645	GaLu96scf_1	+	2602864	2603124	GL29997	XLOC_002315	TCONS_00002552	23.5399	32.1315	30.5384	-0.43309	-0.361956	0.0711341	0.5701	0.6332	0.92475	0.995522	0.995522	0.995522	AT844	XLOC_000844	TCONS_00000845	165.025	9.36322	43.0919	4.0019	1.91286	-2.08905	0.2285	0.2367	0.3918	0.844182
484	cis	1:N	265	Divergent (NAT5' to 5'ST)	GL29997	GL29997-R1	6	0.55	2305	GaLu96scf_1	-	2602882	2605186	AT846	1	0.58	645	GaLu96scf_1	+	2604922	2605566	GL29997	XLOC_002315	TCONS_00002552	23.5399	32.1315	30.5384	-0.43309	-0.361956	0.0711341	0.5701	0.6332	0.92475	0.995522	0.995522	0.995522	AT846	XLOC_000846	TCONS_00000847	9.88923	20.7219	22.3311	-0.996259	-1.09935	-0.103091	0.2525	0.2073	0.90185	0.85314
485	cis	1:1	679	N>S (NAT contains ST)	GL30275	GL30275-R1	4	0.54	679	GaLu96scf_1	-	2660577	2661255	AT853	1	0.54	738	GaLu96scf_1	+	2660552	2661289	GL30275	XLOC_002324	TCONS_00002561	285.891	482.963	327.094	-0.75439	-0.193594	0.560796	0.35325	0.81185	0.4865	0.995522	0.995522	0.995522	AT853	XLOC_000853	TCONS_00000854	82.0993	109.632	76.8574	-0.41284	0.0940044	0.506844	0.59755	0.9071	0.52405	0.99281
486	cis	1:1	378	N>S (NAT contains ST)	GL30608	GL30608-R1	2	0.49	378	GaLu96scf_1	-	2678549	2678926	AT858	1	0.5	923	GaLu96scf_1	+	2678130	2679052	GL30608	XLOC_002330	TCONS_00002567	1.55587	0.966272	2.00868	0.37837	-0.235309	-0.613679	0.6807	0.77195	0.6123	0.995522	0.995522	0.995522	AT858	XLOC_000858	TCONS_00000859	6.51702	7.39355	9.62184	-0.159133	-0.498799	-0.339667	0.8519	0.564	0.69075	0.996668
487	cis	1:1	380	S>N (ST contains NAT)	GL29425	GL29425-R1	16	0.57	3525	GaLu96scf_1	-	2718137	2721661	AT870	1	0.53	380	GaLu96scf_1	+	2719709	2720088	GL29425	XLOC_002340	TCONS_00002578	98.3989	92.334	111.886	0.0908286	-0.183614	-0.274443	0.9094	0.8128	0.7229	0.995522	0.995522	0.995522	AT870	XLOC_000870	TCONS_00000871	130.342	47.0365	86.9427	1.45112	0.578666	-0.872453	0.12845	0.52715	0.3593	0.735134
488	cis	1:1	672	Covergent (NAT3' to 3'ST)	GL29730	GL29730-R1	3	0.55	1168	GaLu96scf_1	-	2777286	2778453	AT887	1	0.56	733	GaLu96scf_1	+	2777225	2777957	GL29730	XLOC_002353	TCONS_00002593	21.3057	33.2042	31.3993	-0.616733	-0.538517	0.0782158	0.48	0.5353	0.92715	0.995522	0.995522	0.995522	AT887	XLOC_000887	TCONS_00000888	18.6005	33.9501	25.4486	-0.834365	-0.432286	0.402079	0.5873	0.7703	0.77285	0.990968
489	cis	1:1	368	S>N (ST contains NAT)	GL30614	GL30614-R1	6	0.57	2488	GaLu96scf_1	-	2788686	2791173	AT890	1	0.52	368	GaLu96scf_1	+	2789875	2790242	GL30614	XLOC_002356	TCONS_00002596	29.28	38.1373	23.1458	-0.370168	0.326581	0.696749	0.6594	0.69495	0.41295	0.995522	0.995522	0.995522	AT890	XLOC_000890	TCONS_00000891	52.1277	23.3252	35.0663	1.12703	0.558833	-0.5682	0.3586	0.6373	0.64175	0.91228
490	cis	1:1	319	Covergent (NAT3' to 3'ST)	GL30621	GL30621-R1	4	0.57	451	GaLu96scf_1	-	2811218	2811668	AT896	1	0.55	535	GaLu96scf_1	+	2811002	2811536	GL30621	XLOC_002361	TCONS_00002602	8.43112	26.9469	62.2499	-1.5672	-2.74557	-1.17837	0.38755	0.14365	0.36185	0.995522	0.995522	0.995522	AT896	XLOC_000896	TCONS_00000897	1.63423	11.5514	14.2738	-2.25237	-2.53564	-0.283276	0.08825	0.0718	0.74895	0.639579
491	cis	1:1	247	S>N (ST contains NAT)	GL29440	GL29440-R1	9	0.52	1808	GaLu96scf_1	-	2897552	2899359	AT917	1	0.48	247	GaLu96scf_1	+	2898378	2898624	GL29440	XLOC_002383	TCONS_00002628	13.1832	15.356	14.0049	-0.205657	-0.0812806	0.124377	0.9116	0.9635	0.9471	0.995522	0.995608	0.995522	AT917	XLOC_000917	TCONS_00000918	35.1068	0	58.0496	5.17421	-0.709659	-5.88387	0.08205	0.7493	0.02335	0.611568
492	cis	1:N	340	S>N (ST contains NAT)	GL30013	GL30013-R1	15	0.53	5890	GaLu96scf_1	-	2908084	2913973	AT924	1	0.56	340	GaLu96scf_1	+	2911365	2911704	GL30013	XLOC_002388	TCONS_00002633	28.8065	49.4884	28.4007	-0.760289	0.019786	0.780075	0.3527	0.9818	0.3734	0.995522	0.99629	0.995522	AT924	XLOC_000924	TCONS_00000925	430.517	263.624	279.906	0.705505	0.619319	-0.0861859	0.42575	0.48535	0.92255	0.944833
493	cis	1:N	750	S>N (ST contains NAT)	GL30013	GL30013-R1	15	0.53	5890	GaLu96scf_1	-	2908084	2913973	AT925	1	0.51	750	GaLu96scf_1	+	2911883	2912632	GL30013	XLOC_002388	TCONS_00002633	28.8065	49.4884	28.4007	-0.760289	0.019786	0.780075	0.3527	0.9818	0.3734	0.995522	0.99629	0.995522	AT925	XLOC_000925	TCONS_00000926	106.373	296.67	168.24	-1.47112	-0.65648	0.814643	0.0805	0.43195	0.3125	0.605058
494	cis	1:1	356	S>N (ST contains NAT)	GL30638	GL30638-R1	19	0.55	5104	GaLu96scf_1	-	2974712	2979815	AT945	1	0.57	356	GaLu96scf_1	+	2979071	2979426	GL30638	XLOC_002410	TCONS_00002656	65.8795	70.6815	46.2457	-0.100058	0.501361	0.601419	0.91675	0.59395	0.4837	0.995522	0.995522	0.995522	AT945	XLOC_000945	TCONS_00000946	47.2784	46.5153	54.0305	0.0229829	-0.188879	-0.211862	0.98185	0.84735	0.8176	0.996668
495	cis	1:1	569	Divergent (NAT5' to 5'ST)	GL30639	GL30639-R1	4	0.54	951	GaLu96scf_1	-	2984948	2985898	AT948	1	0.55	678	GaLu96scf_1	+	2985330	2986007	GL30639	XLOC_002412	TCONS_00002658	35.5012	48.5558	37.0942	-0.441124	-0.0616278	0.379496	0.7166	0.9592	0.72355	0.995522	0.995522	0.995522	AT948	XLOC_000948	TCONS_00000949	24.6434	35.7621	31.2498	-0.51965	-0.330734	0.188916	0.5248	0.6846	0.81775	0.97556
496	cis	1:1	260	Divergent (NAT5' to 5'ST)	GL30233	GL30233-R1	4	0.63	2212	GaLu96scf_1	-	243771	245982	AT96	1	0.55	341	GaLu96scf_1	+	245723	246063	GL30233	XLOC_001579	TCONS_00001731	31.764	25.0366	38.4428	0.331548	-0.267658	-0.599206	0.66725	0.7263	0.4432	0.995522	0.995522	0.995522	AT96	XLOC_000097	TCONS_00000097	34.3379	24.4586	41.671	0.473045	-0.272036	-0.74508	0.6163	0.767	0.43205	0.994932
497	cis	1:1	710	Divergent (NAT5' to 5'ST)	GL30654	GL30654-R1	5	0.5	1051	GaLu96scf_1	-	3013213	3014263	AT960	1	0.51	722	GaLu96scf_1	+	3013554	3014275	GL30654	XLOC_002419	TCONS_00002666	34.9073	29.1653	35.9762	0.25139	-0.042324	-0.293714	0.76345	0.95835	0.7294	0.995522	0.995522	0.995522	AT960	XLOC_000960	TCONS_00000961	35.0693	28.6773	31.4075	0.281414	0.154454	-0.12696	0.73975	0.85645	0.8858	0.996668
498	cis	1:1	1135	Covergent (NAT3' to 3'ST)	GL29450	GL29450-R1	8	0.54	2040	GaLu96scf_1	-	3061167	3063206	AT977	1	0.53	1321	GaLu96scf_1	+	3060981	3062301	GL29450	XLOC_002431	TCONS_00002679	36.5761	57.0564	44.8664	-0.627634	-0.287614	0.34002	0.5978	0.8357	0.7736	0.995522	0.995522	0.995522	AT977	XLOC_000977	TCONS_00000978	69.313	78.6284	66.4859	-0.179484	0.0592032	0.238688	0.87005	0.96335	0.8296	0.996668
499	cis	1:1	571	Divergent (NAT5' to 5'ST)	GL29380	GL29380-R1	3	0.58	1238	GaLu96scf_1	-	261195	262432	AT98	1	0.58	619	GaLu96scf_1	+	261862	262480	GL29380	XLOC_001583	TCONS_00001736	4.93527	9.03858	4.31408	-0.758165	0.159496	0.917661	0.40035	0.84885	0.31015	0.995522	0.995522	0.995522	AT98	XLOC_000099	TCONS_00000099	5.2388	20.7411	9.49917	-1.80108	-0.750939	1.05014	0.0757	0.43835	0.2464	0.584808
500	cis	1:1	192	Divergent (NAT5' to 5'ST)	GL30989	GL30989-R1	2	0.59	750	GaLu96scf_1	-	3071478	3072227	AT982	1	0.55	402	GaLu96scf_1	+	3072036	3072437	GL30989	XLOC_002433	TCONS_00002682	4.91589	9.80479	4.29303	-0.869003	0.160512	1.02951	0.3181	0.8327	0.20795	0.995522	0.995522	0.995522	AT982	XLOC_000982	TCONS_00000983	2.21174	21.1039	2.33017	-2.7829	-0.0522717	2.73063	0.2557	1	0.2445	0.853851
501	cis	1:N	428	S>N (ST contains NAT)	GL16176	GL16176-R1	14	0.57	3499	GaLu96scf_20	-	8345	11843	AT11063	1	0.55	428	GaLu96scf_20	+	9002	9429	GL16176	XLOC_011998	TCONS_00012862	11.5627	11.2342	9.80189	0.0382848	0.217896	0.179611	0.9637	0.7896	0.8261	0.995608	0.995522	0.995522	AT11063	XLOC_011018	TCONS_00011064	3.81596	1.41901	0.231796	0.993425	1.96707	0.973643	0.4903	0.1534	0.3342	0.965072
502	cis	1:N	460	S>N (ST contains NAT)	GL16176	GL16176-R1	14	0.57	3499	GaLu96scf_20	-	8345	11843	AT11064	1	0.57	460	GaLu96scf_20	+	10197	10656	GL16176	XLOC_011998	TCONS_00012862	11.5627	11.2342	9.80189	0.0382848	0.217896	0.179611	0.9637	0.7896	0.8261	0.995608	0.995522	0.995522	AT11064	XLOC_011019	TCONS_00011065	6.29636	4.18422	6.64684	0.493063	-0.0676713	-0.560735	0.71085	0.95925	0.6911	0.996668
503	cis	1:1	285	S>N (ST contains NAT)	GL27651	GL27651-R1	4	0.67	2540	GaLu96scf_20	-	160368	162907	AT11083	1	0.62	285	GaLu96scf_20	+	160818	161102	GL27651	XLOC_012034	TCONS_00012899	39.3458	23.0745	28.5492	0.74489	0.449316	-0.295574	0.49135	0.69625	0.7799	0.995522	0.995522	0.995522	AT11083	XLOC_011038	TCONS_00011084	1.22696	1.40592	14.6036	-0.111475	-2.80874	-2.69727	1	0.18625	0.23405	1
504	cis	1:1	211	S>N (ST contains NAT)	GL22710	GL22710-R1	8	0.58	1823	GaLu96scf_20	-	282092	283914	AT11118	1	0.64	211	GaLu96scf_20	+	282444	282654	GL22710	XLOC_012075	TCONS_00012942	19.8731	19.4201	21.2911	0.0316551	-0.0948234	-0.126478	0.9764	0.9281	0.89205	0.996052	0.995522	0.995522	AT11118	XLOC_011073	TCONS_00011119	2173.17	627.958	763.64	1.78944	1.50763	-0.281812	0.0923	0.16515	0.7815	0.656078
505	cis	1:N	205	S>N (ST contains NAT)	GL16222	GL16222-R1	9	0.62	2012	GaLu96scf_20	-	298093	300104	AT11126	1	0.69	205	GaLu96scf_20	+	299073	299277	GL16222	XLOC_012080	TCONS_00012947	12.6185	1.51293	4.03797	2.43809	1.43459	-1.0035	0.0151	0.0995	0.22955	0.317158	0.977185	0.995522	AT11126	XLOC_011081	TCONS_00011127	1422.53	0	0	10.4752	10.4752	0	0.003	0.003	1	0.088306
506	cis	1:N	509	S>N (ST contains NAT)	GL16222	GL16222-R1	9	0.62	2012	GaLu96scf_20	-	298093	300104	AT11127	1	0.58	509	GaLu96scf_20	+	299368	299876	GL16222	XLOC_012080	TCONS_00012947	12.6185	1.51293	4.03797	2.43809	1.43459	-1.0035	0.0151	0.0995	0.22955	0.317158	0.977185	0.995522	AT11127	XLOC_011082	TCONS_00011128	13.1183	0	2.60133	3.81946	1.97095	-1.84852	0.00015	0.12575	0.0127	0.0192989
507	cis	1:1	175	Divergent (NAT5' to 5'ST)	GL19034	GL19034-R1	2	0.62	2378	GaLu96scf_20	-	403390	405767	AT11170	1	0.58	251	GaLu96scf_20	+	405593	405843	GL19034	XLOC_012114	TCONS_00012988	16.9667	19.8942	17.0676	-0.217739	-0.00808728	0.209652	0.81045	0.9928	0.81035	0.995522	0.997405	0.995522	AT11170	XLOC_011125	TCONS_00011171	107.451	276.607	332.643	-1.35603	-1.62126	-0.265233	0.22545	0.15815	0.773	0.841962
508	cis	1:1	567	Covergent (NAT3' to 3'ST)	GL22755	GL22755-R1	3	0.58	655	GaLu96scf_20	-	471634	472288	AT11177	1	0.56	889	GaLu96scf_20	+	471312	472200	GL22755	XLOC_012139	TCONS_00013014	2.43924	20.0669	8.68107	-2.61484	-1.4931	1.12174	0.1111	0.25755	0.25835	0.994794	0.995522	0.995522	AT11177	XLOC_011132	TCONS_00011178	1.66703	7.97425	3.50463	-1.75057	-0.756181	0.994384	0.06455	0.36905	0.23735	0.52969
509	cis	1:1	113	Covergent (NAT3' to 3'ST)	GL19038	GL19038-R1	3	0.55	1429	GaLu96scf_20	-	514967	516395	AT11181	1	0.55	395	GaLu96scf_20	+	514685	515079	GL19038	XLOC_012151	TCONS_00013026	2.42108	1.91911	1.70408	0.228937	0.339312	0.110375	0.8061	0.68485	0.9005	0.995522	0.995522	0.995522	AT11181	XLOC_011136	TCONS_00011182	3.73363	14.2978	8.90464	-1.69233	-1.06516	0.627172	0.3495	0.55925	0.64105	0.906519
510	cis	1:1	258	S>N (ST contains NAT)	GL16236	GL16236-R1	12	0.59	5984	GaLu96scf_20	-	558920	564903	AT11200	1	0.63	258	GaLu96scf_20	+	563620	563877	GL16236	XLOC_012166	TCONS_00013041	6.5409	4.93652	6.52694	0.345124	0.00268091	-0.342443	0.62965	0.99605	0.63055	0.995522	0.997998	0.995522	AT11200	XLOC_011154	TCONS_00011201	23.7141	48.7134	63.4325	-1.00829	-1.38245	-0.374154	0.61805	0.52705	0.82605	0.994932
511	cis	1:1	400	Divergent (NAT5' to 5'ST)	GL22720	GL22720-R1	9	0.58	2005	GaLu96scf_20	-	566178	568182	AT11204	1	0.57	440	GaLu96scf_20	+	567783	568222	GL22720	XLOC_012167	TCONS_00013042	48.1237	113.373	52.6386	-1.21921	-0.126854	1.09235	0.18395	0.88995	0.2295	0.995522	0.995522	0.995522	AT11204	XLOC_011158	TCONS_00011205	80.4716	152.621	81.5368	-0.91499	-0.0187367	0.896253	0.2677	0.9827	0.27495	0.85786
512	cis	1:N	530	Covergent (NAT3' to 3'ST)	GL22692	GL22692-R1	2	0.59	1663	GaLu96scf_20	-	575877	577539	AT11207	1	0.55	1001	GaLu96scf_20	+	575620	576406	GL22692	XLOC_012172	TCONS_00013047	79.1394	74.433	49.317	0.0873087	0.671459	0.58415	0.9166	0.39945	0.4606	0.995522	0.995522	0.995522	AT11207	XLOC_011161	TCONS_00011208	156.501	138.669	107.214	0.17333	0.541518	0.368188	0.8296	0.5004	0.65	0.996668
513	cis	1:N	379	Divergent (NAT5' to 5'ST)	GL22692	GL22692-R1	2	0.59	1663	GaLu96scf_20	-	575877	577539	AT11208	1	0.56	1001	GaLu96scf_20	+	577161	578161	GL22692	XLOC_012172	TCONS_00013047	79.1394	74.433	49.317	0.0873087	0.671459	0.58415	0.9166	0.39945	0.4606	0.995522	0.995522	0.995522	AT11208	XLOC_011162	TCONS_00011209	15.734	17.6603	8.54404	-0.157167	0.810116	0.967283	0.84235	0.31645	0.23285	0.996668
514	cis	1:1	252	Divergent (NAT5' to 5'ST)	GL27701	GL27701-R1	2	0.63	263	GaLu96scf_20	-	610968	611230	AT11221	1	0.62	327	GaLu96scf_20	+	610979	611305	GL27701	XLOC_012185	TCONS_00013061	12.2546	0	0	3.72846	3.72846	0	0.1765	0.17935	1	0.995522	0.995522	1	AT11221	XLOC_011175	TCONS_00011222	1.80503	7.33452	5.03265	-1.57109	-1.1048	0.466292	0.18485	0.3342	0.6373	0.814477
515	cis	1:1	685	Divergent (NAT5' to 5'ST)	GL16253	GL16253-R1	2	0.58	1537	GaLu96scf_20	-	614007	615543	AT11223	1	0.55	754	GaLu96scf_20	+	614859	615612	GL16253	XLOC_012187	TCONS_00013063	12.2035	7.27385	11.0755	0.674336	0.128832	-0.545503	0.39905	0.87475	0.4947	0.995522	0.995522	0.995522	AT11223	XLOC_011177	TCONS_00011224	3.10968	1.94607	9.26249	0.480227	-1.32028	-1.8005	0.59855	0.15375	0.07615	0.992986
516	cis	1:1	516	Covergent (NAT3' to 3'ST)	GL22766	GL22766-R1	7	0.61	1335	GaLu96scf_20	-	641099	642433	AT11230	1	0.57	1889	GaLu96scf_20	+	639726	641614	GL22766	XLOC_012194	TCONS_00013072	16.1636	9.13443	10.5182	0.760125	0.575496	-0.18463	0.52905	0.63405	0.8948	0.995522	0.995522	0.995522	AT11230	XLOC_011184	TCONS_00011231	8.54922	3.92222	6.04425	0.956077	0.438944	-0.517133	0.2187	0.5754	0.49505	0.838098
517	cis	1:1	385	S>N (ST contains NAT)	GL16263	GL16263-R1	2	0.57	1528	GaLu96scf_20	-	788085	789612	AT11255	1	0.59	385	GaLu96scf_20	+	789226	789610	GL16263	XLOC_012246	TCONS_00013132	8.07967	4.93244	6.39288	0.614029	0.296504	-0.317525	0.42665	0.7012	0.6702	0.995522	0.995522	0.995522	AT11255	XLOC_011209	TCONS_00011256	16.579	9.59802	12.0748	0.730061	0.427042	-0.303019	0.46705	0.6615	0.7709	0.958381
518	cis	1:1	274	S>N (ST contains NAT)	GL22726	GL22726-R1	14	0.64	2841	GaLu96scf_20	-	844901	847741	AT11264	1	0.61	274	GaLu96scf_20	+	846031	846304	GL22726	XLOC_012256	TCONS_00013142	10.0866	38.0771	216.922	-1.81745	-4.29686	-2.47941	0.0302	5e-05	0.0031	0.524769	0.0135048	0.173803	AT11264	XLOC_011218	TCONS_00011265	5.64532	10.5041	121.046	-0.791729	-4.19899	-3.40726	0.71895	0.23985	0.12705	0.996668
519	cis	N:1	49	Divergent (NAT5' to 5'ST)	GL22735	GL22735-R1	4	0.61	1130	GaLu96scf_20	-	269131	270260	AT11112	1	0.51	1124	GaLu96scf_20	+	270212	271335	GL22735	XLOC_012071	TCONS_00012938	9.83671	4.53679	9.07885	0.968801	0.104602	-0.8642	0.26495	0.8975	0.30945	0.995522	0.995522	0.995522	AT11112	XLOC_011067	TCONS_00011113	13.6489	15.0099	17.0843	-0.128171	-0.303912	-0.175741	0.87515	0.7114	0.8339	0.996668
520	cis	N:1	869	Covergent (NAT3' to 3'ST)	GL22684	GL22684-R1	7	0.53	1381	GaLu96scf_20	-	270467	271847	AT11112	1	0.51	1124	GaLu96scf_20	+	270212	271335	GL22684	XLOC_012072	TCONS_00012939	27.7573	35.0131	31.2361	-0.324605	-0.16476	0.159845	0.7107	0.85645	0.86175	0.995522	0.995522	0.995522	AT11112	XLOC_011067	TCONS_00011113	13.6489	15.0099	17.0843	-0.128171	-0.303912	-0.175741	0.87515	0.7114	0.8339	0.996668
521	cis	1:1	484	S>N (ST contains NAT)	GL27718	GL27718-R1	5	0.59	1133	GaLu96scf_21	-	6571	7703	AT11520	1	0.63	484	GaLu96scf_21	+	7016	7499	GL27718	XLOC_012539	TCONS_00013439	60.109	31.9926	27.7247	0.889225	1.08908	0.199853	0.31885	0.21355	0.8227	0.995522	0.995522	0.995522	AT11520	XLOC_011469	TCONS_00011521	13.4893	6.06852	5.66324	1.03548	1.12067	0.0851889	0.2866	0.26105	0.9298	0.866841
522	cis	1:1	262	Covergent (NAT3' to 3'ST)	GL16292	GL16292-R1	3	0.62	762	GaLu96scf_21	-	15620	16381	AT11523	1	0.6	406	GaLu96scf_21	+	15476	15881	GL16292	XLOC_012542	TCONS_00013442	1.01486	0.890386	10.5665	0.0920243	-2.52123	-2.61326	0.9165	0.1242	0.11935	0.995522	0.995522	0.995522	AT11523	XLOC_011472	TCONS_00011524	0	0.764618	31.548	-0.819358	-5.0245	-4.20514	0.1621	0.10465	0.1646	0.779066
523	cis	1:1	128	Divergent (NAT5' to 5'ST)	GL16286	GL16286-R1	3	0.59	1529	GaLu96scf_21	-	38333	39861	AT11534	1	0.54	543	GaLu96scf_21	+	39734	40276	GL16286	XLOC_012551	TCONS_00013451	1.42018	0.600143	1.91183	0.596928	-0.266785	-0.863713	0.4627	0.7274	0.3514	0.995522	0.995522	0.995522	AT11534	XLOC_011483	TCONS_00011535	6.4786	3.28947	2.31873	0.801959	1.17215	0.370191	0.45075	0.3101	0.7495	0.954115
524	cis	1:1	393	S>N (ST contains NAT)	GL22827	GL22827-R1	8	0.57	1604	GaLu96scf_21	-	66148	67751	AT11545	1	0.53	393	GaLu96scf_21	+	66920	67312	GL22827	XLOC_012565	TCONS_00013465	88.4369	53.868	102.012	0.704907	-0.203841	-0.908748	0.37545	0.8016	0.26615	0.995522	0.995522	0.995522	AT11545	XLOC_011494	TCONS_00011546	36.8526	8.55003	9.61393	1.98684	1.83445	-0.152382	0.15	0.1682	0.9215	0.764097
525	cis	1:N	139	Covergent (NAT3' to 3'ST)	GL19078	GL19078-R1	4	0.57	2187	GaLu96scf_21	-	130293	132479	AT11551	1	0.51	299	GaLu96scf_21	+	130133	130431	GL19078	XLOC_012587	TCONS_00013487	0.337272	0.912613	1.20609	-0.516252	-0.722207	-0.205955	0.37025	0.2793	0.7422	0.995522	0.995522	0.995522	AT11551	XLOC_011500	TCONS_00011552	12.2057	0	0	3.72312	3.72312	0	0.0047	0.0047	1	0.104448
526	cis	1:N	220	S>N (ST contains NAT)	GL19078	GL19078-R1	4	0.57	2187	GaLu96scf_21	-	130293	132479	AT11553	1	0.6	299	GaLu96scf_21	+	131442	131661	GL19078	XLOC_012587	TCONS_00013487	0.337272	0.912613	1.20609	-0.516252	-0.722207	-0.205955	0.37025	0.2793	0.7422	0.995522	0.995522	0.995522	AT11553	XLOC_011502	TCONS_00011554	121.065	0	128.235	6.93156	-0.082344	-7.01391	0.08205	0.9237	0.01595	0.611568
527	cis	1:N	507	Covergent (NAT3' to 3'ST)	GL19097	GL19097-R1	7	0.58	2750	GaLu96scf_21	-	296575	299324	AT11587	1	0.52	613	GaLu96scf_21	+	296524	297081	GL19097	XLOC_012627	TCONS_00013533	34.1784	17.03	19.4228	0.964274	0.784479	-0.179795	0.24835	0.35785	0.83975	0.995522	0.995522	0.995522	AT11587	XLOC_011536	TCONS_00011588	133.232	68.2241	68.9756	0.955363	0.939775	-0.0155879	0.27105	0.27525	0.9861	0.858976
528	cis	1:N	344	Divergent (NAT5' to 5'ST)	GL19097	GL19097-R1	7	0.58	2750	GaLu96scf_21	-	296575	299324	AT11589	1	0.62	613	GaLu96scf_21	+	298981	299593	GL19097	XLOC_012627	TCONS_00013533	34.1784	17.03	19.4228	0.964274	0.784479	-0.179795	0.24835	0.35785	0.83975	0.995522	0.995522	0.995522	AT11589	XLOC_011538	TCONS_00011590	5.39586	10.677	8.64671	-0.86845	-0.592888	0.275562	0.32055	0.4908	0.74925	0.888602
529	cis	1:1	566	Covergent (NAT3' to 3'ST)	GL27739	GL27739-R1	5	0.58	1382	GaLu96scf_21	-	314612	315993	AT11591	1	0.56	644	GaLu96scf_21	+	314534	315177	GL27739	XLOC_012631	TCONS_00013537	56.1792	39.6114	107.139	0.493615	-0.919343	-1.41296	0.52175	0.2478	0.07985	0.995522	0.995522	0.890447	AT11591	XLOC_011540	TCONS_00011592	53.7197	37.9348	103.392	0.491001	-0.931843	-1.42284	0.5435	0.2477	0.08215	0.982083
530	cis	1:1	267	Divergent (NAT5' to 5'ST)	GL22800	GL22800-R1	7	0.54	1243	GaLu96scf_21	-	447976	449218	AT11614	1	0.57	332	GaLu96scf_21	+	448952	449283	GL22800	XLOC_012661	TCONS_00013567	0.170407	26.8089	446.509	-4.57047	-8.57876	-4.0083	0.20185	0.20185	5e-05	0.995522	0.995522	0.0135048	AT11614	XLOC_011563	TCONS_00011615	1.5601	209.587	778.25	-6.36209	-8.24974	-1.88765	0.24115	0.24115	0.0282	0.851411
531	cis	1:N	316	S>N (ST contains NAT)	GL31715	GL31715-R1	13	0.55	2587	GaLu96scf_21	-	456849	459435	AT11616	1	0.56	316	GaLu96scf_21	+	457387	457702	GL31715															AT11616	XLOC_011565	TCONS_00011617	10.1063	8.48168	21.5019	0.228122	-1.01871	-1.24684	0.89195	0.59305	0.4993	0.996668
532	cis	1:N	231	S>N (ST contains NAT)	GL31715	GL31715-R1	13	0.55	2587	GaLu96scf_21	-	456849	459435	AT11618	1	0.58	231	GaLu96scf_21	+	458249	458479	GL31715															AT11618	XLOC_011567	TCONS_00011619	160.972	29.924	69.5789	2.38893	1.19842	-1.19051	0.10445	0.3689	0.3791	0.679917
533	cis	1:N	367	S>N (ST contains NAT)	GL31715	GL31715-R1	13	0.55	2587	GaLu96scf_21	-	456849	459435	AT11619	1	0.58	367	GaLu96scf_21	+	458548	458914	GL31715															AT11619	XLOC_011568	TCONS_00011620	0	5.46491	6.29847	-2.69263	-2.8676	-0.174972	0.0245	0.02335	0.90815	0.275562
534	cis	1:N	137	Covergent (NAT3' to 3'ST)	GL31716	GL31716-R1	13	0.57	2550	GaLu96scf_21	-	461317	463866	AT11621	1	0.49	385	GaLu96scf_21	+	461069	461453	GL31716															AT11621	XLOC_011570	TCONS_00011622	17.3018	36.9641	13.7238	-1.05263	0.313832	1.36646	0.32205	0.78985	0.22285	0.889562
535	cis	1:N	132	Covergent (NAT3' to 3'ST)	GL31716	GL31716-R1	13	0.57	2550	GaLu96scf_21	-	461317	463866	AT11625	1	0.51	218	GaLu96scf_21	+	463735	463952	GL31716															AT11625	XLOC_011574	TCONS_00011626	204.875	156.621	21.0693	0.385353	3.22171	2.83636	0.81235	0.3457	0.26205	0.996668
536	cis	1:N	221	S>N (ST contains NAT)	GL31716	GL31716-R1	13	0.57	2550	GaLu96scf_21	-	461317	463866	AT11622	1	0.62	221	GaLu96scf_21	+	461727	461947	GL31716															AT11622	XLOC_011571	TCONS_00011623	83.4706	84.8493	191.179	-0.0233452	-1.18593	-1.16258	0.9089	0.5596	0.48215	0.996668
537	cis	1:N	473	S>N (ST contains NAT)	GL31716	GL31716-R1	13	0.57	2550	GaLu96scf_21	-	461317	463866	AT11624	1	0.61	473	GaLu96scf_21	+	462513	462985	GL31716															AT11624	XLOC_011573	TCONS_00011625	17.8917	65.5795	19.4394	-1.81729	-0.113549	1.70374	0.0516	0.90415	0.06485	0.459296
538	cis	1:1	942	N>S (NAT contains ST)	GL16337	GL16337-R1	1	0.57	942	GaLu96scf_21	-	480559	481500	AT11635	1	0.56	1097	GaLu96scf_21	+	480449	481545	GL16337	XLOC_012670	TCONS_00013578	0.851334	1.54834	1.61838	-0.460973	-0.500123	-0.0391504	0.5242	0.49415	0.95705	0.995522	0.995522	0.995522	AT11635	XLOC_011584	TCONS_00011636	2.01094	1.83749	1.67303	0.0855744	0.171735	0.0861606	0.9171	0.82495	0.9139	0.996668
539	cis	1:1	474	S>N (ST contains NAT)	GL22802	GL22802-R1	9	0.57	3605	GaLu96scf_21	-	481605	485209	AT11637	1	0.57	474	GaLu96scf_21	+	482075	482548	GL22802	XLOC_012671	TCONS_00013579	6.35104	9.3176	8.35834	-0.489095	-0.348306	0.140789	0.64795	0.73275	0.88855	0.995522	0.995522	0.995522	AT11637	XLOC_011586	TCONS_00011638	5.03823	0.489168	1.34303	2.01961	1.36576	-0.653848	0.23135	0.42885	1	0.845541
540	cis	1:1	183	Divergent (NAT5' to 5'ST)	GL16340	GL16340-R1	7	0.6	910	GaLu96scf_21	-	506200	507109	AT11643	1	0.58	395	GaLu96scf_21	+	506927	507321	GL16340	XLOC_012677	TCONS_00013586	2.94882	14.7274	12.9471	-1.99376	-1.82047	0.173289	0.2097	0.28535	0.8937	0.995522	0.995522	0.995522	AT11643	XLOC_011592	TCONS_00011644	11.2665	40.0165	43.8872	-1.74144	-1.87152	-0.130076	0.1408	0.1211	0.8912	0.755434
541	cis	1:1	84	Covergent (NAT3' to 3'ST)	GL22849	GL22849-R1	3	0.62	1061	GaLu96scf_21	-	559808	560868	AT11666	1	0.52	330	GaLu96scf_21	+	559562	559891	GL22849	XLOC_012699	TCONS_00013611	29.4646	3.74706	4.85092	2.68203	2.38042	-0.301612	0.0052	0.00565	0.69645	0.186258	0.186258	0.995522	AT11666	XLOC_011615	TCONS_00011667	72.0537	11.5665	2.63809	2.53932	4.32771	1.78838	0.072	0.2496	0.38835	0.568557
542	cis	1:1	292	S>N (ST contains NAT)	GL22851	GL22851-R1	3	0.61	2231	GaLu96scf_21	-	580808	583038	AT11678	1	0.61	292	GaLu96scf_21	+	580981	581272	GL22851	XLOC_012706	TCONS_00013621	3.11232	2.73252	6.94339	0.139803	-0.949811	-1.08961	0.833	0.20385	0.13925	0.995522	0.995522	0.995522	AT11678	XLOC_011627	TCONS_00011679	25.3709	1.89448	6.23803	3.18757	1.86529	-1.32228	0.26295	0.2685	0.54585	0.856189
543	cis	1:1	113	Covergent (NAT3' to 3'ST)	GL27761	GL27761-R1	5	0.52	1407	GaLu96scf_21	-	597748	599154	AT11681	1	0.57	452	GaLu96scf_21	+	597409	597860	GL27761	XLOC_012709	TCONS_00013624	0.211212	1.0852	2.08699	-0.783737	-1.34976	-0.56602	0.50745	0.42185	0.5146	0.995522	0.995522	0.995522	AT11681	XLOC_011630	TCONS_00011682	0	4.33489	5.74364	-2.41546	-2.75352	-0.338058	0.0052	0.0035	0.7894	0.110986
544	cis	1:1	104	Divergent (NAT5' to 5'ST)	GL16348	GL16348-R1	3	0.59	443	GaLu96scf_21	-	676402	676844	AT11703	1	0.61	541	GaLu96scf_21	+	676741	677281	GL16348	XLOC_012738	TCONS_00013654	2.5204	0	2.07943	1.81574	0.19309	-1.62265	0.07695	0.845	0.07795	0.869436	0.995522	0.877107	AT11703	XLOC_011652	TCONS_00011704	14.1585	0.925195	10.2243	2.9771	0.433588	-2.54351	0.20835	0.65365	0.21925	0.82843
545	cis	1:1	190	Divergent (NAT5' to 5'ST)	GL22818	GL22818-R1	8	0.5	1435	GaLu96scf_21	-	678023	679457	AT11705	1	0.57	400	GaLu96scf_21	+	679268	679667	GL22818	XLOC_012739	TCONS_00013655	0.335646	5.37463	7.85077	-2.25479	-2.72827	-0.473473	0.15175	0.14815	0.62825	0.995522	0.995522	0.995522	AT11705	XLOC_011654	TCONS_00011706	8.16484	7.52669	10.2648	0.104116	-0.297672	-0.401788	0.9369	0.8143	0.7516	0.996668
546	cis	1:1	274	S>N (ST contains NAT)	GL19108	GL19108-R1	3	0.58	1111	GaLu96scf_21	-	771650	772760	AT11733	1	0.58	274	GaLu96scf_21	+	772382	772655	GL19108	XLOC_012762	TCONS_00013682	2.90036	1.31106	0.618663	0.755042	1.26882	0.51378	0.32765	0.1087	0.42765	0.995522	0.988669	0.995522	AT11733	XLOC_011679	TCONS_00011734	17.7321	1.17	2.63647	3.10974	2.36488	-0.744856	0.20885	0.3294	1	0.828531
547	cis	1:1	75	Divergent (NAT5' to 5'ST)	GL16366	GL16366-R1	4	0.62	1930	GaLu96scf_21	-	792453	794382	AT11738	1	0.54	389	GaLu96scf_21	+	794308	794696	GL16366	XLOC_012769	TCONS_00013689	1.37434	1.91345	0.791328	-0.295251	0.406471	0.701722	0.64745	0.4915	0.27025	0.995522	0.995522	0.995522	AT11738	XLOC_011684	TCONS_00011739	16.1671	14.2375	2.20961	0.171964	2.41917	2.24721	0.87675	0.23395	0.251	0.996668
548	cis	1:1	539	S>N (ST contains NAT)	GL16370	GL16370-R1	5	0.64	5277	GaLu96scf_21	-	809864	815140	AT11745	1	0.61	539	GaLu96scf_21	+	814520	815058	GL16370	XLOC_012775	TCONS_00013698	4.38617	5.46773	5.90647	-0.263985	-0.358687	-0.094702	0.68385	0.58515	0.8829	0.995522	0.995522	0.995522	AT11745	XLOC_011691	TCONS_00011746	1.81722	4.22661	3.35763	-0.891611	-0.629272	0.262339	0.3754	0.5291	0.77505	0.920347
549	cis	1:1	336	S>N (ST contains NAT)	GL22859	GL22859-R1	8	0.65	3088	GaLu96scf_21	-	818102	821189	AT11748	1	0.65	336	GaLu96scf_21	+	820510	820845	GL22859	XLOC_012778	TCONS_00013701	1.48227	2.18862	1.74886	-0.361246	-0.147177	0.214069	0.57925	0.81345	0.7134	0.995522	0.995522	0.995522	AT11748	XLOC_011694	TCONS_00011749	0.727921	4.5266	5.66114	-1.67736	-1.94672	-0.269368	0.34375	0.2928	0.8364	0.903367
550	cis	1:1	188	Divergent (NAT5' to 5'ST)	GL22957	GL22957-R1	8	0.59	1654	GaLu96scf_22	-	2372	4025	AT11983	1	0.61	542	GaLu96scf_22	+	3838	4379	GL22957	XLOC_013022	TCONS_00013959	37.5092	48.1993	31.8902	-0.353433	0.227547	0.58098	0.64935	0.76735	0.4688	0.995522	0.995522	0.995522	AT11983	XLOC_011927	TCONS_00011984	10.8214	16.3087	6.47078	-0.55017	0.662017	1.21219	0.8122	0.74725	0.7399	0.996668
551	cis	1:1	155	Divergent (NAT5' to 5'ST)	GL22983	GL22983-R1	4	0.64	746	GaLu96scf_22	-	96420	97165	AT12002	1	0.6	429	GaLu96scf_22	+	97011	97439	GL22983	XLOC_013051	TCONS_00013988	0.227099	0	1.79664	0.295253	-1.18842	-1.48367	1	0.40155	0.0456	1	0.995522	0.666489	AT12002	XLOC_011946	TCONS_00012003	0	0.530185	2.1273	-0.613711	-1.64492	-1.03121	1	0.02335	0.4499	1
552	cis	1:1	206	S>N (ST contains NAT)	GL31760	GL31760-R1	13	0.54	2114	GaLu96scf_22	-	100170	102283	AT12005	1	0.55	206	GaLu96scf_22	+	101840	102045	GL31760						0	0	0							AT12005	XLOC_011949	TCONS_00012006	0	0	450.315	0	-8.81801	-8.81801	1	0.00735	0.00735	1
553	cis	1:N	325	S>N (ST contains NAT)	GL22916	GL22916-R1	19	0.58	4906	GaLu96scf_22	-	143418	148323	AT12019	1	0.58	325	GaLu96scf_22	+	144725	145049	GL22916	XLOC_013064	TCONS_00014002	13.6831	26.2668	8.25151	-0.893009	0.666388	1.5594	0.3101	0.44395	0.0935	0.995522	0.995522	0.954141	AT12019	XLOC_011963	TCONS_00012020	76.5988	61.264	40.594	0.31764	0.899663	0.582023	0.73255	0.3653	0.561	0.996668
554	cis	1:N	414	S>N (ST contains NAT)	GL22916	GL22916-R1	19	0.58	4906	GaLu96scf_22	-	143418	148323	AT12020	1	0.56	414	GaLu96scf_22	+	145405	145818	GL22916	XLOC_013064	TCONS_00014002	13.6831	26.2668	8.25151	-0.893009	0.666388	1.5594	0.3101	0.44395	0.0935	0.995522	0.995522	0.954141	AT12020	XLOC_011964	TCONS_00012021	78.9674	59.8799	28.904	0.393436	1.41907	1.02563	0.65295	0.1269	0.2686	0.996668
555	cis	1:N	301	S>N (ST contains NAT)	GL22916	GL22916-R1	19	0.58	4906	GaLu96scf_22	-	143418	148323	AT12022	1	0.55	301	GaLu96scf_22	+	147022	147322	GL22916	XLOC_013064	TCONS_00014002	13.6831	26.2668	8.25151	-0.893009	0.666388	1.5594	0.3101	0.44395	0.0935	0.995522	0.995522	0.954141	AT12022	XLOC_011966	TCONS_00012023	23.744	44.3235	8.56549	-0.873196	1.37117	2.24436	0.42065	0.3608	0.145	0.942552
556	cis	1:1	475	S>N (ST contains NAT)	GL22921	GL22921-R1	4	0.46	626	GaLu96scf_22	-	207600	208225	AT12044	1	0.5	475	GaLu96scf_22	+	207702	208176	GL22921	XLOC_013089	TCONS_00014030	2.41263	4.37683	4.50394	-0.655876	-0.689583	-0.0337064	0.3999	0.39125	0.96755	0.995522	0.995522	0.995691	AT12044	XLOC_011987	TCONS_00012045	25.6346	0	0	4.73525	4.73525	0	5e-05	5e-05	1	0.00850766
557	cis	1:1	305	S>N (ST contains NAT)	GL22922	GL22922-R1	4	0.48	677	GaLu96scf_22	-	232265	232941	AT12051	1	0.52	305	GaLu96scf_22	+	232309	232613	GL22922	XLOC_013097	TCONS_00014038	0.211759	8.23635	2.45151	-2.93021	-1.51012	1.42009	0.2531	0.2768	0.18065	0.995522	0.995522	0.995522	AT12051	XLOC_011994	TCONS_00012052	2.82657	54.7538	18.4871	-3.86494	-2.34838	1.51656	0.18785	0.39395	0.62905	0.814892
558	cis	1:1	408	S>N (ST contains NAT)	GL22923	GL22923-R1	4	0.53	680	GaLu96scf_22	-	252003	252682	AT12057	1	0.53	408	GaLu96scf_22	+	252027	252434	GL22923	XLOC_013105	TCONS_00014046	14.6207	7.49004	13.5486	0.87965	0.102567	-0.777084	0.4126	0.918	0.462	0.995522	0.995522	0.995522	AT12057	XLOC_012000	TCONS_00012058	41.1849	9.5882	11.6577	1.99427	1.73668	-0.257592	0.1517	0.18605	0.8567	0.765546
559	cis	1:N	268	S>N (ST contains NAT)	GL16401	GL16401-R1	13	0.56	2331	GaLu96scf_22	-	312222	314552	AT12077	1	0.55	459	GaLu96scf_22	+	313892	314159	GL16401	XLOC_013130	TCONS_00014071	2.59479	1.07976	9.46559	0.789467	-1.54167	-2.33114	0.2812	0.0665	0.0123	0.995522	0.802686	0.269337	AT12077	XLOC_012020	TCONS_00012078	0	3.25311	51.0172	-2.08851	-5.70091	-3.6124	1	0.0023	0.20385	1
560	cis	1:N	194	Divergent (NAT5' to 5'ST)	GL16401	GL16401-R1	13	0.56	2331	GaLu96scf_22	-	312222	314552	AT12078	1	0.57	459	GaLu96scf_22	+	314359	314817	GL16401	XLOC_013130	TCONS_00014071	2.59479	1.07976	9.46559	0.789467	-1.54167	-2.33114	0.2812	0.0665	0.0123	0.995522	0.802686	0.269337	AT12078	XLOC_012021	TCONS_00012079	0.321581	2.41822	7.2715	-1.37097	-2.64589	-1.27491	0.2689	0.1504	0.34215	0.858523
561	cis	1:1	196	Divergent (NAT5' to 5'ST)	GL19134	GL19134-R1	13	0.6	2600	GaLu96scf_22	-	316994	319593	AT12082	1	0.56	716	GaLu96scf_22	+	319398	320113	GL19134	XLOC_013131	TCONS_00014072	6.61521	2.9605	187.011	0.943199	-4.62578	-5.56898	0.25915	0.0002	5e-05	0.995522	0.0310875	0.0135048	AT12082	XLOC_012025	TCONS_00012083	7.83089	4.47435	113.344	0.68986	-3.69463	-4.38449	0.447	0.0008	0.00045	0.952305
562	cis	1:1	267	S>N (ST contains NAT)	GL22930	GL22930-R1	6	0.56	1010	GaLu96scf_22	-	378860	379869	AT12103	1	0.61	267	GaLu96scf_22	+	379476	379742	GL22930	XLOC_013148	TCONS_00014092	37.1665	31.9545	34.4412	0.211834	0.106869	-0.104966	0.80325	0.90065	0.9026	0.995522	0.995522	0.995522	AT12103	XLOC_012046	TCONS_00012104	275.596	126.894	196.852	1.1129	0.483394	-0.629504	0.2159	0.57015	0.47215	0.835562
563	cis	1:N	613	Covergent (NAT3' to 3'ST)	GL23001	GL23001-R1	4	0.52	1312	GaLu96scf_22	-	389674	390985	AT12105	2	0.56	715	GaLu96scf_22	+	389557	390286	GL23001	XLOC_013151	TCONS_00014095	6.88423	15.2738	17.5416	-1.04553	-1.23376	-0.188228	0.2394	0.17275	0.8237	0.995522	0.995522	0.995522	AT12105	XLOC_012048	TCONS_00012106	2.17656	3.56968	3.14666	-0.524616	-0.38448	0.140136	0.4636	0.5881	0.8478	0.957544
564	cis	1:N	607	Divergent (NAT5' to 5'ST)	GL23001	GL23001-R1	4	0.52	1312	GaLu96scf_22	-	389674	390985	AT12106	1	0.5	715	GaLu96scf_22	+	390379	391093	GL23001	XLOC_013151	TCONS_00014095	6.88423	15.2738	17.5416	-1.04553	-1.23376	-0.188228	0.2394	0.17275	0.8237	0.995522	0.995522	0.995522	AT12106	XLOC_012049	TCONS_00012107	1.70048	9.62825	7.8061	-1.9766	-1.70528	0.271322	0.14975	0.1877	0.7708	0.76397
565	cis	1:1	211	Covergent (NAT3' to 3'ST)	GL16407	GL16407-R1	14	0.59	2369	GaLu96scf_22	-	397220	399588	AT12108	1	0.52	494	GaLu96scf_22	+	396937	397430	GL16407	XLOC_013154	TCONS_00014098	11.1875	2.17132	9.64158	1.94232	0.195746	-1.74657	0.1163	0.8655	0.11285	0.995522	0.995522	0.995522	AT12108	XLOC_012051	TCONS_00012109	13.0896	4.77636	7.50655	1.28643	0.728034	-0.558395	0.46035	0.64935	0.73475	0.95676
566	cis	1:1	205	S>N (ST contains NAT)	GL22932	GL22932-R1	14	0.59	2819	GaLu96scf_22	-	403310	406128	AT12116	1	0.61	205	GaLu96scf_22	+	405345	405549	GL22932	XLOC_013156	TCONS_00014101	9.7967	15.0432	22.2131	-0.571354	-1.10434	-0.532989	0.4711	0.1689	0.47735	0.995522	0.995522	0.995522	AT12116	XLOC_012059	TCONS_00012117	791.878	623.608	1692.6	0.344147	-1.09492	-1.43907	0.78195	0.3937	0.1386	0.996668
567	cis	1:N	317	Covergent (NAT3' to 3'ST)	GL22940	GL22940-R1	4	0.55	1125	GaLu96scf_22	-	612761	613885	AT12125	1	0.6	610	GaLu96scf_22	+	612463	613077	GL22940	XLOC_013198	TCONS_00014143	6.6493	2.67089	4.59639	1.05919	0.450829	-0.608365	0.30665	0.61195	0.5266	0.995522	0.995522	0.995522	AT12125	XLOC_012068	TCONS_00012126	4.41959	5.34319	3.97535	-0.227024	0.123374	0.350398	0.81055	0.89805	0.713	0.996668
568	cis	1:1	275	Covergent (NAT3' to 3'ST)	GL22942	GL22942-R1	12	0.55	2171	GaLu96scf_22	-	631542	633712	AT12134	1	0.51	459	GaLu96scf_22	+	631358	631816	GL22942	XLOC_013202	TCONS_00014147	45.4353	9.5815	6.3865	2.13367	2.65225	0.518581	0.0134	0.00255	0.50855	0.289762	0.150198	0.995522	AT12134	XLOC_012077	TCONS_00012135	55.7233	21.2645	11.9649	1.34916	2.12931	0.780155	0.16165	0.0552	0.4515	0.778331
569	cis	1:1	132	Divergent (NAT5' to 5'ST)	GL23020	GL23020-R1	9	0.57	1569	GaLu96scf_22	-	678937	680505	AT12155	1	0.46	325	GaLu96scf_22	+	680374	680698	GL23020	XLOC_013221	TCONS_00014168	7.91177	9.10591	32.9392	-0.181409	-1.92916	-1.74775	0.8113	0.0182	0.0331	0.995522	0.365828	0.558361	AT12155	XLOC_012098	TCONS_00012156	0.892899	0	16.2524	0.920598	-3.18809	-4.10869	0.07205	0.1562	0.00125	0.568768
570	cis	1:N	48	Covergent (NAT3' to 3'ST)	GL23025	GL23025-R1	10	0.58	4549	GaLu96scf_22	-	699140	703688	AT12159	1	0.52	497	GaLu96scf_22	+	698674	699187	GL23025	XLOC_013228	TCONS_00014175	24.0551	24.6814	24.0099	-0.0356028	0.00259348	0.0381963	0.96745	0.99745	0.96445	0.995691	0.998476	0.995608	AT12159	XLOC_012102	TCONS_00012160	68.2905	80.2737	72.6529	-0.230147	-0.0880971	0.14205	0.90055	0.964	0.94235	0.996668
571	cis	1:N	292	Divergent (NAT5' to 5'ST)	GL23025	GL23025-R1	10	0.58	4549	GaLu96scf_22	-	699140	703688	AT12161	1	0.59	497	GaLu96scf_22	+	703397	703893	GL23025	XLOC_013228	TCONS_00014175	24.0551	24.6814	24.0099	-0.0356028	0.00259348	0.0381963	0.96745	0.99745	0.96445	0.995691	0.998476	0.995608	AT12161	XLOC_012104	TCONS_00012162	30.9744	29.3524	32.4361	0.0751077	-0.064503	-0.139611	0.9478	0.95615	0.9035	0.996668
572	cis	N:1	83	Divergent (NAT5' to 5'ST)	GL27783	GL27783-R1	2	0.6	290	GaLu96scf_22	-	106061	106350	AT12007	1	0.6	678	GaLu96scf_22	+	106268	106945	GL27783	XLOC_013054	TCONS_00013991	0	0	0	0	0	0	1	1	1	1	1	1	AT12007	XLOC_011951	TCONS_00012008	1.61399	5.55162	1.69169	-1.32559	-0.0422585	1.28333	0.2018	0.9568	0.2148	0.824618
573	cis	N:1	437	Covergent (NAT3' to 3'ST)	GL22986	GL22986-R1	3	0.58	905	GaLu96scf_22	-	106509	107413	AT12007	1	0.6	678	GaLu96scf_22	+	106268	106945	GL22986	XLOC_013055	TCONS_00013992	7.33029	6.42496	3.60986	0.165977	0.853633	0.687656	0.85715	0.3717	0.46425	0.995522	0.995522	0.995522	AT12007	XLOC_011951	TCONS_00012008	1.61399	5.55162	1.69169	-1.32559	-0.0422585	1.28333	0.2018	0.9568	0.2148	0.824618
574	cis	1:1	823	N>S (NAT contains ST)	GL27819	GL27819-R1	4	0.62	823	GaLu96scf_23	-	39517	40339	AT12445	1	0.6	941	GaLu96scf_23	+	39405	40345	GL27819	XLOC_013493	TCONS_00014460	1.07529	2.34012	8.65549	-0.686571	-2.21803	-1.53146	0.4634	0.1961	0.29505	0.995522	0.995522	0.995522	AT12445	XLOC_012385	TCONS_00012446	3.04813	4.16523	10.3453	-0.351579	-1.48674	-1.13516	0.6733	0.09415	0.17925	0.996668
575	cis	1:1	193	Divergent (NAT5' to 5'ST)	GL23096	GL23096-R1	3	0.58	1052	GaLu96scf_23	-	87077	88128	AT12463	1	0.52	845	GaLu96scf_23	+	87936	88780	GL23096	XLOC_013509	TCONS_00014478	12.1062	17.3003	31.2097	-0.481616	-1.29728	-0.815665	0.6435	0.3554	0.5379	0.995522	0.995522	0.995522	AT12463	XLOC_012403	TCONS_00012464	9.74096	15.5436	6.69735	-0.62318	0.480685	1.10386	0.4748	0.595	0.2273	0.960544
576	cis	1:1	334	Covergent (NAT3' to 3'ST)	GL16447	GL16447-R1	11	0.55	2450	GaLu96scf_23	-	95613	98062	AT12473	1	0.56	462	GaLu96scf_23	+	95485	95946	GL16447	XLOC_013513	TCONS_00014482	27.5671	14.9385	19.0742	0.841879	0.509021	-0.332858	0.3509	0.5419	0.7092	0.995522	0.995522	0.995522	AT12473	XLOC_012413	TCONS_00012474	57.6047	47.9104	51.3469	0.260894	0.162917	-0.0979774	0.7692	0.8512	0.9106	0.996668
577	cis	1:1	265	Divergent (NAT5' to 5'ST)	GL23080	GL23080-R1	6	0.61	2059	GaLu96scf_23	-	196453	198511	AT12502	1	0.61	377	GaLu96scf_23	+	198247	198623	GL23080	XLOC_013538	TCONS_00014507	50.195	59.6385	51.1011	-0.244243	-0.0253081	0.218935	0.75875	0.97515	0.7812	0.995522	0.995842	0.995522	AT12502	XLOC_012442	TCONS_00012503	129.113	141.695	136.865	-0.133152	-0.0835767	0.0495757	0.86815	0.91785	0.9506	0.996668
578	cis	1:1	231	S>N (ST contains NAT)	GL23105	GL23105-R1	3	0.51	765	GaLu96scf_23	-	218582	219346	AT12510	1	0.51	231	GaLu96scf_23	+	218660	218890	GL23105	XLOC_013547	TCONS_00014516	0.187088	3.70869	2.91308	-1.9879	-1.72088	0.267017	0.27105	0.27595	0.82315	0.995522	0.995522	0.995522	AT12510	XLOC_012450	TCONS_00012511	0	62.7146	63.1959	-5.99356	-6.00441	-0.0108504	0.00155	0.00435	0.9681	0.0594824
579	cis	1:1	161	Covergent (NAT3' to 3'ST)	GL23044	GL23044-R1	5	0.6	1213	GaLu96scf_23	-	236816	238028	AT12514	1	0.54	727	GaLu96scf_23	+	236250	236976	GL23044	XLOC_013554	TCONS_00014524	1901.43	138.557	139.507	3.76886	3.75908	-0.00978731	0.00265	0.0021	0.9919	0.15506	0.130169	0.997333	AT12514	XLOC_012454	TCONS_00012515	1195.72	100.228	85.7547	3.56335	3.78597	0.222618	5e-05	0.00015	0.78645	0.00850766
580	cis	1:1	124	Divergent (NAT5' to 5'ST)	GL16456	GL16456-R1	2	0.54	565	GaLu96scf_23	-	300291	300855	AT12537	1	0.51	581	GaLu96scf_23	+	300732	301312	GL16456	XLOC_013576	TCONS_00014547	0	0	0	0	0	0	1	1	1	1	1	1	AT12537	XLOC_012477	TCONS_00012538	6.29447	0	1.67526	2.86681	1.44711	-1.4197	5e-05	0.1959	0.0127	0.00850766
581	cis	1:1	184	Divergent (NAT5' to 5'ST)	GL16460	GL16460-R1	7	0.59	1901	GaLu96scf_23	-	315846	317746	AT12545	1	0.54	560	GaLu96scf_23	+	317563	318122	GL16460	XLOC_013580	TCONS_00014551	6.7462	1.8812	1.96747	1.42682	1.38424	-0.0425782	0.1216	0.18415	0.9599	0.995522	0.995522	0.995522	AT12545	XLOC_012485	TCONS_00012546	8.46598	3.46085	8.34437	1.08542	0.0186529	-1.06677	0.3813	0.97825	0.38735	0.923412
582	cis	1:N	49	Covergent (NAT3' to 3'ST)	GL23049	GL23049-R1	2	0.64	426	GaLu96scf_23	-	364222	364647	AT12553	1	0.63	266	GaLu96scf_23	+	363911	364270	GL23049	XLOC_013594	TCONS_00014565	0.4169	3.96252	0.350655	-1.80833	0.0690841	1.87741	0.3699	1	0.34995	0.995522	1	0.995522	AT12553	XLOC_012493	TCONS_00012554	4.34092	0.696381	3.58511	1.65462	0.22013	-1.43449	0.34455	0.8686	0.37735	0.903652
583	cis	1:N	128	Divergent (NAT5' to 5'ST)	GL23049	GL23049-R1	2	0.64	426	GaLu96scf_23	-	364222	364647	AT12554	1	0.64	266	GaLu96scf_23	+	364520	364785	GL23049	XLOC_013594	TCONS_00014565	0.4169	3.96252	0.350655	-1.80833	0.0690841	1.87741	0.3699	1	0.34995	0.995522	1	0.995522	AT12554	XLOC_012494	TCONS_00012555	5.88368	20.7454	13.5947	-1.65943	-1.08422	0.575209	0.4342	0.62155	0.7317	0.947834
584	cis	1:N	408	S>N (ST contains NAT)	GL23113	GL23113-R1	3	0.59	2059	GaLu96scf_23	-	379426	381484	AT12566	1	0.58	878	GaLu96scf_23	+	380067	380474	GL23113	XLOC_013597	TCONS_00014568	0.471013	2.11351	0.461067	-1.08173	0.00978175	1.09151	0.11865	1	0.2218	0.995522	1	0.995522	AT12566	XLOC_012506	TCONS_00012567	5.83508	2.53356	2.27686	0.951824	1.06063	0.108807	0.5817	0.5556	0.8858	0.990129
585	cis	1:N	798	Divergent (NAT5' to 5'ST)	GL23113	GL23113-R1	3	0.59	2059	GaLu96scf_23	-	379426	381484	AT12567	1	0.59	878	GaLu96scf_23	+	380687	381564	GL23113	XLOC_013597	TCONS_00014568	0.471013	2.11351	0.461067	-1.08173	0.00978175	1.09151	0.11865	1	0.2218	0.995522	1	0.995522	AT12567	XLOC_012507	TCONS_00012568	0.48635	2.85076	1.59496	-1.37338	-0.803961	0.569424	0.25165	0.4214	0.5325	0.85313
586	cis	1:1	135	Divergent (NAT5' to 5'ST)	GL23114	GL23114-R1	4	0.57	2569	GaLu96scf_23	-	383568	386136	AT12570	1	0.51	281	GaLu96scf_23	+	386002	386282	GL23114	XLOC_013598	TCONS_00014569	5.5609	3.46565	3.71005	0.555007	0.478167	-0.0768407	0.4586	0.5438	0.9223	0.995522	0.995522	0.995522	AT12570	XLOC_012510	TCONS_00012571	93.8591	32.1864	22.5073	1.51521	2.01269	0.497484	0.21295	0.17015	0.7344	0.833248
587	cis	1:1	178	Divergent (NAT5' to 5'ST)	GL27836	GL27836-R1	5	0.57	1482	GaLu96scf_23	-	472027	473508	AT12597	1	0.6	214	GaLu96scf_23	+	473331	473544	GL27836	XLOC_013630	TCONS_00014601	1.16696	1.49576	1.95253	-0.203803	-0.446238	-0.242435	0.81445	0.62265	0.8039	0.995522	0.995522	0.995522	AT12597	XLOC_012536	TCONS_00012598	662.037	0	0	9.37295	9.37295	0	0.00315	0.00315	1	0.088306
588	cis	1:1	141	Divergent (NAT5' to 5'ST)	GL27838	GL27838-R1	2	0.6	824	GaLu96scf_23	-	490292	491115	AT12602	1	0.59	202	GaLu96scf_23	+	490975	491176	GL27838	XLOC_013636	TCONS_00014607	0.970756	3.60121	2.54296	-1.22326	-0.846219	0.377039	0.33295	0.5515	0.7833	0.995522	0.995522	0.995522	AT12602	XLOC_012541	TCONS_00012603	984.818	677.668	1405.71	0.538614	-0.512919	-1.05153	0.7262	0.7389	0.36815	0.996668
589	cis	1:1	270	S>N (ST contains NAT)	GL23067	GL23067-R1	13	0.57	4609	GaLu96scf_23	-	620612	625220	AT12635	1	0.71	270	GaLu96scf_23	+	622846	623115	GL23067	XLOC_013684	TCONS_00014658	35.569	8.02277	3.38492	2.01897	3.06001	1.04103	0.03105	0.0042	0.23525	0.535479	0.186258	0.995522	AT12635	XLOC_012574	TCONS_00012636	3.78308	4.78866	21.7967	-0.275293	-2.25283	-1.97753	0.81545	0.31625	0.2962	0.996668
590	cis	1:1	348	Divergent (NAT5' to 5'ST)	GL16480	GL16480-R1	6	0.64	1309	GaLu96scf_23	-	676498	677806	AT12647	1	0.62	591	GaLu96scf_23	+	677459	678049	GL16480	XLOC_013697	TCONS_00014672	48.9012	34.5047	36.7394	0.491047	0.403013	-0.088034	0.59535	0.66415	0.9187	0.995522	0.995522	0.995522	AT12647	XLOC_012584	TCONS_00012648	34.6785	19.4295	17.2208	0.804386	0.969473	0.165087	0.3486	0.2553	0.8451	0.906204
591	cis	1:1	161	Covergent (NAT3' to 3'ST)	GL16495	GL16495-R1	4	0.58	2805	GaLu96scf_24	-	13902	16706	AT12860	1	0.57	314	GaLu96scf_24	+	13749	14062	GL16495	XLOC_013919	TCONS_00014899	22.4108	17.6045	13.1013	0.331496	0.731389	0.399893	0.6939	0.3742	0.62825	0.995522	0.995522	0.995522	AT12860	XLOC_012796	TCONS_00012861	0	0	14.2278	0	-3.92865	-3.92865	1	0.0023	0.0023	1
592	cis	1:N	743	Covergent (NAT3' to 3'ST)	GL23162	GL23162-R1	3	0.57	1828	GaLu96scf_24	-	29518	31345	AT12866	1	0.59	1032	GaLu96scf_24	+	29229	30260	GL23162	XLOC_013922	TCONS_00014902	5.32845	6.51089	7.14952	-0.247122	-0.364848	-0.117726	0.74345	0.6258	0.87535	0.995522	0.995522	0.995522	AT12866	XLOC_012802	TCONS_00012867	3.6419	3.30314	3.59615	0.109339	0.0142739	-0.0950652	0.89945	0.98435	0.90995	0.996668
593	cis	1:N	377	S>N (ST contains NAT)	GL23162	GL23162-R1	3	0.57	1828	GaLu96scf_24	-	29518	31345	AT12867	1	0.55	1032	GaLu96scf_24	+	30387	30763	GL23162	XLOC_013922	TCONS_00014902	5.32845	6.51089	7.14952	-0.247122	-0.364848	-0.117726	0.74345	0.6258	0.87535	0.995522	0.995522	0.995522	AT12867	XLOC_012803	TCONS_00012868	22.1806	19.0105	12.3403	0.21215	0.797184	0.585035	0.8296	0.4569	0.5792	0.996668
594	cis	1:1	873	S>N (ST contains NAT)	GL23174	GL23174-R1	14	0.55	2870	GaLu96scf_24	-	87116	89985	AT12892	1	0.55	873	GaLu96scf_24	+	88972	89844	GL23174	XLOC_013943	TCONS_00014924	16.185	6.58451	13.0952	1.18002	0.285966	-0.894057	0.19975	0.75915	0.40625	0.995522	0.995522	0.995522	AT12892	XLOC_012828	TCONS_00012893	4.95696	9.76936	15.8761	-0.85428	-1.50232	-0.648035	0.3179	0.0934	0.4385	0.887019
595	cis	1:1	714	Divergent (NAT5' to 5'ST)	GL16493	GL16493-R1	2	0.57	1220	GaLu96scf_24	-	92666	93885	AT12897	1	0.56	859	GaLu96scf_24	+	93172	94030	GL16493	XLOC_013945	TCONS_00014926	5.27817	0.697805	2.43023	1.88668	0.872058	-1.01462	0.1583	0.3389	0.32585	0.995522	0.995522	0.995522	AT12897	XLOC_012833	TCONS_00012898	5.89503	1.56036	3.01076	1.42918	0.781661	-0.647521	0.19215	0.4104	0.5322	0.816993
596	cis	1:1	237	S>N (ST contains NAT)	GL16515	GL16515-R1	13	0.54	1870	GaLu96scf_24	-	217083	218952	AT12933	1	0.51	237	GaLu96scf_24	+	217877	218113	GL16515	XLOC_013989	TCONS_00014970	3.50602	2.56639	0.966196	0.337379	1.19644	0.859058	0.7225	0.19665	0.306	0.995522	0.995522	0.995522	AT12933	XLOC_012868	TCONS_00012934	0	54.6052	107.235	-5.79714	-6.75809	-0.960947	0.04025	0.00915	0.6285	0.38555
597	cis	1:N	263	S>N (ST contains NAT)	GL27891	GL27891-R1	6	0.62	2274	GaLu96scf_24	-	223108	225381	AT12936	1	0.6	263	GaLu96scf_24	+	224198	224460	GL27891	XLOC_013991	TCONS_00014972	92.4723	27.9416	28.2667	1.69137	1.67526	-0.0161102	0.13305	0.13725	0.9895	0.995522	0.995522	0.997023	AT12936	XLOC_012871	TCONS_00012937	710.362	105.436	316.94	2.74054	1.16183	-1.57871	0.01395	0.20825	0.11985	0.202542
598	cis	1:N	238	S>N (ST contains NAT)	GL27891	GL27891-R1	6	0.62	2274	GaLu96scf_24	-	223108	225381	AT12937	1	0.56	263	GaLu96scf_24	+	224584	224821	GL27891	XLOC_013991	TCONS_00014972	92.4723	27.9416	28.2667	1.69137	1.67526	-0.0161102	0.13305	0.13725	0.9895	0.995522	0.995522	0.997023	AT12937	XLOC_012872	TCONS_00012938	6546.67	274.137	302.924	4.57275	4.42922	-0.143526	0.00045	0.0011	0.8933	0.0308134
599	cis	1:N	418	S>N (ST contains NAT)	GL23189	GL23189-R1	18	0.56	4216	GaLu96scf_24	-	246254	250469	AT12946	1	0.57	445	GaLu96scf_24	+	249277	249612	GL23189	XLOC_013998	TCONS_00014981	25.0027	17.3516	24.1503	0.502741	0.0481197	-0.454621	0.5137	0.9488	0.5508	0.995522	0.995522	0.995522	AT12946	XLOC_012881	TCONS_00012947	6.5476	14.1988	28.5957	-1.00989	-1.97131	-0.961426	0.54895	0.2482	0.43975	0.982975
600	cis	1:N	336	Divergent (NAT5' to 5'ST)	GL23189	GL23189-R1	18	0.56	4216	GaLu96scf_24	-	246254	250469	AT12947	1	0.55	445	GaLu96scf_24	+	250052	250496	GL23189	XLOC_013998	TCONS_00014981	25.0027	17.3516	24.1503	0.502741	0.0481197	-0.454621	0.5137	0.9488	0.5508	0.995522	0.995522	0.995522	AT12947	XLOC_012882	TCONS_00012948	16.5886	98.4445	71.4539	-2.49923	-2.04239	0.456833	0.0236	0.05605	0.59865	0.269752
601	cis	1:1	225	S>N (ST contains NAT)	GL16521	GL16521-R1	17	0.56	2653	GaLu96scf_24	-	348774	351426	AT12965	1	0.51	225	GaLu96scf_24	+	351045	351269	GL16521	XLOC_014030	TCONS_00015015	17.5794	413.282	243.543	-4.47886	-3.71833	0.760536	5e-05	5e-05	0.3539	0.0135048	0.0135048	0.995522	AT12965	XLOC_012900	TCONS_00012966	34.0286	222.753	145.842	-2.67527	-2.06762	0.607643	0.27755	0.3846	0.6674	0.862776
602	cis	1:1	323	Covergent (NAT3' to 3'ST)	GL16533	GL16533-R1	5	0.53	1406	GaLu96scf_24	-	403941	405346	AT12981	1	0.56	606	GaLu96scf_24	+	403658	404263	GL16533	XLOC_014047	TCONS_00015033	24.0875	11.0104	10.207	1.0627	1.16254	0.099836	0.2172	0.1781	0.9016	0.995522	0.995522	0.995522	AT12981	XLOC_012916	TCONS_00012982	47.725	15.0604	19.45	1.60119	1.25256	-0.348629	0.27135	0.37585	0.83145	0.859073
603	cis	1:1	528	S>N (ST contains NAT)	GL27899	GL27899-R1	12	0.58	2645	GaLu96scf_24	-	430200	432844	AT12988	1	0.57	528	GaLu96scf_24	+	430757	431284	GL27899	XLOC_014058	TCONS_00015044	6.83762	6.69105	6.94983	0.0272408	-0.0205066	-0.0477474	0.97985	0.98425	0.9686	0.996102	0.996334	0.995691	AT12988	XLOC_012923	TCONS_00012989	20.7766	18.34	17.3011	0.171217	0.250883	0.0796653	0.8524	0.7836	0.93335	0.996668
604	cis	1:1	226	S>N (ST contains NAT)	GL16550	GL16550-R1	11	0.55	2901	GaLu96scf_24	-	566900	569800	AT13006	1	0.61	226	GaLu96scf_24	+	568532	568757	GL16550	XLOC_014093	TCONS_00015079	3.75334	3.93558	5.1021	-0.054296	-0.360376	-0.30608	0.943	0.6529	0.70885	0.995522	0.995522	0.995522	AT13006	XLOC_012941	TCONS_00013007	73.5354	196.022	137.447	-1.40235	-0.893375	0.508977	0.40645	0.6324	0.6913	0.936692
605	cis	1:1	260	S>N (ST contains NAT)	GL23157	GL23157-R1	6	0.58	1786	GaLu96scf_24	-	576114	577899	AT13012	1	0.66	260	GaLu96scf_24	+	576339	576598	GL23157	XLOC_014094	TCONS_00015080	0.841262	1.95893	2.22276	-0.684368	-0.807621	-0.123254	0.70865	0.67505	0.7925	0.995522	0.995522	0.995522	AT13012	XLOC_012947	TCONS_00013013	0	24.2211	8.82497	-4.65655	-3.29646	1.3601	0.00155	0.0759	0.44305	0.0594824
606	cis	1:1	286	S>N (ST contains NAT)	GL23205	GL23205-R1	8	0.59	1803	GaLu96scf_24	-	598337	600139	AT13018	1	0.69	286	GaLu96scf_24	+	598339	598624	GL23205	XLOC_014104	TCONS_00015091	2.13733	0.992222	0.398642	0.655147	1.1655	0.510352	0.43625	0.21195	0.50785	0.995522	0.995522	0.995522	AT13018	XLOC_012953	TCONS_00013019	34.5584	14.7069	5.90278	1.17877	2.36492	1.18615	0.34735	0.213	0.4987	0.905368
607	cis	1:1	175	Divergent (NAT5' to 5'ST)	GL23234	GL23234-R1	6	0.58	1377	GaLu96scf_25	-	71625	73001	AT13187	1	0.59	291	GaLu96scf_25	+	72827	73117	GL23234	XLOC_014333	TCONS_00015331	311.481	211.106	285.426	0.558951	0.125581	-0.43337	0.53305	0.88605	0.61515	0.995522	0.995522	0.995522	AT13187	XLOC_013122	TCONS_00013188	928.211	490.002	852.738	0.920282	0.122208	-0.798074	0.2673	0.8815	0.3375	0.85786
608	cis	1:N	374	S>N (ST contains NAT)	GL19267	GL19267-R1	23	0.58	4429	GaLu96scf_25	-	107152	111580	AT13197	1	0.55	486	GaLu96scf_25	+	109810	110183	GL19267	XLOC_014344	TCONS_00015342	64.6015	289.756	194.671	-2.14802	-1.57661	0.571406	0.0155	0.07785	0.5293	0.323646	0.876399	0.995522	AT13197	XLOC_013132	TCONS_00013198	71.3405	235.58	172.056	-1.70944	-1.25839	0.451056	0.0432	0.13615	0.57735	0.405804
609	cis	1:N	326	Divergent (NAT5' to 5'ST)	GL19267	GL19267-R1	23	0.58	4429	GaLu96scf_25	-	107152	111580	AT13199	1	0.55	486	GaLu96scf_25	+	111255	111740	GL19267	XLOC_014344	TCONS_00015342	64.6015	289.756	194.671	-2.14802	-1.57661	0.571406	0.0155	0.07785	0.5293	0.323646	0.876399	0.995522	AT13199	XLOC_013134	TCONS_00013200	30.8088	110.266	52.136	-1.80656	-0.740255	1.0663	0.04465	0.40105	0.21955	0.415329
610	cis	1:1	384	Divergent (NAT5' to 5'ST)	GL16585	GL16585-R1	2	0.64	925	GaLu96scf_25	-	228838	229762	AT13233	1	0.62	389	GaLu96scf_25	+	229379	229767	GL16585	XLOC_014385	TCONS_00015383	8.0095	4.48124	4.15515	0.716955	0.805447	0.0884914	0.4274	0.48095	0.94655	0.995522	0.995522	0.995522	AT13233	XLOC_013168	TCONS_00013234	13.1149	3.83565	0.939998	1.54546	2.8631	1.31764	0.1005	0.0717	0.2192	0.673971
611	cis	1:1	363	Divergent (NAT5' to 5'ST)	GL27942	GL27942-R1	4	0.59	1627	GaLu96scf_25	-	261349	262975	AT13235	1	0.54	405	GaLu96scf_25	+	262613	263017	GL27942	XLOC_014394	TCONS_00015393	1.60207	1.88555	1.21333	-0.149195	0.233477	0.382672	0.8645	0.79295	0.65715	0.995522	0.995522	0.995522	AT13235	XLOC_013170	TCONS_00013236	3.80138	8.6003	0.829199	-0.999624	1.39224	2.39187	0.49865	0.42425	0.25485	0.968214
612	cis	1:1	172	Covergent (NAT3' to 3'ST)	GL23217	GL23217-R1	14	0.57	2682	GaLu96scf_25	-	272402	275083	AT13236	1	0.58	337	GaLu96scf_25	+	272237	272573	GL23217	XLOC_014402	TCONS_00015401	43.37	32.8721	20.9019	0.389491	1.01852	0.629031	0.6267	0.19815	0.4219	0.995522	0.995522	0.995522	AT13236	XLOC_013171	TCONS_00013237	19.6423	28.4005	12.8709	-0.510282	0.573511	1.08379	0.6705	0.6847	0.3984	0.996668
613	cis	1:1	148	Divergent (NAT5' to 5'ST)	GL23283	GL23283-R1	4	0.67	2850	GaLu96scf_25	-	383592	386441	AT13270	1	0.61	293	GaLu96scf_25	+	386294	386586	GL23283	XLOC_014452	TCONS_00015451	40.6434	30.0373	32.9784	0.424085	0.293473	-0.130612	0.60745	0.7193	0.87165	0.995522	0.995522	0.995522	AT13270	XLOC_013205	TCONS_00013271	312.043	214.39	300.58	0.539396	0.0538063	-0.485589	0.5368	0.9496	0.56985	0.980144
614	cis	1:1	178	Divergent (NAT5' to 5'ST)	GL23245	GL23245-R1	7	0.67	1952	GaLu96scf_25	-	392146	394097	AT13274	1	0.54	270	GaLu96scf_25	+	393920	394189	GL23245	XLOC_014453	TCONS_00015452	18.4349	22.5373	17.2314	-0.276273	0.0922634	0.368537	0.74345	0.9061	0.64755	0.995522	0.995522	0.995522	AT13274	XLOC_013209	TCONS_00013275	398.995	153.56	217.674	1.37183	0.871245	-0.500588	0.1781	0.3884	0.6413	0.805299
615	cis	1:1	290	S>N (ST contains NAT)	GL23287	GL23287-R1	15	0.6	4215	GaLu96scf_25	-	415006	419220	AT13285	1	0.69	290	GaLu96scf_25	+	417697	417986	GL23287	XLOC_014462	TCONS_00015462	16.8028	26.119	24.252	-0.607184	-0.504277	0.102906	0.43705	0.5121	0.89605	0.995522	0.995522	0.995522	AT13285	XLOC_013219	TCONS_00013286	257.968	240.6	369.617	0.100165	-0.517156	-0.61732	0.91165	0.5736	0.49455	0.996668
616	cis	1:1	1269	Divergent (NAT5' to 5'ST)	GL23289	GL23289-R1	7	0.55	2416	GaLu96scf_25	-	452307	454722	AT13303	1	0.55	1295	GaLu96scf_25	+	453454	454748	GL23289	XLOC_014470	TCONS_00015470	32.816	27.0678	23.5775	0.26878	0.460338	0.191559	0.72565	0.57455	0.81315	0.995522	0.995522	0.995522	AT13303	XLOC_013237	TCONS_00013304	35.7543	27.2012	27.5779	0.382155	0.362996	-0.0191586	0.63505	0.6554	0.98085	0.996668
617	cis	1:1	441	S>N (ST contains NAT)	GL23226	GL23226-R1	11	0.58	5074	GaLu96scf_25	-	466266	471339	AT13309	1	0.57	441	GaLu96scf_25	+	468251	468691	GL23226	XLOC_014476	TCONS_00015476	7.48808	5.74006	7.69427	0.332672	-0.0346282	-0.3673	0.67365	0.9663	0.64285	0.995522	0.995691	0.995522	AT13309	XLOC_013243	TCONS_00013310	1.61097	3.41503	4.92265	-0.757811	-1.18165	-0.423842	0.47195	0.27465	0.6664	0.959557
618	cis	1:1	456	S>N (ST contains NAT)	GL23290	GL23290-R1	16	0.58	4088	GaLu96scf_25	-	473771	477858	AT13315	1	0.55	456	GaLu96scf_25	+	476978	477433	GL23290	XLOC_014478	TCONS_00015478	21.4404	151.174	109.733	-2.76154	-2.3029	0.458638	0.00085	0.00435	0.55	0.0665708	0.186258	0.995522	AT13315	XLOC_013249	TCONS_00013316	49.6685	267.04	197.301	-2.40327	-1.96851	0.434764	0.0073	0.0251	0.59495	0.138317
619	cis	1:1	529	S>N (ST contains NAT)	GL27967	GL27967-R1	1	0.61	2049	GaLu96scf_25	-	517118	519166	AT13327	1	0.61	529	GaLu96scf_25	+	518591	519119	GL27967	XLOC_014491	TCONS_00015491	24.7464	15.4967	14.8842	0.642145	0.696774	0.0546294	0.4526	0.41415	0.94825	0.995522	0.995522	0.995522	AT13327	XLOC_013261	TCONS_00013328	29.409	16.8661	15.2649	0.767282	0.902728	0.135446	0.40175	0.32535	0.88345	0.93467
620	cis	1:1	229	Divergent (NAT5' to 5'ST)	GL23250	GL23250-R1	2	0.59	408	GaLu96scf_25	-	521454	521861	AT13329	1	0.57	305	GaLu96scf_25	+	521633	521937	GL23250	XLOC_014493	TCONS_00015493	0	0	0	0	0	0	1	1	1	1	1	1	AT13329	XLOC_013263	TCONS_00013330	7.08575	1.22043	2.72755	1.86457	1.11718	-0.747389	0.3548	0.5134	0.65845	0.909427
621	cis	1:1	281	S>N (ST contains NAT)	GL27969	GL27969-R1	11	0.57	4254	GaLu96scf_25	-	594058	598311	AT13343	1	0.55	281	GaLu96scf_25	+	594884	595164	GL27969	XLOC_014525	TCONS_00015526	32.2859	40.6261	31.4682	-0.322569	0.035897	0.358466	0.69175	0.9616	0.6526	0.995522	0.995522	0.995522	AT13343	XLOC_013277	TCONS_00013344	95.6425	159.915	108.172	-0.735532	-0.175854	0.559678	0.37825	0.8385	0.50335	0.921629
622	cis	1:N	524	S>N (ST contains NAT)	GL23355	GL23355-R1	8	0.53	2792	GaLu96scf_26	-	130313	133104	AT13528	1	0.55	593	GaLu96scf_26	+	132149	132672	GL23355	XLOC_014733	TCONS_00015745	5.47693	79.6103	8.92054	-3.63758	-0.615109	3.02247	0.001	0.4946	0.0039	0.0758111	0.995522	0.186258	AT13528	XLOC_013461	TCONS_00013529	0	59.1855	9.21969	-5.91133	-3.35328	2.55805	5e-05	0.0004	0.03165	0.00850766
623	cis	1:N	184	Divergent (NAT5' to 5'ST)	GL23355	GL23355-R1	8	0.53	2792	GaLu96scf_26	-	130313	133104	AT13529	1	0.57	593	GaLu96scf_26	+	132921	133513	GL23355	XLOC_014733	TCONS_00015745	5.47693	79.6103	8.92054	-3.63758	-0.615109	3.02247	0.001	0.4946	0.0039	0.0758111	0.995522	0.186258	AT13529	XLOC_013462	TCONS_00013530	6.05038	106.978	8.08475	-3.93692	-0.365734	3.57118	0.00355	0.7211	0.00225	0.0924513
624	cis	1:1	282	Divergent (NAT5' to 5'ST)	GL23356	GL23356-R1	13	0.57	2269	GaLu96scf_26	-	155964	158232	AT13537	1	0.57	301	GaLu96scf_26	+	157951	158251	GL23356	XLOC_014744	TCONS_00015756	94.3559	88.4182	100.872	0.0927584	-0.0953336	-0.188092	0.9095	0.9081	0.8185	0.995522	0.995522	0.995522	AT13537	XLOC_013470	TCONS_00013538	92.9804	61.0379	88.671	0.599202	0.0677123	-0.531489	0.5004	0.94035	0.54775	0.96883
625	cis	1:1	409	S>N (ST contains NAT)	GL23332	GL23332-R1	18	0.53	4562	GaLu96scf_26	-	245104	249665	AT13574	1	0.53	409	GaLu96scf_26	+	246006	246414	GL23332	XLOC_014774	TCONS_00015789	3.75452	1.10131	3.22151	1.17801	0.171538	-1.00647	0.0836	0.80555	0.1224	0.904843	0.995522	0.995522	AT13574	XLOC_013507	TCONS_00013575	29.5607	7.73508	29.0173	1.8068	0.025912	-1.78088	0.13795	0.98165	0.1395	0.75072
626	cis	1:N	237	S>N (ST contains NAT)	GL23333	GL23333-R1	6	0.64	1605	GaLu96scf_26	-	254894	256498	AT13578	1	0.76	606	GaLu96scf_26	+	254983	255219	GL23333	XLOC_014776	TCONS_00015791	5.67845	3.38239	6.18214	0.607781	-0.104903	-0.712685	0.4436	0.88805	0.37225	0.995522	0.995522	0.995522	AT13578	XLOC_013511	TCONS_00013579	76.5125	14.2193	29.4003	2.34856	1.35037	-0.998198	0.29085	0.4368	0.6909	0.869121
627	cis	1:N	455	Divergent (NAT5' to 5'ST)	GL23333	GL23333-R1	6	0.64	1605	GaLu96scf_26	-	254894	256498	AT13580	2	0.55	606	GaLu96scf_26	+	256044	256942	GL23333	XLOC_014776	TCONS_00015791	5.67845	3.38239	6.18214	0.607781	-0.104903	-0.712685	0.4436	0.88805	0.37225	0.995522	0.995522	0.995522	AT13580	XLOC_013513	TCONS_00013581	9.05389	8.79361	16.9937	0.0378441	-0.839761	-0.877605	0.96855	0.3601	0.34475	0.996668
628	cis	1:1	66	Divergent (NAT5' to 5'ST)	GL23317	GL23317-R1	13	0.55	2698	GaLu96scf_26	-	298837	301534	AT13590	1	0.55	239	GaLu96scf_26	+	301469	301707	GL23317	XLOC_014792	TCONS_00015807	40.5613	8.5224	11.1962	2.12583	1.76882	-0.357011	0.0174	0.06295	0.67655	0.354157	0.781621	0.995522	AT13590	XLOC_013523	TCONS_00013591	99.0236	7.20521	0	3.60766	6.6442	3.03654	0.24615	0.02215	1	0.85313
629	cis	1:1	425	Covergent (NAT3' to 3'ST)	GL27983	GL27983-R1	5	0.55	853	GaLu96scf_26	-	307666	308518	AT13594	1	0.5	656	GaLu96scf_26	+	307435	308090	GL27983	XLOC_014797	TCONS_00015812	1.74742	1.92165	1.52278	-0.0887411	0.123041	0.211782	0.9355	0.90175	0.87205	0.995522	0.995522	0.995522	AT13594	XLOC_013527	TCONS_00013595	11.9986	10.7265	15.1512	0.148567	-0.313223	-0.46179	0.8667	0.73065	0.6093	0.996668
630	cis	1:1	659	Covergent (NAT3' to 3'ST)	GL23318	GL23318-R1	16	0.57	4088	GaLu96scf_26	-	313586	317673	AT13596	1	0.59	797	GaLu96scf_26	+	313448	314244	GL23318	XLOC_014801	TCONS_00015817	7.74932	4.40528	4.19513	0.694793	0.752016	0.0572232	0.33715	0.3046	0.93605	0.995522	0.995522	0.995522	AT13596	XLOC_013529	TCONS_00013597	16.1257	4.45292	4.38237	1.65109	1.66987	0.0187741	0.18755	0.1782	0.98955	0.814892
631	cis	1:1	568	N>S (NAT contains ST)	GL27998	GL27998-R1	2	0.52	568	GaLu96scf_26	-	323615	324182	AT13606	1	0.51	719	GaLu96scf_26	+	323549	324267	GL27998	XLOC_014804	TCONS_00015820	128.291	67.0946	28.096	0.92499	2.15172	1.22673	0.474	0.2265	0.4997	0.995522	0.995522	0.995522	AT13606	XLOC_013539	TCONS_00013607	20.4093	11.571	4.90545	0.768118	1.85809	1.08997	0.3647	0.03435	0.1963	0.915195
632	cis	1:1	388	S>N (ST contains NAT)	GL23337	GL23337-R1	7	0.54	1930	GaLu96scf_26	-	330464	332393	AT13608	1	0.49	388	GaLu96scf_26	+	331382	331769	GL23337	XLOC_014806	TCONS_00015822	15.2151	9.15287	14.9654	0.675437	0.0224165	-0.653021	0.40485	0.97775	0.42385	0.995522	0.996102	0.995522	AT13608	XLOC_013541	TCONS_00013609	55.0233	9.85485	15.8627	2.36767	1.73216	-0.635515	0.09825	0.1419	0.64325	0.667896
633	cis	1:N	458	Covergent (NAT3' to 3'ST)	GL27991	GL27991-R1	6	0.57	1559	GaLu96scf_26	-	333974	335532	AT13610	1	0.62	464	GaLu96scf_26	+	333968	334431	GL27991	XLOC_014807	TCONS_00015823	5.55697	0.959777	0.84601	1.74234	1.82863	0.0862813	0.0824	0.06005	0.9059	0.903796	0.757261	0.995522	AT13610	XLOC_013543	TCONS_00013611	12.2878	2.10343	2.1928	2.0982	2.05723	-0.0409725	0.0913	0.07935	0.9612	0.6524
634	cis	1:N	227	S>N (ST contains NAT)	GL27991	GL27991-R1	6	0.57	1559	GaLu96scf_26	-	333974	335532	AT13611	1	0.6	464	GaLu96scf_26	+	335014	335240	GL27991	XLOC_014807	TCONS_00015823	5.55697	0.959777	0.84601	1.74234	1.82863	0.0862813	0.0824	0.06005	0.9059	0.903796	0.757261	0.995522	AT13611	XLOC_013544	TCONS_00013612	304.044	0	12.738	8.25285	4.47275	-3.7801	0.1077	0.191	1	0.689988
635	cis	1:1	509	S>N (ST contains NAT)	GL23319	GL23319-R1	19	0.56	4518	GaLu96scf_26	-	336931	341448	AT13613	1	0.53	509	GaLu96scf_26	+	338863	339371	GL23319	XLOC_014808	TCONS_00015824	16.8193	15.074	17.1783	0.148687	-0.0287771	-0.177464	0.83985	0.96885	0.8113	0.995522	0.995691	0.995522	AT13613	XLOC_013546	TCONS_00013614	5.5898	8.19092	5.25816	-0.479971	0.0744869	0.554458	0.72775	0.9495	0.68815	0.996668
636	cis	1:1	738	Divergent (NAT5' to 5'ST)	GL23338	GL23338-R1	11	0.54	2457	GaLu96scf_26	-	357413	359869	AT13619	1	0.54	763	GaLu96scf_26	+	359132	359894	GL23338	XLOC_014814	TCONS_00015830	6.42499	280.044	81.5844	-5.24224	-3.4754	1.76684	5e-05	0.0005	0.03285	0.0135048	0.0471054	0.555199	AT13619	XLOC_013552	TCONS_00013620	4.37972	123.758	29.4331	-4.53549	-2.50004	2.03545	0.00225	0.0251	0.02125	0.0747995
637	cis	1:1	123	Divergent (NAT5' to 5'ST)	GL27987	GL27987-R1	3	0.53	1275	GaLu96scf_26	-	392771	394045	AT13630	1	0.62	515	GaLu96scf_26	+	393923	394437	GL27987	XLOC_014827	TCONS_00015843	12.1328	4.16832	7.96334	1.34543	0.551095	-0.79434	0.3816	0.7371	0.66425	0.995522	0.995522	0.995522	AT13630	XLOC_013563	TCONS_00013631	4.22288	1.79499	4.36575	0.902003	-0.0389422	-0.940945	0.3971	0.96955	0.37105	0.932283
638	cis	1:1	61	Covergent (NAT3' to 3'ST)	GL16661	GL16661-R1	7	0.58	1890	GaLu96scf_26	-	396702	398591	AT13631	1	0.44	249	GaLu96scf_26	+	396514	396762	GL16661	XLOC_014829	TCONS_00015845	3.7256	7.66243	7.01548	-0.874269	-0.762295	0.111974	0.28985	0.34145	0.8852	0.995522	0.995522	0.995522	AT13631	XLOC_013564	TCONS_00013632	47.2982	69.2519	156.765	-0.540576	-1.7077	-1.16712	0.77725	0.3535	0.4198	0.996668
639	cis	1:1	256	S>N (ST contains NAT)	GL19335	GL19335-R1	2	0.61	1120	GaLu96scf_26	-	400786	401905	AT13637	1	0.7	256	GaLu96scf_26	+	401403	401658	GL19335	XLOC_014830	TCONS_00015846	4.06402	1.68908	6.65736	0.913154	-0.596577	-1.50973	0.2844	0.46205	0.08185	0.995522	0.995522	0.902969	AT13637	XLOC_013570	TCONS_00013638	17.0853	3.54933	13.224	1.99108	0.346466	-1.64461	0.3933	0.83305	0.4411	0.929791
640	cis	1:N	392	Covergent (NAT3' to 3'ST)	GL23374	GL23374-R1	10	0.55	2299	GaLu96scf_26	-	483088	485386	AT13665	1	0.57	443	GaLu96scf_26	+	483037	483479	GL23374	XLOC_014853	TCONS_00015869	1.37907	2.02129	4.88946	-0.344754	-1.30773	-0.962976	0.65865	0.11635	0.2664	0.995522	0.995522	0.995522	AT13665	XLOC_013597	TCONS_00013666	0	2.53226	3.32182	-1.82061	-2.11163	-0.291024	0.0082	0.0023	0.79895	0.146463
641	cis	1:N	434	S>N (ST contains NAT)	GL23374	GL23374-R1	10	0.55	2299	GaLu96scf_26	-	483088	485386	AT13666	1	0.56	443	GaLu96scf_26	+	483753	484186	GL23374	XLOC_014853	TCONS_00015869	1.37907	2.02129	4.88946	-0.344754	-1.30773	-0.962976	0.65865	0.11635	0.2664	0.995522	0.995522	0.995522	AT13666	XLOC_013598	TCONS_00013667	4.45016	1.31987	6.0287	1.23225	-0.366949	-1.5992	0.3977	0.75015	0.2854	0.932517
642	cis	1:N	337	S>N (ST contains NAT)	GL23374	GL23374-R1	10	0.55	2299	GaLu96scf_26	-	483088	485386	AT13668	1	0.58	443	GaLu96scf_26	+	484920	485256	GL23374	XLOC_014853	TCONS_00015869	1.37907	2.02129	4.88946	-0.344754	-1.30773	-0.962976	0.65865	0.11635	0.2664	0.995522	0.995522	0.995522	AT13668	XLOC_013600	TCONS_00013669	2.59872	12.0889	18.0166	-1.86281	-2.40174	-0.538935	0.36815	0.29285	0.6847	0.916825
643	cis	1:1	396	N>S (NAT contains ST)	GL16665	GL16665-R1	1	0.6	396	GaLu96scf_26	-	551254	551649	AT13687	1	0.59	469	GaLu96scf_26	+	551227	551695	GL16665	XLOC_014875	TCONS_00015891	21.7074	15.901	24.1527	0.426029	-0.147593	-0.573622	0.69505	0.89595	0.5565	0.995522	0.995522	0.995522	AT13687	XLOC_013619	TCONS_00013688	10.5091	6.85286	10.2493	0.551465	0.0329657	-0.518499	0.5489	0.97155	0.57455	0.982975
644	cis	N:1	213	N>S (NAT contains ST)	GL27985	GL27985-R1	1	0.62	213	GaLu96scf_26	-	351999	352211	AT13616	1	0.64	403	GaLu96scf_26	+	351873	352275	GL27985	XLOC_014811	TCONS_00015827	132.278	9.48772	0	3.66769	7.05832	3.39063	0.3739	0.159	0.2232	0.995522	0.995522	0.995522	AT13616	XLOC_013549	TCONS_00013617	14.5925	18.9485	1.72447	-0.355438	2.51674	2.87218	0.75715	0.27975	0.2633	0.996668
645	cis	N:1	55	Covergent (NAT3' to 3'ST)	GL27996	GL27996-R1	1	0.62	312	GaLu96scf_26	-	352221	352532	AT13616	1	0.64	403	GaLu96scf_26	+	351873	352275	GL27996	XLOC_014812	TCONS_00015828	0	0.598312	0	-0.676547	0	0.676547	0.00345	1	0.0036	0.178829	1	0.178829	AT13616	XLOC_013549	TCONS_00013617	14.5925	18.9485	1.72447	-0.355438	2.51674	2.87218	0.75715	0.27975	0.2633	0.996668
646	cis	1:1	693	N>S (NAT contains ST)	GL23407	GL23407-R1	3	0.57	693	GaLu96scf_27	-	15146	15838	AT13846	1	0.57	849	GaLu96scf_27	+	14990	15838	GL23407	XLOC_015094	TCONS_00016122	57.3854	63.364	37.9044	-0.140656	0.585679	0.726335	0.87815	0.50735	0.4112	0.995522	0.995522	0.995522	AT13846	XLOC_013778	TCONS_00013847	31.701	34.5306	19.4682	-0.119744	0.675965	0.795708	0.8859	0.41965	0.3415	0.996668
647	cis	1:1	625	Covergent (NAT3' to 3'ST)	GL23408	GL23408-R1	6	0.53	1555	GaLu96scf_27	-	37060	38614	AT13851	1	0.52	713	GaLu96scf_27	+	36972	37684	GL23408	XLOC_015101	TCONS_00016129	13.2342	9.07599	8.02366	0.498418	0.65755	0.159132	0.54295	0.4188	0.84075	0.995522	0.995522	0.995522	AT13851	XLOC_013783	TCONS_00013852	19.1725	16.9324	10.4339	0.169818	0.819024	0.649206	0.8406	0.354	0.46625	0.996668
648	cis	1:1	314	S>N (ST contains NAT)	GL28022	GL28022-R1	7	0.63	1618	GaLu96scf_27	-	53605	55222	AT13859	1	0.59	314	GaLu96scf_27	+	54214	54527	GL28022	XLOC_015106	TCONS_00016134	19.146	3.02981	3.78304	2.32171	2.07451	-0.247208	0.0251	0.0123	0.75645	0.460361	0.269337	0.995522	AT13859	XLOC_013791	TCONS_00013860	35.8528	9.2175	9.6172	1.85074	1.79538	-0.0553611	0.12895	0.14955	0.96415	0.736615
649	cis	1:1	305	Divergent (NAT5' to 5'ST)	GL19367	GL19367-R1	2	0.59	2905	GaLu96scf_27	-	238375	241279	AT13914	1	0.56	531	GaLu96scf_27	+	240975	241505	GL19367	XLOC_015154	TCONS_00016184	17.3404	3.10081	2.91631	2.16102	2.22743	0.0664141	0.07765	0.04765	0.94865	0.874979	0.67467	0.995522	AT13914	XLOC_013846	TCONS_00013915	6.57025	1.07105	1.62049	1.86993	1.53049	-0.339445	0.2692	0.2869	0.783	0.858542
650	cis	1:N	256	S>N (ST contains NAT)	GL23415	GL23415-R1	9	0.55	2069	GaLu96scf_27	-	252054	254122	AT13917	2	0.6	256	GaLu96scf_27	+	252862	253178	GL23415	XLOC_015156	TCONS_00016186	3.2822	1.47506	2.23503	0.790865	0.404586	-0.386279	0.328	0.59855	0.59975	0.995522	0.995522	0.995522	AT13917	XLOC_013849	TCONS_00013918	36.3587	4.04186	8.75331	2.88942	1.93749	-0.951923	0.2049	0.24585	0.6226	0.825901
651	cis	1:N	529	S>N (ST contains NAT)	GL23415	GL23415-R1	9	0.55	2069	GaLu96scf_27	-	252054	254122	AT13918	1	0.59	529	GaLu96scf_27	+	253263	253791	GL23415	XLOC_015156	TCONS_00016186	3.2822	1.47506	2.23503	0.790865	0.404586	-0.386279	0.328	0.59855	0.59975	0.995522	0.995522	0.995522	AT13918	XLOC_013850	TCONS_00013919	6.69406	3.17009	3.61169	0.883671	0.738454	-0.145217	0.4667	0.53595	0.91395	0.958381
652	cis	1:1	94	Divergent (NAT5' to 5'ST)	GL28049	GL28049-R1	3	0.61	797	GaLu96scf_27	-	305107	305903	AT13936	1	0.55	205	GaLu96scf_27	+	305810	306014	GL28049	XLOC_015178	TCONS_00016208	17.0716	13.2779	32.8577	0.339962	-0.905741	-1.2457	0.8162	0.4683	0.42625	0.995522	0.995522	0.995522	AT13936	XLOC_013868	TCONS_00013937	2093.56	209.811	760.636	3.31266	1.45949	-1.85317	0.00205	0.11765	0.0504	0.0708477
653	cis	1:1	302	S>N (ST contains NAT)	GL23445	GL23445-R1	13	0.59	4206	GaLu96scf_27	-	329180	333385	AT13942	1	0.5	302	GaLu96scf_27	+	329218	329519	GL23445	XLOC_015184	TCONS_00016214	19.0802	15.3824	21.0705	0.293648	-0.136327	-0.429975	0.7155	0.8665	0.58955	0.995522	0.995522	0.995522	AT13942	XLOC_013874	TCONS_00013943	55.4077	80.2965	76.2991	-0.527285	-0.45455	0.0727346	0.6623	0.70965	0.95135	0.996668
654	cis	1:1	141	Divergent (NAT5' to 5'ST)	GL23396	GL23396-R1	4	0.51	497	GaLu96scf_27	-	368316	368812	AT13962	1	0.53	568	GaLu96scf_27	+	368672	369239	GL23396	XLOC_015198	TCONS_00016229	1.50991	0	6.33185	1.32763	-1.54656	-2.87419	0.21745	0.5267	0.22125	0.995522	0.995522	0.995522	AT13962	XLOC_013894	TCONS_00013963	2.09426	6.7568	16.487	-1.32585	-2.4986	-1.17275	0.25355	0.08055	0.22215	0.853225
655	cis	1:1	495	S>N (ST contains NAT)	GL23447	GL23447-R1	10	0.56	4193	GaLu96scf_27	-	369548	373740	AT13964	1	0.55	495	GaLu96scf_27	+	370714	371208	GL23447	XLOC_015199	TCONS_00016230	2.99838	1.52478	1.47297	0.663254	0.693161	0.0299069	0.31885	0.2898	0.9626	0.995522	0.995522	0.99558	AT13964	XLOC_013896	TCONS_00013965	4.95225	2.31506	0.664712	0.844395	1.83818	0.993782	0.4519	0.2676	0.45205	0.954536
656	cis	1:1	260	Covergent (NAT3' to 3'ST)	GL23458	GL23458-R2	2	0.58	673	GaLu96scf_27	-	468828	469500	AT13985	1	0.53	594	GaLu96scf_27	+	468494	469087	GL23458	XLOC_015231	TCONS_00016263	158.55	209.285	91.513	-0.398372	0.786281	1.18465	0.6372	0.3843	0.2072	0.995522	0.995522	0.995522	AT13985	XLOC_013917	TCONS_00013986	51.2896	61.3011	35.0451	-0.25272	0.536736	0.789456	0.76605	0.5403	0.36965	0.996668
657	cis	1:1	181	Divergent (NAT5' to 5'ST)	GL23458	GL23458-R1	5	0.58	673	GaLu96scf_27	-	468828	469500	AT13986	1	0.62	259	GaLu96scf_27	+	469320	469578	GL23458	XLOC_015231	TCONS_00016263	158.55	209.285	91.513	-0.398372	0.786281	1.18465	0.6372	0.3843	0.2072	0.995522	0.995522	0.995522	AT13986	XLOC_013918	TCONS_00013987	2833.97	1828.49	1214.25	0.631899	1.22204	0.590137	0.4343	0.14005	0.4695	0.94788
658	cis	1:N	93	Covergent (NAT3' to 3'ST)	GL23459	GL23459-R1	2	0.57	531	GaLu96scf_27	-	477660	478190	AT13990	1	0.53	455	GaLu96scf_27	+	477298	477752	GL23459	XLOC_015234	TCONS_00016267	0	0.81238	5.11555	-0.857885	-2.61247	-1.75458	0.1799	0.1009	0.23385	0.995522	0.980494	0.995522	AT13990	XLOC_013922	TCONS_00013991	7.07969	0	5.64528	3.0143	0.281967	-2.73233	0.02215	0.85885	0.03735	0.265945
659	cis	1:N	244	S>N (ST contains NAT)	GL23459	GL23459-R1	2	0.57	531	GaLu96scf_27	-	477660	478190	AT13991	1	0.57	455	GaLu96scf_27	+	477926	478169	GL23459	XLOC_015234	TCONS_00016267	0	0.81238	5.11555	-0.857885	-2.61247	-1.75458	0.1799	0.1009	0.23385	0.995522	0.980494	0.995522	AT13991	XLOC_013923	TCONS_00013992	0	10.3029	75.7747	-3.49863	-6.26256	-2.76393	0.12575	0.0039	0.3133	0.730064
660	cis	1:1	276	S>N (ST contains NAT)	GL28060	GL28060-R1	12	0.57	3860	GaLu96scf_27	-	547877	551736	AT14015	1	0.57	276	GaLu96scf_27	+	549244	549519	GL28060	XLOC_015257	TCONS_00016291	15.5376	19.5828	20.0023	-0.315668	-0.344742	-0.0290734	0.68375	0.65575	0.96965	0.995522	0.995522	0.995691	AT14015	XLOC_013947	TCONS_00014016	106.517	132.824	139.833	-0.315689	-0.38935	-0.0736609	0.7571	0.70935	0.9404	0.996668
661	cis	1:N	214	S>N (ST contains NAT)	GL23469	GL23469-R1	9	0.59	2205	GaLu96scf_27	-	574039	576243	AT14024	1	0.57	460	GaLu96scf_27	+	574775	574988	GL23469	XLOC_015265	TCONS_00016299	8.99217	7.16911	3.56731	0.290625	1.12946	0.838836	0.747	0.168	0.29925	0.995522	0.995522	0.995522	AT14024	XLOC_013956	TCONS_00014025	1843.23	99.9364	230.862	4.19148	2.99167	-1.19981	0.0131	0.02645	0.4025	0.192796
662	cis	1:N	365	Divergent (NAT5' to 5'ST)	GL23469	GL23469-R1	9	0.59	2205	GaLu96scf_27	-	574039	576243	AT14026	1	0.58	460	GaLu96scf_27	+	575879	576338	GL23469	XLOC_015265	TCONS_00016299	8.99217	7.16911	3.56731	0.290625	1.12946	0.838836	0.747	0.168	0.29925	0.995522	0.995522	0.995522	AT14026	XLOC_013958	TCONS_00014027	21.7454	15.6472	2.87576	0.450287	2.55298	2.1027	0.6107	0.04475	0.07925	0.994069
663	cis	1:1	230	S>N (ST contains NAT)	GL16731	GL16731-R1	4	0.63	805	GaLu96scf_28	-	22663	23467	AT14172	1	0.66	230	GaLu96scf_28	+	22902	23131	GL16731	XLOC_015456	TCONS_00016496	32.1173	7.01368	0.456459	2.04703	4.50703	2.46	0.0375	0.0905	0.09105	0.608038	0.940551	0.942681	AT14172	XLOC_014102	TCONS_00014173	88.1806	64.8029	0	0.438583	6.47866	6.04008	0.702	0.0003	0.00015	0.996668
664	cis	1:1	338	Divergent (NAT5' to 5'ST)	GL19382	GL19382-R1	7	0.6	2065	GaLu96scf_28	-	38398	40462	AT14175	1	0.6	663	GaLu96scf_28	+	40125	40787	GL19382	XLOC_015460	TCONS_00016500	90.3506	94.7642	54.5196	-0.0680629	0.718413	0.786476	0.94135	0.4239	0.3806	0.995522	0.995522	0.995522	AT14175	XLOC_014105	TCONS_00014176	82.958	87.9859	48.4531	-0.0839106	0.76361	0.84752	0.9205	0.3613	0.3131	0.996668
665	cis	1:1	535	S>N (ST contains NAT)	GL16721	GL16721-R1	2	0.62	896	GaLu96scf_28	-	44671	45566	AT14176	1	0.61	535	GaLu96scf_28	+	45018	45552	GL16721	XLOC_015462	TCONS_00016502	3.19851	2.16861	1.6843	0.406028	0.645328	0.2393	0.6463	0.5081	0.78865	0.995522	0.995522	0.995522	AT14176	XLOC_014106	TCONS_00014177	4.70175	2.58614	2.33676	0.668976	0.772927	0.103951	0.4832	0.4301	0.91755	0.963557
666	cis	1:N	1047	S>N (ST contains NAT)	GL23515	GL23515-R1	11	0.56	3559	GaLu96scf_28	-	95841	99399	AT14198	1	0.56	1047	GaLu96scf_28	+	97779	98825	GL23515	XLOC_015481	TCONS_00016527	13.8299	13.0687	11.995	0.0759988	0.190562	0.114563	0.923	0.7878	0.888	0.995522	0.995522	0.995522	AT14198	XLOC_014128	TCONS_00014199	11.4989	9.26725	7.87957	0.283756	0.493246	0.20949	0.72725	0.55055	0.79845	0.996668
667	cis	1:N	94	Divergent (NAT5' to 5'ST)	GL23515	GL23515-R1	11	0.56	3559	GaLu96scf_28	-	95841	99399	AT14199	1	0.52	470	GaLu96scf_28	+	99306	99775	GL23515	XLOC_015481	TCONS_00016527	13.8299	13.0687	11.995	0.0759988	0.190562	0.114563	0.923	0.7878	0.888	0.995522	0.995522	0.995522	AT14199	XLOC_014129	TCONS_00014200	13.6284	19.8099	9.78407	-0.508544	0.439827	0.948371	0.62715	0.6926	0.3675	0.996005
668	cis	1:1	249	S>N (ST contains NAT)	GL23498	GL23498-R1	12	0.56	2319	GaLu96scf_28	-	178299	180617	AT14212	1	0.61	249	GaLu96scf_28	+	179281	179529	GL23498	XLOC_015505	TCONS_00016551	4.21032	4.94485	4.68698	-0.190262	-0.126301	0.0639605	0.7919	0.8601	0.9286	0.995522	0.995522	0.995522	AT14212	XLOC_014142	TCONS_00014213	11.2959	94.2124	74.194	-2.95295	-2.61243	0.340526	0.26895	0.3142	0.8051	0.858523
669	cis	1:1	347	Divergent (NAT5' to 5'ST)	GL23474	GL23474-R1	2	0.52	383	GaLu96scf_28	-	291180	291562	AT14251	1	0.53	653	GaLu96scf_28	+	291216	291868	GL23474	XLOC_015546	TCONS_00016594	0	100.28	189.232	-6.66221	-7.5716	-0.909395	0.1076	0.1169	0.5302	0.986368	0.995522	0.995522	AT14251	XLOC_014181	TCONS_00014252	0	0.471274	3.5076	-0.557062	-2.17236	-1.6153	1	0.0003	0.248	1
670	cis	1:1	256	S>N (ST contains NAT)	GL28085	GL28085-R1	5	0.57	1478	GaLu96scf_28	-	319045	320522	AT14260	1	0.65	256	GaLu96scf_28	+	319359	319614	GL28085	XLOC_015558	TCONS_00016606	0.756424	2.665	4.36255	-1.06118	-1.61027	-0.549093	0.16315	0.07535	0.4958	0.995522	0.858734	0.995522	AT14260	XLOC_014190	TCONS_00014261	0	22.895	93.5718	-4.57864	-6.56334	-1.9847	0.01675	0.00015	0.194	0.219746
671	cis	1:1	301	S>N (ST contains NAT)	GL23532	GL23532-R1	3	0.63	1792	GaLu96scf_28	-	326481	328272	AT14265	1	0.69	301	GaLu96scf_28	+	326975	327275	GL23532	XLOC_015561	TCONS_00016609	5.28557	3.79551	3.14423	0.390369	0.600957	0.210588	0.58385	0.441	0.77835	0.995522	0.995522	0.995522	AT14265	XLOC_014195	TCONS_00014266	11.4885	17.9536	16.1917	-0.601844	-0.461079	0.140765	0.70405	0.78205	0.925	0.996668
672	cis	1:1	236	S>N (ST contains NAT)	GL16765	GL16765-R1	14	0.58	2430	GaLu96scf_28	-	398616	401045	AT14285	1	0.64	236	GaLu96scf_28	+	399675	399910	GL16765	XLOC_015580	TCONS_00016628	6.56466	3.54145	3.64556	0.736114	0.703418	-0.0326961	0.3124	0.34095	0.96335	0.995522	0.995522	0.995608	AT14285	XLOC_014215	TCONS_00014286	67.9979	16.7563	70.7069	1.95825	-0.0555594	-2.01381	0.3772	0.96395	0.3259	0.921063
673	cis	1:1	642	S>N (ST contains NAT)	GL23536	GL23536-R1	4	0.58	2852	GaLu96scf_28	-	443524	446375	AT14301	1	0.6	642	GaLu96scf_28	+	443978	444619	GL23536	XLOC_015593	TCONS_00016641	1.04723	1.60333	2.11903	-0.34669	-0.607432	-0.260742	0.56115	0.33935	0.70785	0.995522	0.995522	0.995522	AT14301	XLOC_014231	TCONS_00014302	1.21518	2.88968	3.12619	-0.812222	-0.897377	-0.0851549	0.37155	0.32515	0.92375	0.918802
674	cis	N:N	92	Divergent (NAT5' to 5'ST)	GL28090	GL28090-R1	2	0.52	372	GaLu96scf_28	-	490789	491160	AT14316	1	0.55	428	GaLu96scf_28	+	491069	491496	GL28090	XLOC_015612	TCONS_00016660	0	5.77795	0	-2.76084	0	2.76084	0.04655	1	0.0453	0.666489	1	0.666489	AT14316	XLOC_014246	TCONS_00014317	21.6242	2.29813	5.55462	2.77815	1.78727	-0.990873	0.1817	0.1734	0.5435	0.810835
675	cis	N:N	183	Covergent (NAT3' to 3'ST)	GL28090	GL28090-R1	2	0.52	372	GaLu96scf_28	-	490789	491160	AT14315	1	0.55	1191	GaLu96scf_28	+	489781	490971	GL28090	XLOC_015612	TCONS_00016660	0	5.77795	0	-2.76084	0	2.76084	0.04655	1	0.0453	0.666489	1	0.666489	AT14315	XLOC_014245	TCONS_00014316	6.80984	3.40681	6.57167	0.825554	0.0446684	-0.780886	0.3019	0.95375	0.3236	0.877289
676	cis	N:N	687	N>S (NAT contains ST)	GL28096	GL28096-R1	1	0.58	687	GaLu96scf_28	-	489922	490608	AT14315	1	0.55	1191	GaLu96scf_28	+	489781	490971	GL28096	XLOC_015611	TCONS_00016659	12.371	5.96	6.45486	0.941948	0.842846	-0.0991017	0.3493	0.3742	0.923	0.995522	0.995522	0.995522	AT14315	XLOC_014245	TCONS_00014316	6.80984	3.40681	6.57167	0.825554	0.0446684	-0.780886	0.3019	0.95375	0.3236	0.877289
677	cis	1:1	293	Covergent (NAT3' to 3'ST)	GL16775	GL16775-R1	5	0.52	706	GaLu96scf_29	-	57468	58173	AT14520	1	0.53	510	GaLu96scf_29	+	57251	57760	GL16775	XLOC_015830	TCONS_00016889	11.3489	2.16721	1.85332	1.96311	2.11369	0.150577	0.21835	0.1832	0.8933	0.995522	0.995522	0.995522	AT14520	XLOC_014449	TCONS_00014521	5.00267	3.26415	2.26575	0.49337	0.878175	0.384805	0.5387	0.44205	0.4062	0.98066
678	cis	1:1	530	Divergent (NAT5' to 5'ST)	GL23558	GL23558-R1	10	0.49	1326	GaLu96scf_29	-	134937	136262	AT14550	2	0.52	569	GaLu96scf_29	+	135724	136368	GL23558	XLOC_015853	TCONS_00016914	10.0471	12.0058	9.57136	-0.235523	0.0634882	0.299011	0.8034	0.94925	0.76445	0.995522	0.995522	0.995522	AT14550	XLOC_014478	TCONS_00014551	7.38268	10.3694	11.3121	-0.439618	-0.554578	-0.11496	0.66995	0.5931	0.9045	0.996668
679	cis	1:N	229	S>N (ST contains NAT)	GL19422	GL19422-R1	11	0.53	3054	GaLu96scf_29	-	153335	156388	AT14557	1	0.58	619	GaLu96scf_29	+	153691	153919	GL19422	XLOC_015859	TCONS_00016920	0	0.878394	0.0373438	-0.909497	-0.0528944	0.856602	0.00045	1	0.2403	0.0451494	1	0.995522	AT14557	XLOC_014485	TCONS_00014558	0	129.219	27.3191	-7.02481	-4.8237	2.20111	0.0021	0.12395	0.3515	0.0710686
680	cis	1:N	94	Divergent (NAT5' to 5'ST)	GL19422	GL19422-R1	11	0.53	3054	GaLu96scf_29	-	153335	156388	AT14558	1	0.52	619	GaLu96scf_29	+	156295	156913	GL19422	XLOC_015859	TCONS_00016920	0	0.878394	0.0373438	-0.909497	-0.0528944	0.856602	0.00045	1	0.2403	0.0451494	1	0.995522	AT14558	XLOC_014486	TCONS_00014559	0	0.115662	0.737689	-0.157897	-0.797171	-0.639273	1	0.0256	0.31295	1
681	cis	1:1	93	Divergent (NAT5' to 5'ST)	GL16788	GL16788-R1	2	0.6	887	GaLu96scf_29	-	194758	195644	AT14573	1	0.56	477	GaLu96scf_29	+	195552	196028	GL16788	XLOC_015878	TCONS_00016941	0.111835	0.433172	7.54011	-0.366261	-2.9413	-2.57504	1	0.23145	0.12555	1	0.995522	0.995522	AT14573	XLOC_014501	TCONS_00014574	2.05245	0.477401	17.9926	1.04688	-2.63745	-3.68434	0.41695	0.1601	0.18875	0.94165
682	cis	1:1	59	Covergent (NAT3' to 3'ST)	GL28117	GL28117-R1	4	0.64	1320	GaLu96scf_29	-	205682	207001	AT14578	1	0.59	316	GaLu96scf_29	+	205425	205740	GL28117	XLOC_015881	TCONS_00016944	6.48821	3.80801	2.48853	0.639182	1.10201	0.46283	0.55195	0.33215	0.61935	0.995522	0.995522	0.995522	AT14578	XLOC_014506	TCONS_00014579	203.323	43.5448	74.2784	2.1975	1.44053	-0.756965	0.0561	0.15715	0.50455	0.483449
683	cis	1:1	234	S>N (ST contains NAT)	GL23565	GL23565-R1	5	0.6	1534	GaLu96scf_29	-	262925	264458	AT14597	1	0.56	234	GaLu96scf_29	+	263629	263862	GL23565	XLOC_015903	TCONS_00016967	40.1075	50.7463	38.5941	-0.332028	0.0541374	0.386166	0.7055	0.9496	0.65805	0.995522	0.995522	0.995522	AT14597	XLOC_014525	TCONS_00014598	2111.75	1190.48	1143.9	0.826377	0.883935	0.0575574	0.34345	0.31955	0.9484	0.903256
684	cis	1:N	125	Covergent (NAT3' to 3'ST)	GL23566	GL23566-R1	4	0.52	2179	GaLu96scf_29	-	320829	323007	AT14626	1	0.59	221	GaLu96scf_29	+	320733	320953	GL23566	XLOC_015926	TCONS_00016992	4.94869	3.38747	4.26988	0.439175	0.174799	-0.264376	0.62675	0.83635	0.7676	0.995522	0.995522	0.995522	AT14626	XLOC_014554	TCONS_00014627	1359.47	0	0	10.4099	10.4099	0	5e-05	5e-05	1	0.00850766
685	cis	1:N	295	S>N (ST contains NAT)	GL23566	GL23566-R1	4	0.52	2179	GaLu96scf_29	-	320829	323007	AT14628	1	0.56	295	GaLu96scf_29	+	322698	322992	GL23566	XLOC_015926	TCONS_00016992	4.94869	3.38747	4.26988	0.439175	0.174799	-0.264376	0.62675	0.83635	0.7676	0.995522	0.995522	0.995522	AT14628	XLOC_014556	TCONS_00014629	9.44942	3.85821	2.35932	1.10493	1.63719	0.532261	0.57315	0.4385	0.7404	0.987699
686	cis	1:1	245	S>N (ST contains NAT)	GL16013	GL16013-R1	8	0.58	1640	GaLu96scf_2	-	1363248	1364887	AT10000	1	0.6	245	GaLu96scf_2	+	1363720	1363964	GL16013	XLOC_011402	TCONS_00012235	4.38921	20.9692	4.48885	-2.02733	-0.0264459	2.00088	0.05345	0.98055	0.09345	0.717464	0.996133	0.953904	AT10000	XLOC_009962	TCONS_00010001	11.4512	159.156	40.2233	-3.68518	-1.72719	1.95799	0.24685	0.4702	0.22325	0.85313
687	cis	1:N	882	S>N (ST contains NAT)	GL22561	GL22561-R1	14	0.56	3967	GaLu96scf_2	-	1367769	1371735	AT10003	1	0.55	882	GaLu96scf_2	+	1368869	1369750	GL22561	XLOC_011403	TCONS_00012236	3.85076	2.49869	4.33895	0.471404	-0.13832	-0.609724	0.7719	0.93625	0.7277	0.995522	0.995522	0.995522	AT10003	XLOC_009965	TCONS_00010004	9.78932	6.21769	9.33662	0.57999	0.0618395	-0.518151	0.4987	0.93925	0.54905	0.968214
688	cis	1:N	315	S>N (ST contains NAT)	GL22561	GL22561-R1	14	0.56	3967	GaLu96scf_2	-	1367769	1371735	AT10004	1	0.55	882	GaLu96scf_2	+	1369919	1370233	GL22561	XLOC_011403	TCONS_00012236	3.85076	2.49869	4.33895	0.471404	-0.13832	-0.609724	0.7719	0.93625	0.7277	0.995522	0.995522	0.995522	AT10004	XLOC_009966	TCONS_00010005	18.5405	5.18472	59.9424	1.65973	-1.64093	-3.30066	0.4564	0.25565	0.21845	0.955919
689	cis	1:1	35	Divergent (NAT5' to 5'ST)	GL16036	GL16036-R1	6	0.59	1307	GaLu96scf_2	-	1397073	1398379	AT10015	1	0.51	352	GaLu96scf_2	+	1398345	1398696	GL16036	XLOC_011416	TCONS_00012250	7.23003	6.71743	9.1206	0.0927775	-0.29833	-0.391108	0.9201	0.7261	0.68125	0.995522	0.995522	0.995522	AT10015	XLOC_009977	TCONS_00010016	40.9435	10.4076	27.8741	1.87842	0.538693	-1.33973	0.1927	0.6283	0.33635	0.817554
690	cis	1:1	280	S>N (ST contains NAT)	GL27522	GL27522-R1	3	0.66	935	GaLu96scf_2	-	1426462	1427396	AT10023	1	0.7	280	GaLu96scf_2	+	1427058	1427337	GL27522	XLOC_011421	TCONS_00012257	2.24382	2.23628	0.494147	0.00333952	1.11836	1.11502	0.9732	0.23275	0.2306	0.995691	0.995522	0.995522	AT10023	XLOC_009985	TCONS_00010024	39.812	0	3.49329	5.35092	3.18315	-2.16778	0.00025	0.26315	1	0.023149
691	cis	1:1	371	Covergent (NAT3' to 3'ST)	GL27520	GL27520-R1	2	0.57	979	GaLu96scf_2	-	1427420	1428398	AT10024	1	0.59	395	GaLu96scf_2	+	1427396	1427790	GL27520	XLOC_011422	TCONS_00012258	24.4155	0.292811	2.37984	4.29715	2.91073	-1.38643	0.1711	0.00735	0.1897	0.995522	0.186473	0.995522	AT10024	XLOC_009986	TCONS_00010025	35.7084	0.751068	4.53418	4.38979	2.72965	-1.66014	0.25125	0.0376	0.32635	0.85313
692	cis	1:1	193	Covergent (NAT3' to 3'ST)	GL27526	GL27526-R1	1	0.61	351	GaLu96scf_2	-	1478254	1478604	AT10043	1	0.59	418	GaLu96scf_2	+	1478029	1478446	GL27526	XLOC_011440	TCONS_00012276	0	0	0	0	0	0	1	1	1	1	1	1	AT10043	XLOC_010005	TCONS_00010044	1.95204	1.88271	6.25217	0.034272	-1.29673	-1.331	0.9035	0.4261	0.40755	0.996668
693	cis	1:1	1183	S>N (ST contains NAT)	GL16034	GL16034-R1	7	0.61	2366	GaLu96scf_2	-	1482510	1484875	AT10046	1	0.61	1183	GaLu96scf_2	+	1483124	1484306	GL16034	XLOC_011442	TCONS_00012278	4.93831	4.43628	3.17997	0.127425	0.506547	0.379122	0.8913	0.5875	0.6955	0.995522	0.995522	0.995522	AT10046	XLOC_010008	TCONS_00010047	2.66305	4.10924	3.12219	-0.480032	-0.170349	0.309683	0.5136	0.80875	0.6772	0.972813
694	cis	1:1	350	S>N (ST contains NAT)	GL22574	GL22574-R1	4	0.54	1161	GaLu96scf_2	-	1578137	1579297	AT10063	1	0.58	350	GaLu96scf_2	+	1578503	1578852	GL22574	XLOC_011460	TCONS_00012298	19.9841	1.08895	1.06651	3.32841	3.34403	0.0156231	0.10315	0.1042	0.947	0.981675	0.981675	0.995522	AT10063	XLOC_010025	TCONS_00010064	131.76	5.30227	2.793	4.3968	5.12934	0.732539	0.10965	0.24915	0.7054	0.694532
695	cis	1:N	266	S>N (ST contains NAT)	GL27540	GL27540-R1	4	0.56	1216	GaLu96scf_2	-	1607822	1609037	AT10067	1	0.58	266	GaLu96scf_2	+	1607896	1608161	GL27540	XLOC_011475	TCONS_00012313	6.57721	2.03706	0.0945051	1.31897	2.79139	1.47242	0.1742	0.2513	0.2524	0.995522	0.995522	0.995522	AT10067	XLOC_010029	TCONS_00010068	41.9746	1.67235	0	4.00729	5.42543	1.41814	0.18895	0.00065	1	0.814892
696	cis	1:N	217	Divergent (NAT5' to 5'ST)	GL27540	GL27540-R1	4	0.56	1216	GaLu96scf_2	-	1607822	1609037	AT10069	1	0.6	257	GaLu96scf_2	+	1608821	1609077	GL27540	XLOC_011475	TCONS_00012313	6.57721	2.03706	0.0945051	1.31897	2.79139	1.47242	0.1742	0.2513	0.2524	0.995522	0.995522	0.995522	AT10069	XLOC_010031	TCONS_00010070	262.165	0	0	8.03985	8.03985	0	0.0003	0.0003	1	0.0245545
697	cis	1:1	251	S>N (ST contains NAT)	GL22475	GL22475-R1	5	0.63	1387	GaLu96scf_2	-	1612075	1613461	AT10071	1	0.62	251	GaLu96scf_2	+	1612790	1613040	GL22475	XLOC_011477	TCONS_00012315	5.59981	4.85753	4.85609	0.172137	0.172482	0.000344859	0.84455	0.84725	0.99365	0.995522	0.995522	0.99754	AT10071	XLOC_010033	TCONS_00010072	18.4415	4.63594	29.9727	1.78646	-0.671834	-2.45829	0.5134	0.69125	0.288	0.97271
698	cis	1:1	295	S>N (ST contains NAT)	GL22584	GL22584-R1	6	0.58	2013	GaLu96scf_2	-	1658196	1660208	AT10099	1	0.61	295	GaLu96scf_2	+	1659102	1659396	GL22584	XLOC_011491	TCONS_00012331	10.9195	6.31411	9.00469	0.704511	0.252585	-0.451926	0.43975	0.78475	0.60425	0.995522	0.995522	0.995522	AT10099	XLOC_010061	TCONS_00010100	73.3866	26.3475	40.3979	1.44362	0.845489	-0.598126	0.1539	0.3845	0.55585	0.768201
699	cis	1:N	285	S>N (ST contains NAT)	GL18919	GL18919-R1	8	0.56	2146	GaLu96scf_2	-	1694553	1696698	AT10121	1	0.58	285	GaLu96scf_2	+	1695536	1695820	GL18919	XLOC_011505	TCONS_00012345	2.35992	2.86279	5.88279	-0.201229	-1.03458	-0.833349	0.8481	0.3682	0.323	0.995522	0.995522	0.995522	AT10121	XLOC_010083	TCONS_00010122	7.54085	18.1122	66.2657	-1.16204	-2.97743	-1.8154	0.54285	0.26005	0.18235	0.981973
700	cis	1:N	266	S>N (ST contains NAT)	GL18919	GL18919-R1	8	0.56	2146	GaLu96scf_2	-	1694553	1696698	AT10122	1	0.58	285	GaLu96scf_2	+	1695901	1696166	GL18919	XLOC_011505	TCONS_00012345	2.35992	2.86279	5.88279	-0.201229	-1.03458	-0.833349	0.8481	0.3682	0.323	0.995522	0.995522	0.995522	AT10122	XLOC_010084	TCONS_00010123	97.7982	34.9284	31.7605	1.45937	1.5925	0.133129	0.1911	0.1735	0.9127	0.815864
701	cis	1:1	223	S>N (ST contains NAT)	GL27547	GL27547-R1	15	0.59	2327	GaLu96scf_2	-	1706591	1708917	AT10126	1	0.61	223	GaLu96scf_2	+	1707675	1707897	GL27547	XLOC_011510	TCONS_00012350	4.65687	78.4174	18.096	-3.81136	-1.75519	2.05618	0.0027	0.1012	0.03275	0.157338	0.980494	0.554961	AT10126	XLOC_010088	TCONS_00010127	55.1705	355.464	120.537	-2.66587	-1.11356	1.55231	0.25115	0.5618	0.19705	0.85313
702	cis	1:1	861	Divergent (NAT5' to 5'ST)	GL22480	GL22480-R1	12	0.56	2297	GaLu96scf_2	-	1738357	1740653	AT10138	1	0.56	1115	GaLu96scf_2	+	1739793	1740907	GL22480	XLOC_011520	TCONS_00012360	161.56	42.9052	30.1608	1.88852	2.38316	0.494644	0.0221	0.0048	0.52665	0.421669	0.186258	0.995522	AT10138	XLOC_010100	TCONS_00010139	90.526	16.2927	10.6409	2.40399	2.97497	0.570973	0.00965	0.0027	0.5032	0.15957
703	cis	1:N	1098	Covergent (NAT3' to 3'ST)	GL22591	GL22591-R1	14	0.53	2251	GaLu96scf_2	-	1753078	1755328	AT10145	1	0.53	1216	GaLu96scf_2	+	1752960	1754175	GL22591	XLOC_011525	TCONS_00012367	33.1197	8.09245	19.3291	1.90788	0.747078	-1.16081	0.0215	0.36395	0.1717	0.412659	0.995522	0.995522	AT10145	XLOC_010107	TCONS_00010146	21.5404	7.13267	17.676	1.47068	0.271302	-1.19938	0.0796	0.74715	0.1601	0.601003
704	cis	1:N	481	S>N (ST contains NAT)	GL22591	GL22591-R1	14	0.53	2251	GaLu96scf_2	-	1753078	1755328	AT10146	1	0.53	1216	GaLu96scf_2	+	1754375	1754855	GL22591	XLOC_011525	TCONS_00012367	33.1197	8.09245	19.3291	1.90788	0.747078	-1.16081	0.0215	0.36395	0.1717	0.412659	0.995522	0.995522	AT10146	XLOC_010108	TCONS_00010147	43.6799	4.8074	16.1785	2.94366	1.37898	-1.56468	0.0388	0.15815	0.1954	0.37653
705	cis	1:1	226	Covergent (NAT3' to 3'ST)	GL22592	GL22592-R1	14	0.57	4120	GaLu96scf_2	-	1767614	1771733	AT10151	1	0.5	988	GaLu96scf_2	+	1767499	1767839	GL22592	XLOC_011528	TCONS_00012370	11.5909	10.485	17.8602	0.132642	-0.582937	-0.715579	0.85135	0.4328	0.3363	0.995522	0.995522	0.995522	AT10151	XLOC_010113	TCONS_00010152	62.4378	36.1022	41.4019	0.77385	0.581215	-0.192635	0.49325	0.60395	0.8681	0.966649
706	cis	1:1	987	Divergent (NAT5' to 5'ST)	GL22592	GL22592-R2	3	0.57	4120	GaLu96scf_2	-	1767614	1771733	AT10154	1	0.53	988	GaLu96scf_2	+	1770747	1771734	GL22592	XLOC_011528	TCONS_00012370	11.5909	10.485	17.8602	0.132642	-0.582937	-0.715579	0.85135	0.4328	0.3363	0.995522	0.995522	0.995522	AT10154	XLOC_010116	TCONS_00010155	4.41289	4.7482	8.28112	-0.0867085	-0.777894	-0.691186	0.91775	0.3611	0.40885	0.996668
707	cis	1:1	568	S>N (ST contains NAT)	GL22377	GL22377-R1	7	0.56	2695	GaLu96scf_2	-	1779606	1782300	AT10159	1	0.53	568	GaLu96scf_2	+	1780238	1780805	GL22377	XLOC_011534	TCONS_00012377	73.3521	249.777	87.1542	-1.75398	-0.245654	1.50832	0.0492	0.75835	0.0842	0.689198	0.995522	0.904843	AT10159	XLOC_010121	TCONS_00010160	40.59	0.734849	4.1906	4.58335	3.00226	-1.58109	0.25125	0.0354	0.3514	0.85313
708	cis	1:1	262	Divergent (NAT5' to 5'ST)	GL22379	GL22379-R1	5	0.56	1090	GaLu96scf_2	-	1786903	1787992	AT10165	1	0.54	311	GaLu96scf_2	+	1787731	1788041	GL22379	XLOC_011538	TCONS_00012383	42.3693	3.18266	0.770995	3.37416	4.61404	1.23988	0.0071	0.1028	0.2606	0.186258	0.981675	0.995522	AT10165	XLOC_010127	TCONS_00010166	74.5847	0	0	6.24003	6.24003	0	5e-05	5e-05	1	0.00850766
709	cis	1:1	253	Covergent (NAT3' to 3'ST)	GL16066	GL16066-R1	3	0.55	861	GaLu96scf_2	-	1860139	1860999	AT10175	1	0.58	408	GaLu96scf_2	+	1859984	1860391	GL16066	XLOC_011563	TCONS_00012408	0	0	0.0830238	0	-0.115065	-0.115065	1	1	1	1	1	1	AT10175	XLOC_010137	TCONS_00010176	0	1.89253	3.01842	-1.53232	-2.00662	-0.474304	0.0531	0.02335	0.75265	0.466644
710	cis	1:1	254	Covergent (NAT3' to 3'ST)	GL22485	GL22485-R1	2	0.58	989	GaLu96scf_2	-	1862984	1863972	AT10176	1	0.6	320	GaLu96scf_2	+	1862918	1863237	GL22485	XLOC_011564	TCONS_00012409	2.55835	1.77504	0.841689	0.3587	0.950158	0.591458	0.6657	0.24965	0.42645	0.995522	0.995522	0.995522	AT10176	XLOC_010138	TCONS_00010177	89.3632	4.02449	0	4.16868	6.49766	2.32898	0.25335	0.00025	1	0.85314
711	cis	1:1	261	S>N (ST contains NAT)	GL27552	GL27552-R1	1	0.62	1821	GaLu96scf_2	-	1890427	1892247	AT10187	1	0.7	261	GaLu96scf_2	+	1891009	1891269	GL27552	XLOC_011576	TCONS_00012421	2.67618	1.87618	2.15033	0.354051	0.222726	-0.131325	0.629	0.76205	0.8545	0.995522	0.995522	0.995522	AT10187	XLOC_010149	TCONS_00010188	0	13.4287	25.6353	-3.8509	-4.73525	-0.884352	0.0531	0.01595	0.667	0.466644
712	cis	1:1	658	Divergent (NAT5' to 5'ST)	GL16079	GL16079-R1	7	0.55	1937	GaLu96scf_2	-	1958969	1960905	AT10205	1	0.55	1207	GaLu96scf_2	+	1960248	1961454	GL16079	XLOC_011601	TCONS_00012448	7.34355	4.85167	3.59651	0.511797	0.860117	0.34832	0.7365	0.55955	0.6597	0.995522	0.995522	0.995522	AT10205	XLOC_010166	TCONS_00010206	7.9961	4.55787	4.03633	0.69476	0.836935	0.142176	0.3849	0.3007	0.85925	0.925355
713	cis	1:1	956	Divergent (NAT5' to 5'ST)	GL18940	GL18940-R1	1	0.57	2202	GaLu96scf_2	-	1964984	1967185	AT10207	1	0.57	1423	GaLu96scf_2	+	1966230	1967652	GL18940	XLOC_011603	TCONS_00012450	8.46205	2.73432	2.82302	1.34131	1.30744	-0.0338674	0.07665	0.08455	0.95765	0.867702	0.905338	0.995522	AT10207	XLOC_010168	TCONS_00010208	4.47861	2.00956	1.65718	0.864236	1.0439	0.179665	0.25465	0.17895	0.79925	0.853789
714	cis	1:1	446	N>S (NAT contains ST)	GL27568	GL27568-R1	2	0.54	446	GaLu96scf_2	-	1977369	1977814	AT10209	1	0.54	497	GaLu96scf_2	+	1977353	1977849	GL27568	XLOC_011606	TCONS_00012453	19.801	7.05718	6.83501	1.3683	1.40865	0.0403453	0.2644	0.24735	0.96845	0.995522	0.995522	0.995691	AT10209	XLOC_010170	TCONS_00010210	19.6762	4.81761	4.94688	1.82946	1.79775	-0.0317137	0.1171	0.1355	0.9677	0.712018
715	cis	1:1	236	Divergent (NAT5' to 5'ST)	GL22610	GL22610-R1	3	0.56	1182	GaLu96scf_2	-	1995556	1996737	AT10219	1	0.56	263	GaLu96scf_2	+	1996502	1996764	GL22610	XLOC_011613	TCONS_00012460	3.13272	0.116587	0.955665	1.88799	1.07943	-0.808556	0.00865	0.2365	0.046	0.205365	0.995522	0.666489	AT10219	XLOC_010180	TCONS_00010220	122.702	0	19.6484	6.9507	2.58277	-4.36793	0.00055	0.26075	0.0964	0.0335007
716	cis	1:1	287	S>N (ST contains NAT)	GL22614	GL22614-R1	2	0.53	703	GaLu96scf_2	-	2086509	2087211	AT10236	1	0.54	287	GaLu96scf_2	+	2086842	2087128	GL22614	XLOC_011641	TCONS_00012488	2.99772	0.186125	1.23218	1.75291	0.840704	-0.912204	0.0096	0.4507	0.1756	0.221696	0.995522	0.995522	AT10236	XLOC_010197	TCONS_00010237	20.0445	1.27987	2.5756	3.20637	2.55715	-0.649215	0.19425	0.2858	1	0.818661
717	cis	1:N	275	S>N (ST contains NAT)	GL22398	GL22398-R1	8	0.55	1749	GaLu96scf_2	-	2141157	2142905	AT10255	1	0.6	456	GaLu96scf_2	+	2141887	2142161	GL22398	XLOC_011659	TCONS_00012508	18.5563	10.7595	9.90907	0.733846	0.842079	0.108233	0.42415	0.316	0.9015	0.995522	0.995522	0.995522	AT10255	XLOC_010216	TCONS_00010256	144.701	61.2879	38.6002	1.22597	1.87943	0.653454	0.2661	0.15345	0.6208	0.857578
718	cis	1:N	432	Divergent (NAT5' to 5'ST)	GL22398	GL22398-R1	8	0.55	1749	GaLu96scf_2	-	2141157	2142905	AT10256	2	0.52	456	GaLu96scf_2	+	2142398	2142906	GL22398	XLOC_011659	TCONS_00012508	18.5563	10.7595	9.90907	0.733846	0.842079	0.108233	0.42415	0.316	0.9015	0.995522	0.995522	0.995522	AT10256	XLOC_010217	TCONS_00010257	36.4344	16.4501	14.3655	1.10112	1.28461	0.183485	0.22875	0.15925	0.84255	0.844353
719	cis	1:1	399	N>S (NAT contains ST)	GL27585	GL27585-R1	1	0.65	399	GaLu96scf_2	-	2144798	2145196	AT10258	2	0.64	459	GaLu96scf_2	+	2144698	2145254	GL27585	XLOC_011661	TCONS_00012510	43.5855	39.2028	47.0177	0.149288	-0.106985	-0.256272	0.8557	0.8952	0.76565	0.995522	0.995522	0.995522	AT10258	XLOC_010219	TCONS_00010259	25.7217	23.1105	23.3076	0.148396	0.136597	-0.0117995	0.8641	0.8748	0.98935	0.996668
720	cis	1:1	337	Divergent (NAT5' to 5'ST)	GL27597	GL27597-R1	8	0.6	1467	GaLu96scf_2	-	2199926	2201392	AT10267	1	0.58	516	GaLu96scf_2	+	2201056	2201571	GL27597	XLOC_011676	TCONS_00012526	59.6882	61.0738	54.7869	-0.0325778	0.121482	0.15406	0.96485	0.87575	0.8378	0.995608	0.995522	0.995522	AT10267	XLOC_010228	TCONS_00010268	34.1175	42.7168	37.8857	-0.315984	-0.14704	0.168944	0.71045	0.86165	0.8465	0.996668
721	cis	1:1	457	Covergent (NAT3' to 3'ST)	GL22404	GL22404-R1	8	0.57	1492	GaLu96scf_2	-	2250150	2251641	AT10276	1	0.57	520	GaLu96scf_2	+	2250087	2250606	GL22404	XLOC_011697	TCONS_00012548	32.956	31.9034	21.8486	0.0454474	0.571535	0.526088	0.9576	0.502	0.5394	0.995522	0.995522	0.995522	AT10276	XLOC_010237	TCONS_00010277	2.19569	13.9091	5.61972	-2.22198	-1.05063	1.17135	0.26985	0.56415	0.3869	0.858542
722	cis	1:1	669	S>N (ST contains NAT)	GL16117	GL16117-R1	6	0.56	1383	GaLu96scf_2	-	2254323	2255705	AT10281	1	0.58	669	GaLu96scf_2	+	2254684	2255352	GL16117	XLOC_011699	TCONS_00012550	2.68937	3.05997	7.55215	-0.138094	-1.21291	-1.07482	0.8656	0.18705	0.2041	0.995522	0.995522	0.995522	AT10281	XLOC_010242	TCONS_00010282	3.25006	5.4518	12.2446	-0.602205	-1.63988	-1.03767	0.5345	0.10605	0.2662	0.97983
723	cis	1:N	1503	S>N (ST contains NAT)	GL18963	GL18963-R1	4	0.54	2157	GaLu96scf_2	-	2265866	2268022	AT10286	1	0.55	1503	GaLu96scf_2	+	2266004	2267506	GL18963	XLOC_011705	TCONS_00012556	4.80377	2.99932	2.88166	0.53725	0.580309	0.0430589	0.48915	0.44755	0.95495	0.995522	0.995522	0.995522	AT10286	XLOC_010247	TCONS_00010287	4.78829	3.76733	4.91633	0.279967	-0.0315555	-0.311523	0.7352	0.969	0.70265	0.996668
724	cis	1:N	414	S>N (ST contains NAT)	GL18963	GL18963-R1	4	0.54	2157	GaLu96scf_2	-	2265866	2268022	AT10287	1	0.53	1503	GaLu96scf_2	+	2267588	2268001	GL18963	XLOC_011705	TCONS_00012556	4.80377	2.99932	2.88166	0.53725	0.580309	0.0430589	0.48915	0.44755	0.95495	0.995522	0.995522	0.995522	AT10287	XLOC_010248	TCONS_00010288	21.9684	13.5801	5.38876	0.655635	1.84601	1.19037	0.50605	0.1277	0.3032	0.970265
725	cis	1:1	310	S>N (ST contains NAT)	GL18965	GL18965-R1	1	0.54	732	GaLu96scf_2	-	2268242	2268973	AT10288	1	0.55	310	GaLu96scf_2	+	2268299	2268608	GL18965	XLOC_011706	TCONS_00012557	3.48905	1.47356	3.50806	0.859814	-0.00609328	-0.865907	0.3662	0.9751	0.35575	0.995522	0.995842	0.995522	AT10288	XLOC_010249	TCONS_00010289	16.2216	5.37448	20.8877	1.43387	-0.345887	-1.77976	0.39465	0.78835	0.3051	0.930518
726	cis	1:1	223	Covergent (NAT3' to 3'ST)	GL22535	GL22535-R1	11	0.58	2395	GaLu96scf_2	-	65228	67622	AT9582	1	0.56	497	GaLu96scf_2	+	64954	65450	GL22535	XLOC_010928	TCONS_00011725	35.0635	38.9476	30.3655	-0.147604	0.201318	0.348922	0.86875	0.83535	0.71535	0.995522	0.995522	0.995522	AT9582	XLOC_009548	TCONS_00009583	121.057	151.689	102.17	-0.323015	0.242567	0.565582	0.69795	0.77235	0.4928	0.996668
727	cis	1:N	333	S>N (ST contains NAT)	GL27498	GL27498-R1	4	0.54	1300	GaLu96scf_2	-	128172	129471	AT9604	1	0.57	333	GaLu96scf_2	+	128612	128944	GL27498	XLOC_010944	TCONS_00011748	7.46285	14.9463	7.00325	-0.913971	0.0805571	0.994528	0.52955	0.5169	0.22805	0.995522	0.995522	0.995522	AT9604	XLOC_009570	TCONS_00009605	32.1686	50.9365	22.1052	-0.646927	0.52163	1.16856	0.4927	0.606	0.2309	0.966387
728	cis	1:N	173	Divergent (NAT5' to 5'ST)	GL27498	GL27498-R1	4	0.54	1300	GaLu96scf_2	-	128172	129471	AT9605	2	0.55	209	GaLu96scf_2	+	129264	129536	GL27498	XLOC_010944	TCONS_00011748	7.46285	14.9463	7.00325	-0.913971	0.0805571	0.994528	0.52955	0.5169	0.22805	0.995522	0.995522	0.995522	AT9605	XLOC_009571	TCONS_00009606	67.6581	200.88	325.472	-1.556	-2.24945	-0.693452	0.30415	0.24055	0.64315	0.878844
729	cis	1:1	229	S>N (ST contains NAT)	GL15966	GL15966-R1	3	0.55	2068	GaLu96scf_2	-	146880	148947	AT9615	1	0.56	229	GaLu96scf_2	+	147208	147436	GL15966	XLOC_010951	TCONS_00011755	0.872165	0.85511	1.22672	0.013199	-0.250203	-0.263402	0.97555	0.8503	0.84115	0.995972	0.995522	0.995522	AT9615	XLOC_009581	TCONS_00009616	201.862	0	5.9714	7.66434	4.86289	-2.80145	0.10435	0.18325	1	0.679833
730	cis	1:1	208	S>N (ST contains NAT)	GL15977	GL15977-R1	4	0.54	1778	GaLu96scf_2	-	189015	190792	AT9628	1	0.56	208	GaLu96scf_2	+	190361	190568	GL15977	XLOC_010970	TCONS_00011774	0.995559	0.0508059	0.530406	0.925297	0.382875	-0.542422	0.00875	0.5112	1	0.206841	0.995522	1	AT9628	XLOC_009594	TCONS_00009629	1605.29	0	20.1649	10.6495	6.24592	-4.40361	0.0011	0.13545	1	0.0492488
731	cis	1:1	202	S>N (ST contains NAT)	GL22602	GL22602-R1	6	0.62	2379	GaLu96scf_2	-	197358	199736	AT9633	1	0.57	202	GaLu96scf_2	+	199333	199534	GL22602	XLOC_010973	TCONS_00011777	6.03462	3.11635	2.24837	0.773085	1.11474	0.341654	0.29285	0.1161	0.59195	0.995522	0.995522	0.995522	AT9633	XLOC_009599	TCONS_00009634	2783.19	175.454	749.851	3.97993	1.89067	-2.08927	0.1431	0.2591	0.3165	0.758593
732	cis	1:1	249	Covergent (NAT3' to 3'ST)	GL16089	GL16089-R1	8	0.58	1781	GaLu96scf_2	-	243900	245680	AT9647	1	0.55	490	GaLu96scf_2	+	243659	244148	GL16089	XLOC_010991	TCONS_00011795	4.69316	1.89946	1.40015	0.973436	1.24609	0.27265	0.3124	0.2135	0.7061	0.995522	0.995522	0.995522	AT9647	XLOC_009613	TCONS_00009648	7.23073	10.5611	0.275633	-0.490179	2.68981	3.17998	0.65555	0.13665	0.1338	0.996668
733	cis	1:1	359	Divergent (NAT5' to 5'ST)	GL27601	GL27601-R1	4	0.58	1964	GaLu96scf_2	-	302074	304037	AT9668	1	0.55	886	GaLu96scf_2	+	303679	304564	GL27601	XLOC_011011	TCONS_00011818	19.641	5.85022	8.88641	1.59129	1.062	-0.529299	0.1371	0.32435	0.59325	0.995522	0.995522	0.995522	AT9668	XLOC_009634	TCONS_00009669	16.1608	6.14848	10.5839	1.26342	0.567	-0.696421	0.1694	0.51385	0.43845	0.791937
734	cis	1:1	633	S>N (ST contains NAT)	GL22637	GL22637-R1	12	0.57	2570	GaLu96scf_2	-	315325	317894	AT9670	1	0.52	633	GaLu96scf_2	+	315347	315979	GL22637	XLOC_011013	TCONS_00011820	31.9125	13.8858	12.4099	1.1447	1.29535	0.150647	0.18865	0.14445	0.8513	0.995522	0.995522	0.995522	AT9670	XLOC_009636	TCONS_00009671	38.2937	17.8643	11.8575	1.05867	1.61164	0.552969	0.3541	0.1898	0.6704	0.909191
735	cis	1:1	337	S>N (ST contains NAT)	GL16133	GL16133-R1	2	0.66	1020	GaLu96scf_2	-	320384	321403	AT9676	1	0.67	337	GaLu96scf_2	+	320856	321192	GL16133	XLOC_011015	TCONS_00011822	3.07894	1.36638	0.863868	0.785486	1.12988	0.344393	0.3714	0.1657	0.67585	0.995522	0.995522	0.995522	AT9676	XLOC_009642	TCONS_00009677	5.77224	1.52039	0	1.42597	2.75962	1.33365	0.3221	0.1147	0.15915	0.889566
736	cis	1:1	120	Covergent (NAT3' to 3'ST)	GL22409	GL22409-R1	3	0.57	674	GaLu96scf_2	-	330329	331002	AT9679	1	0.57	484	GaLu96scf_2	+	329965	330448	GL22409	XLOC_011017	TCONS_00011824	0	0	1.10494	0	-1.07375	-1.07375	1	0.13595	0.13325	1	0.995522	0.995522	AT9679	XLOC_009645	TCONS_00009680	3.94829	4.29546	3.9349	-0.0978339	0.00391212	0.101746	0.92845	0.97065	0.9274	0.996668
737	cis	1:1	365	Divergent (NAT5' to 5'ST)	GL27613	GL27613-R1	2	0.52	481	GaLu96scf_2	-	429392	429872	AT9700	1	0.54	600	GaLu96scf_2	+	429508	430107	GL27613	XLOC_011064	TCONS_00011873	0	0	0	0	0	0	1	1	1	1	1	1	AT9700	XLOC_009666	TCONS_00009701	0.522051	2.9632	1.45327	-1.38065	-0.688708	0.691942	0.32325	0.5636	0.5291	0.890261
738	cis	1:1	269	S>N (ST contains NAT)	GL22649	GL22649-R1	5	0.57	1288	GaLu96scf_2	-	501924	503211	AT9723	1	0.56	269	GaLu96scf_2	+	502427	502695	GL22649	XLOC_011094	TCONS_00011909	0.963175	2.06457	0.390209	-0.642506	0.49789	1.1404	0.451	0.53965	0.2204	0.995522	0.995522	0.995522	AT9723	XLOC_009689	TCONS_00009724	32.4198	16.4232	0	0.939719	5.06264	4.12292	0.4774	0.00055	0.00265	0.960822
739	cis	1:1	155	Covergent (NAT3' to 3'ST)	GL16151	GL16151-R1	3	0.58	720	GaLu96scf_2	-	505183	505902	AT9724	1	0.55	495	GaLu96scf_2	+	504843	505337	GL16151	XLOC_011095	TCONS_00011910	3.41285	8.389	9.64202	-1.08924	-1.26997	-0.180726	0.44425	0.42475	0.9111	0.995522	0.995522	0.995522	AT9724	XLOC_009690	TCONS_00009725	8.01549	3.4985	7.08156	1.00296	0.157767	-0.845197	0.2748	0.86025	0.35335	0.861486
740	cis	1:1	217	S>N (ST contains NAT)	GL22650	GL22650-R1	8	0.6	2550	GaLu96scf_2	-	512406	514955	AT9730	1	0.6	217	GaLu96scf_2	+	513938	514154	GL22650	XLOC_011099	TCONS_00011914	20.5732	8.49426	29.0972	1.18409	-0.480393	-1.66449	0.183	0.5778	0.077	0.995522	0.995522	0.869862	AT9730	XLOC_009696	TCONS_00009731	4315.65	440.508	1825.16	3.28938	1.24105	-2.04833	0.0028	0.1777	0.03905	0.0877525
741	cis	1:1	513	Divergent (NAT5' to 5'ST)	GL22413	GL22413-R1	3	0.56	1329	GaLu96scf_2	-	535487	536815	AT9739	1	0.52	520	GaLu96scf_2	+	536303	536822	GL22413	XLOC_011106	TCONS_00011923	0.627181	0.183851	0.620264	0.458888	0.00614851	-0.452739	0.48505	0.94485	0.4923	0.995522	0.995522	0.995522	AT9739	XLOC_009705	TCONS_00009740	1.80064	0.895633	5.4047	0.563059	-1.1934	-1.75645	1	0.43365	0.33405	1
742	cis	1:1	210	S>N (ST contains NAT)	GL22414	GL22414-R1	5	0.61	1585	GaLu96scf_2	-	593320	594904	AT9752	1	0.64	210	GaLu96scf_2	+	594577	594786	GL22414	XLOC_011131	TCONS_00011950	4.60756	1.2651	1.31922	1.30781	1.27376	-0.0340525	0.1496	0.1684	0.96825	0.995522	0.995522	0.995691	AT9752	XLOC_009718	TCONS_00009753	2321.18	0	45.2174	11.1813	5.65092	-5.53035	0.0003	0.23145	1	0.0245545
743	cis	1:1	116	Divergent (NAT5' to 5'ST)	GL22415	GL22415-R1	7	0.55	861	GaLu96scf_2	-	596382	597242	AT9754	1	0.55	337	GaLu96scf_2	+	597127	597463	GL22415	XLOC_011132	TCONS_00011951	20.9768	19.4178	3.15303	0.106153	2.40377	2.29762	0.91815	0.06595	0.0745	0.995522	0.799993	0.852328	AT9754	XLOC_009720	TCONS_00009755	40.8025	16.438	7.27113	1.26137	2.33746	1.07608	0.2111	0.0695	0.3686	0.830716
744	cis	1:N	369	S>N (ST contains NAT)	GL22657	GL22657-R1	14	0.55	2454	GaLu96scf_2	-	685681	688134	AT9783	1	0.56	369	GaLu96scf_2	+	687200	687568	GL22657	XLOC_011164	TCONS_00011985	8.28912	5.14249	1.8069	0.596713	1.72656	1.12985	0.43205	0.03485	0.1434	0.995522	0.57881	0.995522	AT9783	XLOC_009749	TCONS_00009784	11.4805	1.73316	0	2.19095	3.64155	1.45059	0.26375	0.00065	0.101	0.85675
745	cis	1:N	134	Divergent (NAT5' to 5'ST)	GL22657	GL22657-R1	14	0.55	2454	GaLu96scf_2	-	685681	688134	AT9784	1	0.56	363	GaLu96scf_2	+	688001	688363	GL22657	XLOC_011164	TCONS_00011985	8.28912	5.14249	1.8069	0.596713	1.72656	1.12985	0.43205	0.03485	0.1434	0.995522	0.57881	0.995522	AT9784	XLOC_009750	TCONS_00009785	5.85876	0	10.2775	2.77796	-0.717483	-3.49544	0.01615	0.607	0.00145	0.214212
746	cis	1:1	254	Divergent (NAT5' to 5'ST)	GL27629	GL27629-R1	6	0.6	2813	GaLu96scf_2	-	725892	728704	AT9801	1	0.61	587	GaLu96scf_2	+	728451	729037	GL27629	XLOC_011180	TCONS_00012003	98.029	115.065	76.2047	-0.229072	0.359157	0.588229	0.7705	0.6529	0.4638	0.995522	0.995522	0.995522	AT9801	XLOC_009767	TCONS_00009802	60.448	76.0779	53.5003	-0.326953	0.17311	0.500063	0.6944	0.83445	0.5416	0.996668
747	cis	1:1	131	Divergent (NAT5' to 5'ST)	GL22663	GL22663-R1	4	0.56	1655	GaLu96scf_2	-	730322	731976	AT9803	1	0.61	258	GaLu96scf_2	+	731846	732103	GL22663	XLOC_011181	TCONS_00012004	44.8305	66.3083	62.9261	-0.554454	-0.480079	0.0743752	0.4939	0.55805	0.93125	0.995522	0.995522	0.995522	AT9803	XLOC_009769	TCONS_00009804	151.352	208.177	214.345	-0.457355	-0.499294	-0.0419384	0.58365	0.5467	0.95865	0.990343
748	cis	1:1	297	S>N (ST contains NAT)	GL16163	GL16163-R1	10	0.53	2281	GaLu96scf_2	-	762839	765119	AT9805	1	0.56	297	GaLu96scf_2	+	764159	764455	GL16163	XLOC_011190	TCONS_00012013	6.05513	4.66019	10.4835	0.317814	-0.702761	-1.02057	0.6661	0.3752	0.1933	0.995522	0.995522	0.995522	AT9805	XLOC_009771	TCONS_00009806	1.04662	12.6128	31.3797	-2.73368	-3.9838	-1.25012	0.16795	0.1476	0.32695	0.790551
749	cis	1:1	555	Covergent (NAT3' to 3'ST)	GL22528	GL22528-R1	6	0.56	2003	GaLu96scf_2	-	892232	894234	AT9851	1	0.57	846	GaLu96scf_2	+	891941	892786	GL22528	XLOC_011229	TCONS_00012052	56.409	129.96	69.1592	-1.18978	-0.289351	0.900426	0.14895	0.72675	0.27315	0.995522	0.995522	0.995522	AT9851	XLOC_009814	TCONS_00009852	18.9284	62.6327	31.1916	-1.67498	-0.691905	0.983073	0.0523	0.40915	0.2354	0.463781
750	cis	1:1	209	S>N (ST contains NAT)	GL18997	GL18997-R1	3	0.56	754	GaLu96scf_2	-	908521	909274	AT9856	1	0.56	209	GaLu96scf_2	+	908952	909160	GL18997	XLOC_011238	TCONS_00012062	3.02362	3.13825	6.22247	-0.0405513	-0.844011	-0.80346	0.96425	0.45305	0.4919	0.995608	0.995522	0.995522	AT9856	XLOC_009819	TCONS_00009857	144.793	222.581	620.898	-0.616899	-2.09279	-1.47589	0.65675	0.3263	0.32485	0.996668
751	cis	1:1	533	Covergent (NAT3' to 3'ST)	GL22448	GL22448-R1	3	0.6	1960	GaLu96scf_2	-	910926	912885	AT9858	1	0.53	871	GaLu96scf_2	+	910588	911458	GL22448	XLOC_011239	TCONS_00012063	2.37701	6.63615	6.49241	-1.17709	-1.14969	0.0274081	0.13665	0.1425	0.9722	0.995522	0.995522	0.995691	AT9858	XLOC_009821	TCONS_00009859	5.82461	10.2566	12.2692	-0.722006	-0.959243	-0.237237	0.38435	0.2532	0.7752	0.9253
752	cis	1:N	446	S>N (ST contains NAT)	GL22327	GL22327-R1	14	0.58	3476	GaLu96scf_2	-	1033907	1037382	AT9891	1	0.59	446	GaLu96scf_2	+	1033936	1034381	GL22327	XLOC_011281	TCONS_00012111	88.3659	47.6874	163.069	0.876189	-0.876514	-1.7527	0.29155	0.29905	0.03895	0.995522	0.995522	0.623296	AT9891	XLOC_009854	TCONS_00009892	45.9514	17.9758	93.7723	1.30698	-1.0133	-2.32028	0.20905	0.27835	0.0333	0.828831
753	cis	1:1	827	Covergent (NAT3' to 3'ST)	GL22329	GL22329-R1	5	0.53	1253	GaLu96scf_2	-	1056419	1057671	AT9898	1	0.53	829	GaLu96scf_2	+	1056417	1057245	GL22329	XLOC_011287	TCONS_00012118	1777.29	2092.26	1919.78	-0.23528	-0.111209	0.124072	0.79645	0.90635	0.9061	0.995522	0.995522	0.995522	AT9898	XLOC_009861	TCONS_00009899	1588.1	1570.22	1529.51	0.0163431	0.0542069	0.0378638	0.98395	0.9484	0.96545	0.996668
754	cis	1:1	1108	Divergent (NAT5' to 5'ST)	GL27511	GL27511-R1	6	0.51	1268	GaLu96scf_2	-	1096395	1097662	AT9910	2	0.53	1316	GaLu96scf_2	+	1096555	1097922	GL27511	XLOC_011304	TCONS_00012136	24.4294	22.9489	30.3686	0.0865093	-0.302865	-0.389374	0.9172	0.7216	0.6427	0.995522	0.995522	0.995522	AT9910	XLOC_009873	TCONS_00009911	17.4709	12.8783	17.7013	0.412462	-0.0178534	-0.430316	0.6105	0.9821	0.59445	0.994069
755	cis	1:1	142	Divergent (NAT5' to 5'ST)	GL15992	GL15992-R1	12	0.57	3198	GaLu96scf_2	-	1143275	1146472	AT9930	1	0.58	263	GaLu96scf_2	+	1146331	1146593	GL15992	XLOC_011319	TCONS_00012151	24.9647	20.3145	20.5001	0.284767	0.272232	-0.0125353	0.71495	0.72215	0.98575	0.995522	0.995522	0.996464	AT9930	XLOC_009892	TCONS_00009931	879.24	413.824	380.643	1.08541	1.20568	0.120273	0.2268	0.18405	0.8949	0.843239
756	cis	1:1	270	Divergent (NAT5' to 5'ST)	GL22341	GL22341-R1	3	0.52	486	GaLu96scf_2	-	1156044	1156529	AT9935	1	0.55	306	GaLu96scf_2	+	1156260	1156565	GL22341	XLOC_011324	TCONS_00012156	77.2069	116.965	181.852	-0.59305	-1.22529	-0.632241	0.50985	0.1733	0.47395	0.995522	0.995522	0.995522	AT9935	XLOC_009897	TCONS_00009936	328.95	324.129	620.257	0.0212307	-0.91295	-0.93418	0.9802	0.2994	0.2789	0.996668
757	cis	1:N	242	Covergent (NAT3' to 3'ST)	GL22471	GL22471-R1	8	0.57	3296	GaLu96scf_2	-	1324013	1327308	AT9984	1	0.54	593	GaLu96scf_2	+	1323628	1324254	GL22471	XLOC_011387	TCONS_00012220	29.9537	32.1311	29.9713	-0.0980559	-0.000792114	0.0972638	0.9044	0.9988	0.90365	0.995522	0.998969	0.995522	AT9984	XLOC_009946	TCONS_00009985	17.9989	31.24	18.7667	-0.762928	-0.0571704	0.705758	0.4161	0.9532	0.4496	0.941389
758	cis	1:N	215	S>N (ST contains NAT)	GL22471	GL22471-R1	8	0.57	3296	GaLu96scf_2	-	1324013	1327308	AT9986	1	0.53	593	GaLu96scf_2	+	1326124	1326338	GL22471	XLOC_011387	TCONS_00012220	29.9537	32.1311	29.9713	-0.0980559	-0.000792114	0.0972638	0.9044	0.9988	0.90365	0.995522	0.998969	0.995522	AT9986	XLOC_009948	TCONS_00009987	3657.08	763.303	1047.11	2.25888	1.80332	-0.455565	0.02685	0.07685	0.65245	0.285414
759	cis	1:N	295	Divergent (NAT5' to 5'ST)	GL22471	GL22471-R1	8	0.57	3296	GaLu96scf_2	-	1324013	1327308	AT9987	1	0.56	593	GaLu96scf_2	+	1327014	1327606	GL22471	XLOC_011387	TCONS_00012220	29.9537	32.1311	29.9713	-0.0980559	-0.000792114	0.0972638	0.9044	0.9988	0.90365	0.995522	0.998969	0.995522	AT9987	XLOC_009949	TCONS_00009988	10.2322	7.14544	9.87606	0.463557	0.0464535	-0.417104	0.6152	0.9564	0.65575	0.994693
760	cis	N:1	188	Covergent (NAT3' to 3'ST)	GL22582	GL22582-R1	5	0.52	881	GaLu96scf_2	-	1654430	1655310	AT10092	1	0.53	341	GaLu96scf_2	+	1654277	1654617	GL22582	XLOC_011490	TCONS_00012330	273.921	460.941	146.362	-0.748694	0.899667	1.64836	0.4322	0.3419	0.07415	0.995522	0.995522	0.850379	AT10092	XLOC_010054	TCONS_00010093	151.163	184.581	52.574	-0.286452	1.50598	1.79244	0.74475	0.13465	0.07565	0.996668
761	cis	N:1	147	Divergent (NAT5' to 5'ST)	GL22583	GL22583-R1	8	0.58	1858	GaLu96scf_2	-	1652566	1654423	AT10092	1	0.53	341	GaLu96scf_2	+	1654277	1654617	GL22583	XLOC_011490	TCONS_00012328	273.921	460.941	146.362	-0.748694	0.899667	1.64836	0.4322	0.3419	0.07415	0.995522	0.995522	0.850379	AT10092	XLOC_010054	TCONS_00010093	151.163	184.581	52.574	-0.286452	1.50598	1.79244	0.74475	0.13465	0.07565	0.996668
762	cis	N:1	201	Covergent (NAT3' to 3'ST)	GL22541	GL22541-R1	5	0.53	652	GaLu96scf_2	-	161475	162126	AT9620	2	0.58	1093	GaLu96scf_2	+	160521	161675	GL22541	XLOC_010958	TCONS_00011762	0.3714	0	0.683624	0.455649	-0.295917	-0.751567	1	0.71335	0.0694	1	0.995522	0.812163	AT9620	XLOC_009586	TCONS_00009621	0.917168	0.514793	1.95609	0.33986	-0.624717	-0.964577	0.68225	0.4618	0.29995	0.996668
763	cis	1:1	32	Divergent (NAT5' to 5'ST)	GL28244	GL28244-R1	2	0.55	413	GaLu96scf_30	-	25374	25786	AT15890	1	0.6	410	GaLu96scf_30	+	25755	26164	GL28244	XLOC_017295	TCONS_00018493	1.86245	1.54757	2.76343	0.168087	-0.394811	-0.562898	0.41025	0.74285	0.40285	0.995522	0.995522	0.995522	AT15890	XLOC_015813	TCONS_00015891	10.1639	0.377489	1.05728	3.01874	2.44003	-0.57871	0.1869	0.2449	1	0.814554
764	cis	1:1	197	Divergent (NAT5' to 5'ST)	GL24022	GL24022-R1	12	0.61	2710	GaLu96scf_30	-	56366	59075	AT15896	1	0.59	474	GaLu96scf_30	+	58879	59352	GL24022	XLOC_017306	TCONS_00018504	70.4423	52.1329	91.5858	0.427164	-0.374022	-0.801186	0.58985	0.64865	0.32165	0.995522	0.995522	0.995522	AT15896	XLOC_015819	TCONS_00015897	25.0249	16.8795	39.24	0.541551	-0.628732	-1.17028	0.56675	0.4893	0.21495	0.985941
765	cis	1:1	180	Divergent (NAT5' to 5'ST)	GL23981	GL23981-R1	3	0.59	1128	GaLu96scf_30	-	79630	80757	AT15910	1	0.55	543	GaLu96scf_30	+	80578	81120	GL23981	XLOC_017314	TCONS_00018513	1.12722	2.78174	2.88299	-0.830079	-0.868216	-0.0381368	0.35425	0.3341	0.96745	0.995522	0.995522	0.995691	AT15910	XLOC_015833	TCONS_00015911	0.882064	0.349253	1.71094	0.480155	-0.526459	-1.00661	0.6178	0.65125	0.3938	0.994932
766	cis	1:1	166	Covergent (NAT3' to 3'ST)	GL16949	GL16949-R1	3	0.6	1083	GaLu96scf_30	-	93380	94462	AT15912	1	0.56	646	GaLu96scf_30	+	92900	93545	GL16949	XLOC_017316	TCONS_00018515	0.947417	1.56639	3.71749	-0.398182	-1.27646	-0.878276	0.69155	0.17125	0.4586	0.995522	0.995522	0.995522	AT15912	XLOC_015835	TCONS_00015913	5.66671	0.400996	1.68348	2.25052	1.31286	-0.937659	0.1995	0.3883	1	0.822516
767	cis	1:1	234	Covergent (NAT3' to 3'ST)	GL19573	GL19573-R1	2	0.57	538	GaLu96scf_30	-	134417	134954	AT15923	1	0.63	361	GaLu96scf_30	+	134290	134650	GL19573	XLOC_017329	TCONS_00018528	0.282112	0	3.7855	0.35852	-1.90015	-2.25867	1	0.2776	0.00745	1	0.995522	0.186473	AT15923	XLOC_015846	TCONS_00015924	0	0.544168	6.09125	-0.626832	-2.82603	-2.1992	1	0.00435	0.21885	1
768	cis	1:1	220	Divergent (NAT5' to 5'ST)	GL23991	GL23991-R1	4	0.57	1522	GaLu96scf_30	-	194421	195942	AT15945	1	0.62	418	GaLu96scf_30	+	195723	196140	GL23991	XLOC_017352	TCONS_00018554	112.154	114.869	95.4354	-0.0342705	0.230608	0.264878	0.97095	0.8025	0.7931	0.995691	0.995522	0.995522	AT15945	XLOC_015868	TCONS_00015946	39.1646	59.0273	50.6747	-0.579673	-0.363528	0.216145	0.48555	0.6706	0.7956	0.963788
769	cis	1:1	212	Divergent (NAT5' to 5'ST)	GL28268	GL28268-R1	5	0.62	1352	GaLu96scf_30	-	231019	232370	AT15951	1	0.52	502	GaLu96scf_30	+	232159	232660	GL28268	XLOC_017366	TCONS_00018570	1.56195	0	0.14929	1.35721	1.15647	-0.200743	0.00135	0.2715	1	0.0952306	0.995522	1	AT15951	XLOC_015874	TCONS_00015952	7.93626	0	5.32524	3.15968	0.498567	-2.66111	0.0004	0.64515	0.0013	0.0279375
770	cis	1:1	104	Covergent (NAT3' to 3'ST)	GL24016	GL24016-R1	3	0.57	1122	GaLu96scf_30	-	259742	260863	AT15962	1	0.51	374	GaLu96scf_30	+	259472	259845	GL24016	XLOC_017375	TCONS_00018579	14.5172	9.42165	6.70592	0.574273	1.00981	0.435541	0.52705	0.26805	0.64065	0.995522	0.995522	0.995522	AT15962	XLOC_015885	TCONS_00015963	0.536141	12.4993	4.28733	-3.13547	-1.78322	1.35225	0.1488	0.2698	0.3641	0.763094
771	cis	1:1	259	Divergent (NAT5' to 5'ST)	GL16976	GL16976-R1	3	0.58	1238	GaLu96scf_30	-	332912	334149	AT15985	1	0.58	477	GaLu96scf_30	+	333891	334367	GL16976	XLOC_017396	TCONS_00018602	2.06827	2.06839	3.26594	-4.70186e-05	-0.475411	-0.475364	0.97855	0.6127	0.60045	0.996102	0.995522	0.995522	AT15985	XLOC_015908	TCONS_00015986	5.3084	0.993081	4.47838	1.66227	0.20352	-1.45875	0.2506	0.8461	0.2826	0.85313
772	cis	1:1	333	S>N (ST contains NAT)	GL28272	GL28272-R1	7	0.51	1237	GaLu96scf_30	-	355925	357161	AT15999	1	0.52	333	GaLu96scf_30	+	356085	356417	GL28272	XLOC_017404	TCONS_00018610	10.0131	12.3988	30.2199	-0.282918	-1.50326	-1.22035	0.78225	0.13075	0.2393	0.995522	0.995522	0.995522	AT15999	XLOC_015922	TCONS_00016000	9.22625	2.18168	6.11178	1.68441	0.523998	-1.16042	0.261	0.6415	0.43145	0.855598
773	cis	1:1	361	Covergent (NAT3' to 3'ST)	GL19589	GL19589-R1	5	0.58	1742	GaLu96scf_30	-	367125	368866	AT16006	1	0.56	465	GaLu96scf_30	+	367021	367485	GL19589	XLOC_017407	TCONS_00018613	56.4611	139.645	46.5317	-1.29145	0.273684	1.56514	0.11965	0.72895	0.05955	0.995522	0.995522	0.753229	AT16006	XLOC_015929	TCONS_00016007	91.5949	168.897	68.6673	-0.87568	0.410459	1.28614	0.30645	0.6306	0.14005	0.87998
774	cis	1:1	469	N>S (NAT contains ST)	GL16986	GL16986-R1	3	0.57	469	GaLu96scf_30	-	468646	469114	AT16025	1	0.55	788	GaLu96scf_30	+	468470	469257	GL16986	XLOC_017449	TCONS_00018656	14.8283	20.5597	10.1105	-0.445878	0.51049	0.956369	0.75205	0.75175	0.4193	0.995522	0.995522	0.995522	AT16025	XLOC_015948	TCONS_00016026	30.4255	22.2061	11.9675	0.437461	1.27711	0.839653	0.59975	0.1399	0.32795	0.993052
775	cis	1:N	229	S>N (ST contains NAT)	GL24099	GL24099-R1	8	0.55	2414	GaLu96scf_31	-	35343	37756	AT16175	1	0.57	229	GaLu96scf_31	+	36655	36883	GL24099	XLOC_017617	TCONS_00018840	36.3745	41.4999	18.91	-0.185428	0.908542	1.09397	0.8231	0.4379	0.3898	0.995522	0.995522	0.995522	AT16175	XLOC_016098	TCONS_00016176	810.265	348.055	303.301	1.21669	1.41467	0.197981	0.24265	0.2007	0.86145	0.851936
776	cis	1:N	224	S>N (ST contains NAT)	GL24099	GL24099-R1	8	0.55	2414	GaLu96scf_31	-	35343	37756	AT16176	1	0.58	229	GaLu96scf_31	+	37086	37309	GL24099	XLOC_017617	TCONS_00018840	36.3745	41.4999	18.91	-0.185428	0.908542	1.09397	0.8231	0.4379	0.3898	0.995522	0.995522	0.995522	AT16176	XLOC_016099	TCONS_00016177	938.535	238.196	78.7319	1.97372	3.55871	1.58499	0.07085	0.0802	0.2898	0.5622
777	cis	1:1	258	S>N (ST contains NAT)	GL24039	GL24039-R1	16	0.51	2462	GaLu96scf_31	-	63090	65551	AT16187	1	0.5	258	GaLu96scf_31	+	63504	63761	GL24039	XLOC_017628	TCONS_00018851	54.9176	7.26396	15.5677	2.7584	1.75491	-1.00349	0.0017	0.04635	0.2245	0.111918	0.666489	0.995522	AT16187	XLOC_016109	TCONS_00016188	388.126	55.6123	169.448	2.78107	1.1909	-1.59017	0.03105	0.2267	0.17985	0.32013
778	cis	1:1	259	Covergent (NAT3' to 3'ST)	GL16998	GL16998-R1	4	0.54	967	GaLu96scf_31	-	76003	76969	AT16193	1	0.61	351	GaLu96scf_31	+	75911	76261	GL16998	XLOC_017635	TCONS_00018858	1.54349	1.01003	1.29985	0.33962	0.145307	-0.194313	0.73275	0.8666	0.8296	0.995522	0.995522	0.995522	AT16193	XLOC_016115	TCONS_00016194	12.7331	4.12447	0.263678	1.42216	3.44194	2.01978	0.22555	0.1335	0.1556	0.842164
779	cis	1:1	460	Divergent (NAT5' to 5'ST)	GL24048	GL24048-R1	8	0.5	1458	GaLu96scf_31	-	112624	114081	AT16208	1	0.49	602	GaLu96scf_31	+	113622	114223	GL24048	XLOC_017647	TCONS_00018870	6.79852	12.2732	9.52206	-0.767226	-0.432154	0.335072	0.3899	0.6158	0.6794	0.995522	0.995522	0.995522	AT16208	XLOC_016130	TCONS_00016209	13.4382	30.8657	19.771	-1.14215	-0.5247	0.617447	0.23725	0.595	0.5003	0.84873
780	cis	1:1	294	Divergent (NAT5' to 5'ST)	GL24049	GL24049-R1	5	0.6	1603	GaLu96scf_31	-	127449	129051	AT16211	1	0.63	519	GaLu96scf_31	+	128758	129276	GL24049	XLOC_017651	TCONS_00018874	44.9519	18.9462	21.719	1.20403	1.01623	-0.1878	0.2594	0.3381	0.8518	0.995522	0.995522	0.995522	AT16211	XLOC_016133	TCONS_00016212	14.6765	6.36835	7.79233	1.08923	0.834337	-0.254889	0.23125	0.36175	0.7859	0.845541
781	cis	1:1	210	S>N (ST contains NAT)	GL24051	GL24051-R2	2	0.54	2349	GaLu96scf_31	-	146094	148442	AT16223	1	0.52	210	GaLu96scf_31	+	147302	147511	GL24051	XLOC_017657	TCONS_00018881	9.56204	10.7904	14.2837	-0.158681	-0.533139	-0.374458	0.84865	0.49445	0.63355	0.995522	0.995522	0.995522	AT16223	XLOC_016145	TCONS_00016224	4284.01	557.849	680.795	2.93876	2.6519	-0.286866	0.01335	0.0318	0.8041	0.195612
782	cis	1:1	136	Divergent (NAT5' to 5'ST)	GL24110	GL24110-R1	12	0.58	3773	GaLu96scf_31	-	158605	162377	AT16228	1	0.58	284	GaLu96scf_31	+	162242	162525	GL24110	XLOC_017660	TCONS_00018884	25.4534	14.1633	17.1899	0.802876	0.540286	-0.26259	0.31105	0.4908	0.73255	0.995522	0.995522	0.995522	AT16228	XLOC_016150	TCONS_00016229	178.046	43.7159	42.111	2.0015	2.05423	0.0527351	0.06615	0.06635	0.9644	0.538123
783	cis	1:1	295	Divergent (NAT5' to 5'ST)	GL24111	GL24111-R1	5	0.59	2700	GaLu96scf_31	-	169270	171969	AT16230	1	0.57	617	GaLu96scf_31	+	171675	172291	GL24111	XLOC_017663	TCONS_00018887	92.3004	134.711	71.3285	-0.540578	0.367303	0.907881	0.48535	0.63445	0.24945	0.995522	0.995522	0.995522	AT16230	XLOC_016152	TCONS_00016231	266.822	318.603	193.071	-0.255004	0.464687	0.71969	0.74675	0.55905	0.3684	0.996668
784	cis	1:N	74	Covergent (NAT3' to 3'ST)	GL24116	GL24116-R1	17	0.57	6346	GaLu96scf_31	-	236578	242923	AT16253	1	0.47	1378	GaLu96scf_31	+	236207	236651	GL24116	XLOC_017685	TCONS_00018911	12.7053	11.399	15.279	0.144479	-0.24831	-0.392788	0.84605	0.7403	0.59565	0.995522	0.995522	0.995522	AT16253	XLOC_016175	TCONS_00016254	81.3367	44.0933	51.6257	0.868637	0.645765	-0.222872	0.78855	0.80625	0.9368	0.996668
785	cis	1:N	685	S>N (ST contains NAT)	GL24116	GL24116-R1	17	0.57	6346	GaLu96scf_31	-	236578	242923	AT16256	1	0.55	1378	GaLu96scf_31	+	241149	241833	GL24116	XLOC_017685	TCONS_00018911	12.7053	11.399	15.279	0.144479	-0.24831	-0.392788	0.84605	0.7403	0.59565	0.995522	0.995522	0.995522	AT16256	XLOC_016178	TCONS_00016257	10.3722	8.01271	6.02223	0.335455	0.695491	0.360036	0.7244	0.485	0.714	0.996668
786	cis	1:N	969	Divergent (NAT5' to 5'ST)	GL24116	GL24116-R1	17	0.57	6346	GaLu96scf_31	-	236578	242923	AT16257	1	0.6	1378	GaLu96scf_31	+	241955	243332	GL24116	XLOC_017685	TCONS_00018911	12.7053	11.399	15.279	0.144479	-0.24831	-0.392788	0.84605	0.7403	0.59565	0.995522	0.995522	0.995522	AT16257	XLOC_016179	TCONS_00016258	7.0473	8.36598	8.77058	-0.218928	-0.279942	-0.0610141	0.8294	0.78005	0.95125	0.996668
787	cis	1:1	436	Covergent (NAT3' to 3'ST)	GL24060	GL24060-R1	3	0.55	455	GaLu96scf_31	-	247546	248000	AT16258	1	0.51	767	GaLu96scf_31	+	247215	247981	GL24060	XLOC_017687	TCONS_00018913	2418.12	1684.79	3268.95	0.521037	-0.434776	-0.955813	0.61	0.6699	0.3506	0.995522	0.995522	0.995522	AT16258	XLOC_016180	TCONS_00016259	421.722	303.247	543.842	0.474445	-0.36613	-0.840575	0.6631	0.7292	0.4271	0.996668
788	cis	1:1	167	Divergent (NAT5' to 5'ST)	GL24084	GL24084-R1	3	0.61	1249	GaLu96scf_31	-	288913	290161	AT16274	1	0.55	439	GaLu96scf_31	+	289995	290433	GL24084	XLOC_017698	TCONS_00018927	182.135	52.8206	28.7054	1.76663	2.62409	0.857463	0.1554	0.1052	0.5969	0.995522	0.981675	0.995522	AT16274	XLOC_016196	TCONS_00016275	391.288	328.065	392.811	0.253526	-0.00557919	-0.259105	0.7528	0.9943	0.74715	0.996668
789	cis	1:1	391	Covergent (NAT3' to 3'ST)	GL19611	GL19611-R1	11	0.57	2943	GaLu96scf_31	-	293660	296602	AT16276	1	0.54	395	GaLu96scf_31	+	293656	294050	GL19611	XLOC_017699	TCONS_00018928	4.90617	1.57723	4.82626	1.19643	0.0196502	-1.17678	0.1521	0.98075	0.1634	0.995522	0.996133	0.995522	AT16276	XLOC_016198	TCONS_00016277	44.7136	2.9591	31.4802	3.52939	0.493084	-3.03631	0.2078	0.63565	0.2222	0.827724
790	cis	1:1	207	Divergent (NAT5' to 5'ST)	GL24125	GL24125-R1	4	0.61	1451	GaLu96scf_31	-	343863	345313	AT16294	1	0.58	824	GaLu96scf_31	+	345107	345930	GL24125	XLOC_017712	TCONS_00018941	545.211	464.151	419.314	0.23176	0.378002	0.146242	0.8187	0.78135	0.91715	0.995522	0.995522	0.995522	AT16294	XLOC_016216	TCONS_00016295	153.916	137.94	125.286	0.157061	0.294783	0.137722	0.92725	0.86995	0.9452	0.996668
791	cis	1:1	314	Divergent (NAT5' to 5'ST)	GL24126	GL24126-R1	2	0.57	1210	GaLu96scf_31	-	351793	353002	AT16297	1	0.52	781	GaLu96scf_31	+	352689	353469	GL24126	XLOC_017714	TCONS_00018945	28.492	31.188	26.4984	-0.126199	0.100997	0.227196	0.9278	0.95125	0.89245	0.995522	0.995522	0.995522	AT16297	XLOC_016219	TCONS_00016298	12.6169	8.81123	11.2457	0.472907	0.153098	-0.319809	0.5722	0.85715	0.69905	0.987245
792	cis	1:1	447	Divergent (NAT5' to 5'ST)	GL17007	GL17007-R1	5	0.61	4089	GaLu96scf_31	-	358052	362140	AT16299	1	0.6	722	GaLu96scf_31	+	361694	362415	GL17007	XLOC_017717	TCONS_00018948	9.55123	11.1448	10.0288	-0.202955	-0.0638949	0.139061	0.85345	0.95225	0.89745	0.995522	0.995522	0.995522	AT16299	XLOC_016221	TCONS_00016300	13.7348	11.8069	12.9229	0.202314	0.081777	-0.120538	0.8076	0.92115	0.88015	0.996668
793	cis	1:1	347	S>N (ST contains NAT)	GL24067	GL24067-R2	4	0.56	3689	GaLu96scf_31	-	387087	390775	AT16312	1	0.62	423	GaLu96scf_31	+	389802	390148	GL24067	XLOC_017729	TCONS_00018960	2.47236	0.831152	2.24007	0.923183	0.0998948	-0.823288	0.1915	0.907	0.2321	0.995522	0.995522	0.995522	AT16312	XLOC_016234	TCONS_00016313	0	4.11911	9.26281	-2.35589	-3.35935	-1.00346	0.0531	0.00735	0.55865	0.466644
794	cis	1:N	238	S>N (ST contains NAT)	GL24067	GL24067-R1	6	0.56	3689	GaLu96scf_31	-	387087	390775	AT16313	1	0.63	423	GaLu96scf_31	+	390349	390586	GL24067	XLOC_017729	TCONS_00018960	2.47236	0.831152	2.24007	0.923183	0.0998948	-0.823288	0.1915	0.907	0.2321	0.995522	0.995522	0.995522	AT16313	XLOC_016235	TCONS_00016314	32.9097	7.69253	12.4553	1.96387	1.33357	-0.630299	0.32015	0.4803	0.75965	0.888429
795	cis	1:N	79	Divergent (NAT5' to 5'ST)	GL24067	GL24067-R1	6	0.56	3689	GaLu96scf_31	-	387087	390775	AT16314	1	0.54	423	GaLu96scf_31	+	390697	391119	GL24067	XLOC_017729	TCONS_00018960	2.47236	0.831152	2.24007	0.923183	0.0998948	-0.823288	0.1915	0.907	0.2321	0.995522	0.995522	0.995522	AT16314	XLOC_016236	TCONS_00016315	6.7027	0.471087	7.04167	2.38848	-0.0621363	-2.45062	0.20315	0.9595	0.2006	0.824761
796	cis	1:1	244	Divergent (NAT5' to 5'ST)	GL24068	GL24068-R2	2	0.55	3304	GaLu96scf_31	-	446297	449600	AT16334	1	0.61	439	GaLu96scf_31	+	449357	449795	GL24068	XLOC_017746	TCONS_00018982	88.8959	83.1235	93.1875	0.0957395	-0.0672863	-0.163026	0.9058	0.9322	0.834	0.995522	0.995522	0.995522	AT16334	XLOC_016256	TCONS_00016335	64.4599	51.8046	95.5939	0.309939	-0.56132	-0.871259	0.72	0.5111	0.3167	0.996668
797	cis	1:1	1295	S>N (ST contains NAT)	GL24069	GL24069-R1	20	0.57	7892	GaLu96scf_31	-	453512	461403	AT16336	1	0.56	1295	GaLu96scf_31	+	455857	457151	GL24069	XLOC_017748	TCONS_00018984	11.4156	11.2052	15.5931	0.0247282	-0.418374	-0.443102	0.98515	0.6873	0.74435	0.996464	0.995522	0.995522	AT16336	XLOC_016258	TCONS_00016337	17.7172	25.499	20.3797	-0.501589	-0.191913	0.309676	0.5309	0.81005	0.70395	0.978053
798	cis	1:1	320	N>S (NAT contains ST)	GL17039	GL17039-R1	2	0.62	320	GaLu96scf_32	-	14923	15242	AT16506	1	0.6	456	GaLu96scf_32	+	14876	15331	GL17039	XLOC_017901	TCONS_00019149	182.527	10.1268	6.56151	4.04388	4.6012	0.55732	0.1149	0.1691	0.75615	0.995522	0.995522	0.995522	AT16506	XLOC_016428	TCONS_00016507	32.0421	0.885467	1.46171	4.1313	3.74657	-0.384731	0.1511	0.0792	0.7596	0.76437
799	cis	1:N	213	S>N (ST contains NAT)	GL28308	GL28308-R1	17	0.6	6847	GaLu96scf_32	-	25199	32045	AT16513	1	0.68	291	GaLu96scf_32	+	30067	30279	GL28308	XLOC_017904	TCONS_00019152	20.0945	11.2442	9.96932	0.784826	0.94343	0.158603	0.37285	0.28155	0.84795	0.995522	0.995522	0.995522	AT16513	XLOC_016435	TCONS_00016514	1002.01	113.851	189.37	3.1265	2.39744	-0.729055	0.045	0.1087	0.6392	0.417631
800	cis	1:N	97	Divergent (NAT5' to 5'ST)	GL28308	GL28308-R1	17	0.6	6847	GaLu96scf_32	-	25199	32045	AT16515	1	0.55	291	GaLu96scf_32	+	31949	32239	GL28308	XLOC_017904	TCONS_00019152	20.0945	11.2442	9.96932	0.784826	0.94343	0.158603	0.37285	0.28155	0.84795	0.995522	0.995522	0.995522	AT16515	XLOC_016437	TCONS_00016516	164.714	8.72901	17.9544	4.09023	3.12809	-0.962139	0.0166	0.0135	0.45535	0.219071
801	cis	1:N	221	S>N (ST contains NAT)	GL24182	GL24182-R1	5	0.58	1121	GaLu96scf_32	-	122766	123886	AT16549	1	0.62	221	GaLu96scf_32	+	122966	123186	GL24182	XLOC_017936	TCONS_00019186	5.67376	3.13616	2.79516	0.690203	0.814333	0.12413	0.42185	0.33535	0.8689	0.995522	0.995522	0.995522	AT16549	XLOC_016470	TCONS_00016550	688.901	190.085	25.7786	1.85213	4.68721	2.83508	0.1644	0.23235	0.2647	0.783242
802	cis	1:N	213	S>N (ST contains NAT)	GL24182	GL24182-R1	5	0.58	1121	GaLu96scf_32	-	122766	123886	AT16550	1	0.57	221	GaLu96scf_32	+	123378	123590	GL24182	XLOC_017936	TCONS_00019186	5.67376	3.13616	2.79516	0.690203	0.814333	0.12413	0.42185	0.33535	0.8689	0.995522	0.995522	0.995522	AT16550	XLOC_016471	TCONS_00016551	563.859	78.195	422.937	2.83441	0.414033	-2.42038	0.26735	0.8006	0.26565	0.85786
803	cis	1:1	67	Divergent (NAT5' to 5'ST)	GL24183	GL24183-R1	3	0.53	439	GaLu96scf_32	-	123923	124361	AT16551	2	0.58	431	GaLu96scf_32	+	124295	124781	GL24183	XLOC_017937	TCONS_00019187	0	0	0	0	0	0	1	1	1	1	1	1	AT16551	XLOC_016472	TCONS_00016552	1.08979	0	7.30909	1.06336	-1.99133	-3.05469	1	0.3125	0.00435	1
804	cis	1:1	235	Divergent (NAT5' to 5'ST)	GL24186	GL24186-R1	5	0.63	1348	GaLu96scf_32	-	206472	207819	AT16578	1	0.6	311	GaLu96scf_32	+	207585	207895	GL24186	XLOC_017973	TCONS_00019223	5.32874	0.684372	0.599799	1.9097	1.98402	0.0743175	0.0475	0.0306	0.89785	0.673486	0.530164	0.995522	AT16578	XLOC_016499	TCONS_00016579	43.1308	0	2.57179	5.46372	3.62707	-1.83665	5e-05	0.22655	0.11325	0.00850766
805	cis	1:1	418	Covergent (NAT3' to 3'ST)	GL24150	GL24150-R1	3	0.57	1046	GaLu96scf_32	-	215330	216375	AT16580	1	0.54	563	GaLu96scf_32	+	215185	215747	GL24150	XLOC_017977	TCONS_00019227	15.5123	0.858547	1.33449	3.15127	2.82233	-0.328936	0.0189	0.0063	0.6462	0.375647	0.186258	0.995522	AT16580	XLOC_016501	TCONS_00016581	47.8456	2.11139	5.76717	3.9726	2.85161	-1.121	0.1528	0.0567	0.49875	0.766991
806	cis	1:1	77	Divergent (NAT5' to 5'ST)	GL24170	GL24170-R1	4	0.6	1506	GaLu96scf_32	-	268857	270362	AT16597	1	0.55	240	GaLu96scf_32	+	270286	270525	GL24170	XLOC_017996	TCONS_00019249	63.5075	82.3786	32.8065	-0.370206	0.932156	1.30236	0.6426	0.2488	0.108	0.995522	0.995522	0.987003	AT16597	XLOC_016518	TCONS_00016598	232.107	211.809	72.3126	0.131445	1.66887	1.53742	0.90145	0.69115	0.7116	0.996668
807	cis	1:N	546	S>N (ST contains NAT)	GL24158	GL24158-R2	3	0.54	6064	GaLu96scf_32	-	313898	319961	AT16613	1	0.56	546	GaLu96scf_32	+	317256	317801	GL24158	XLOC_018006	TCONS_00019261	19.8643	44.0337	24.8421	-1.11	-0.308702	0.801297	0.1445	0.68365	0.29355	0.995522	0.995522	0.995522	AT16613	XLOC_016534	TCONS_00016614	20.4091	43.9035	23.2939	-1.06863	-0.182383	0.886244	0.22055	0.83305	0.30135	0.84009
808	cis	1:1	542	Covergent (NAT3' to 3'ST)	GL24223	GL24223-R1	8	0.51	1237	GaLu96scf_33	-	15614	16850	AT16760	1	0.53	613	GaLu96scf_33	+	15543	16155	GL24223	XLOC_018140	TCONS_00019399	52.5095	110.707	78.596	-1.06188	-0.572887	0.488991	0.2225	0.5009	0.53265	0.995522	0.995522	0.995522	AT16760	XLOC_016680	TCONS_00016761	34.5733	54.9182	44.7297	-0.65253	-0.362358	0.290172	0.4433	0.6699	0.7236	0.95097
809	cis	1:1	219	S>N (ST contains NAT)	GL28334	GL28334-R1	14	0.59	2534	GaLu96scf_33	-	19868	22401	AT16762	1	0.7	219	GaLu96scf_33	+	20351	20569	GL28334	XLOC_018142	TCONS_00019401	1.22818	2.08462	3.56299	-0.469205	-1.0341	-0.564899	0.5056	0.1584	0.4215	0.995522	0.995522	0.995522	AT16762	XLOC_016682	TCONS_00016763	160.782	108.579	269.841	0.562049	-0.743408	-1.30546	0.7418	0.62555	0.33105	0.996668
810	cis	1:1	193	Covergent (NAT3' to 3'ST)	GL19642	GL19642-R1	14	0.57	2492	GaLu96scf_33	-	24176	26667	AT16765	1	0.57	646	GaLu96scf_33	+	23723	24368	GL19642	XLOC_018144	TCONS_00019403	19.428	45.6875	26.623	-1.1925	-0.435322	0.757182	0.12925	0.56225	0.33075	0.995522	0.995522	0.995522	AT16765	XLOC_016685	TCONS_00016766	14.8853	24.9411	11.3618	-0.707569	0.361753	1.06932	0.41495	0.68315	0.22945	0.94122
811	cis	1:1	74	Covergent (NAT3' to 3'ST)	GL24196	GL24196-R1	5	0.64	1569	GaLu96scf_33	-	91554	93122	AT16781	1	0.57	537	GaLu96scf_33	+	91091	91627	GL24196	XLOC_018160	TCONS_00019420	1.48217	2.40804	1.98153	-0.457306	-0.264419	0.192887	0.55695	0.7453	0.8062	0.995522	0.995522	0.995522	AT16781	XLOC_016701	TCONS_00016782	1.06384	2.49191	3.90816	-0.758709	-1.24989	-0.491182	0.63025	0.46985	0.7511	0.996228
812	cis	1:N	539	S>N (ST contains NAT)	GL24214	GL24214-R1	8	0.6	3722	GaLu96scf_33	-	104609	108330	AT16789	1	0.52	539	GaLu96scf_33	+	107311	107849	GL24214	XLOC_018167	TCONS_00019427	6.88155	12.9105	10.5103	-0.819684	-0.546346	0.273338	0.26155	0.4445	0.70625	0.995522	0.995522	0.995522	AT16789	XLOC_016709	TCONS_00016790	16.4953	24.1077	29.2202	-0.521204	-0.788561	-0.267357	0.60535	0.43085	0.77855	0.993687
813	cis	1:N	376	Divergent (NAT5' to 5'ST)	GL24214	GL24214-R1	8	0.6	3722	GaLu96scf_33	-	104609	108330	AT16790	1	0.59	509	GaLu96scf_33	+	107955	108463	GL24214	XLOC_018167	TCONS_00019427	6.88155	12.9105	10.5103	-0.819684	-0.546346	0.273338	0.26155	0.4445	0.70625	0.995522	0.995522	0.995522	AT16790	XLOC_016710	TCONS_00016791	10.8601	12.9428	20.7854	-0.233437	-0.877231	-0.643794	0.82435	0.39475	0.5178	0.996668
814	cis	1:1	319	Divergent (NAT5' to 5'ST)	GL24233	GL24233-R1	14	0.58	4266	GaLu96scf_33	-	192147	196412	AT16812	1	0.56	482	GaLu96scf_33	+	196094	196575	GL24233	XLOC_018193	TCONS_00019455	11.3735	8.92124	12.6342	0.318725	-0.139897	-0.458622	0.73025	0.8821	0.62605	0.995522	0.995522	0.995522	AT16812	XLOC_016732	TCONS_00016813	15.631	21.4902	16.1258	-0.435409	-0.0423133	0.393095	0.6193	0.9623	0.66065	0.994932
815	cis	1:1	465	S>N (ST contains NAT)	GL24207	GL24207-R2	1	0.5	2149	GaLu96scf_33	-	236601	238749	AT16822	1	0.52	465	GaLu96scf_33	+	237917	238381	GL24207	XLOC_018207	TCONS_00019470	121.732	2.73034	5.27815	5.04005	4.28899	-0.751059	5e-05	5e-05	0.3394	0.0135048	0.0135048	0.995522	AT16822	XLOC_016742	TCONS_00016823	186.108	4.07879	6.84342	5.20326	4.57626	-0.626992	0.01035	0.0027	0.60045	0.168635
816	cis	1:N	230	S>N (ST contains NAT)	GL28347	GL28347-R1	5	0.56	1270	GaLu96scf_33	-	272967	274236	AT16834	1	0.59	230	GaLu96scf_33	+	273359	273588	GL28347	XLOC_018220	TCONS_00019483	4.37896	0.647057	2.52332	1.70744	0.610411	-1.09703	0.1109	0.47595	0.23415	0.993916	0.995522	0.995522	AT16834	XLOC_016754	TCONS_00016835	56.358	102.931	9.04311	-0.857546	2.51379	3.37134	0.67325	0.38335	0.165	0.996668
817	cis	1:N	300	S>N (ST contains NAT)	GL28347	GL28347-R1	5	0.56	1270	GaLu96scf_33	-	272967	274236	AT16835	1	0.56	300	GaLu96scf_33	+	273838	274137	GL28347	XLOC_018220	TCONS_00019483	4.37896	0.647057	2.52332	1.70744	0.610411	-1.09703	0.1109	0.47595	0.23415	0.993916	0.995522	0.995522	AT16835	XLOC_016755	TCONS_00016836	39.6681	4.38166	16.0671	2.91776	1.25268	-1.66508	0.2901	0.4725	0.5041	0.869027
818	cis	1:1	215	Divergent (NAT5' to 5'ST)	GL28351	GL28351-R1	3	0.59	758	GaLu96scf_33	-	363498	364255	AT16848	1	0.54	318	GaLu96scf_33	+	364041	364358	GL28351	XLOC_018241	TCONS_00019504	15.6238	5.20362	6.19664	1.42209	1.20788	-0.21421	0.1062	0.17675	0.8044	0.983562	0.995522	0.995522	AT16848	XLOC_016767	TCONS_00016849	4.63475	2.49196	0	0.690311	2.49436	1.80405	0.63255	0.01235	0.02635	0.996642
819	cis	1:1	327	Divergent (NAT5' to 5'ST)	GL24275	GL24275-R1	4	0.61	3839	GaLu96scf_34	-	111977	115815	AT16974	1	0.58	454	GaLu96scf_34	+	115489	115942	GL24275	XLOC_018404	TCONS_00019678	29.5149	31.8503	16.4563	-0.106375	0.805796	0.91217	0.8987	0.3273	0.2318	0.995522	0.995522	0.995522	AT16974	XLOC_016893	TCONS_00016975	32.2031	28.4778	18.503	0.171675	0.767618	0.595943	0.8413	0.3808	0.49875	0.996668
820	cis	1:1	230	S>N (ST contains NAT)	GL28370	GL28370-R1	4	0.64	797	GaLu96scf_34	-	118814	119610	AT16976	1	0.67	230	GaLu96scf_34	+	118852	119081	GL28370	XLOC_018406	TCONS_00019680	1.19623	0.527509	0.761207	0.523828	0.318443	-0.205385	0.6087	0.76125	0.8038	0.995522	0.995522	0.995522	AT16976	XLOC_016895	TCONS_00016977	0	90.2496	0	-6.51175	0	6.51175	0.0052	1	0.00635	0.110986
821	cis	1:1	288	Divergent (NAT5' to 5'ST)	GL17116	GL17116-R1	6	0.6	1293	GaLu96scf_34	-	153986	155278	AT16985	1	0.5	769	GaLu96scf_34	+	154991	155759	GL17116	XLOC_018414	TCONS_00019688	7.34689	13.4199	6.98998	-0.788759	0.063045	0.851804	0.40115	0.9497	0.38295	0.995522	0.995522	0.995522	AT16985	XLOC_016904	TCONS_00016986	1.8942	11.3312	10.8793	-2.09105	-2.03718	0.0538764	0.08725	0.0886	0.95315	0.635219
822	cis	1:N	549	S>N (ST contains NAT)	GL17126	GL17126-R1	14	0.56	3487	GaLu96scf_34	-	220208	223694	AT17007	1	0.54	602	GaLu96scf_34	+	221921	222469	GL17126	XLOC_018440	TCONS_00019714	9.75797	14.3687	12.4208	-0.514613	-0.319082	0.195531	0.51565	0.6833	0.79235	0.995522	0.995522	0.995522	AT17007	XLOC_016926	TCONS_00017008	9.97148	5.42779	6.17209	0.771364	0.613293	-0.158071	0.41275	0.516	0.87055	0.939723
823	cis	1:N	298	S>N (ST contains NAT)	GL17126	GL17126-R1	14	0.56	3487	GaLu96scf_34	-	220208	223694	AT17008	1	0.51	602	GaLu96scf_34	+	222770	223067	GL17126	XLOC_018440	TCONS_00019714	9.75797	14.3687	12.4208	-0.514613	-0.319082	0.195531	0.51565	0.6833	0.79235	0.995522	0.995522	0.995522	AT17008	XLOC_016927	TCONS_00017009	11.7618	15.549	21.6357	-0.37489	-0.826765	-0.451875	0.7415	0.46125	0.66245	0.996668
824	cis	1:N	482	Divergent (NAT5' to 5'ST)	GL17126	GL17126-R1	14	0.56	3487	GaLu96scf_34	-	220208	223694	AT17009	1	0.51	602	GaLu96scf_34	+	223213	223814	GL17126	XLOC_018440	TCONS_00019714	9.75797	14.3687	12.4208	-0.514613	-0.319082	0.195531	0.51565	0.6833	0.79235	0.995522	0.995522	0.995522	AT17009	XLOC_016928	TCONS_00017010	10.146	14.3177	14.4623	-0.458702	-0.472201	-0.013499	0.5921	0.5823	0.98585	0.99168
825	cis	1:1	242	Covergent (NAT3' to 3'ST)	GL28381	GL28381-R1	2	0.66	1539	GaLu96scf_34	-	300051	301589	AT17031	1	0.57	484	GaLu96scf_34	+	299809	300292	GL28381	XLOC_018466	TCONS_00019740	5.63529	2.0205	1.95877	1.13537	1.16515	0.0297752	0.1274	0.1729	0.96945	0.995522	0.995522	0.995691	AT17031	XLOC_016950	TCONS_00017032	0	10.0859	7.10136	-3.47067	-3.01817	0.452496	0.00345	0.01595	0.7589	0.0913113
826	cis	1:N	295	Covergent (NAT3' to 3'ST)	GL24281	GL24281-R1	15	0.52	2069	GaLu96scf_34	-	320763	322831	AT17042	1	0.55	603	GaLu96scf_34	+	320455	321057	GL24281	XLOC_018473	TCONS_00019748	23.861	10.961	8.75472	1.05555	1.34971	0.294169	0.37345	0.3592	0.84815	0.995522	0.995522	0.995522	AT17042	XLOC_016961	TCONS_00017043	19.7151	11.0452	7.72783	0.782241	1.24699	0.464744	0.4451	0.2545	0.6693	0.951942
827	cis	1:N	252	S>N (ST contains NAT)	GL24281	GL24281-R1	15	0.52	2069	GaLu96scf_34	-	320763	322831	AT17043	1	0.49	603	GaLu96scf_34	+	321401	321652	GL24281	XLOC_018473	TCONS_00019748	23.861	10.961	8.75472	1.05555	1.34971	0.294169	0.37345	0.3592	0.84815	0.995522	0.995522	0.995522	AT17043	XLOC_016962	TCONS_00017044	0	5.48437	24.6513	-2.69697	-4.68094	-1.98397	0.12575	0.01595	0.42885	0.730064
828	cis	1:1	505	S>N (ST contains NAT)	GL24301	GL24301-R1	17	0.51	2203	GaLu96scf_35	-	63873	66075	AT17186	1	0.5	505	GaLu96scf_35	+	64784	65288	GL24301	XLOC_018621	TCONS_00019904	0.524962	21.4009	1.44804	-3.87672	-0.682832	3.19389	0.08045	0.42685	0.0233	0.895591	0.995522	0.43763	AT17186	XLOC_017105	TCONS_00017187	1.84872	19.7153	0	-2.8623	1.5103	4.3726	0.12535	0.05075	5e-05	0.730064
829	cis	1:1	106	Divergent (NAT5' to 5'ST)	GL28383	GL28383-R1	7	0.6	1249	GaLu96scf_35	-	76371	77619	AT17191	1	0.63	309	GaLu96scf_35	+	77514	77822	GL28383	XLOC_018628	TCONS_00019911	1.62638	0.321435	2.23298	0.990976	-0.299787	-1.29076	0.21255	0.70685	0.1831	0.995522	0.995522	0.995522	AT17191	XLOC_017110	TCONS_00017192	0	6.20715	3.83989	-2.84944	-2.27498	0.574462	0.0039	0.0256	0.6791	0.0939587
830	cis	1:1	95	Divergent (NAT5' to 5'ST)	GL28394	GL28394-R1	3	0.6	1495	GaLu96scf_35	-	146378	147872	AT17223	1	0.54	1174	GaLu96scf_35	+	147778	148951	GL28394	XLOC_018652	TCONS_00019937	3.44556	4.22292	9.55131	-0.232473	-1.24697	-1.0145	0.8706	0.43035	0.441	0.995522	0.995522	0.995522	AT17223	XLOC_017142	TCONS_00017224	11.1469	6.66769	18.4383	0.663734	-0.67828	-1.34201	0.42335	0.41685	0.12095	0.943977
831	cis	1:1	103	Divergent (NAT5' to 5'ST)	GL17151	GL17151-R1	3	0.66	1300	GaLu96scf_35	-	149290	150589	AT17225	1	0.63	303	GaLu96scf_35	+	150487	150789	GL17151	XLOC_018653	TCONS_00019938	0	0.960553	0.188098	-0.971258	-0.248656	0.722602	0.0001	1	0.2055	0.0208926	1	0.995522	AT17225	XLOC_017144	TCONS_00017226	0	1.80885	10.2731	-1.49001	-3.4948	-2.00479	1	0.00735	0.35895	1
832	cis	1:1	155	Divergent (NAT5' to 5'ST)	GL28396	GL28396-R1	3	0.6	819	GaLu96scf_35	-	152020	152838	AT17227	1	0.54	538	GaLu96scf_35	+	152684	153221	GL28396	XLOC_018655	TCONS_00019940	1.73734	0.961131	0.392405	0.481068	0.975169	0.494101	0.6926	0.4295	0.50535	0.995522	0.995522	0.995522	AT17227	XLOC_017146	TCONS_00017228	6.63853	9.99996	7.45839	-0.526142	-0.147095	0.379047	0.66655	0.9154	0.7613	0.996668
833	cis	1:N	242	S>N (ST contains NAT)	GL24308	GL24308-R1	4	0.53	774	GaLu96scf_35	-	182799	183572	AT17243	1	0.6	463	GaLu96scf_35	+	182811	183052	GL24308	XLOC_018662	TCONS_00019947	59.3424	90.8787	48.685	-0.606573	0.280352	0.886925	0.48385	0.7409	0.3145	0.995522	0.995522	0.995522	AT17243	XLOC_017162	TCONS_00017244	688.553	630.724	324.665	0.12637	1.08224	0.955874	0.8893	0.23615	0.2896	0.996668
834	cis	1:N	284	Divergent (NAT5' to 5'ST)	GL24308	GL24308-R1	4	0.53	774	GaLu96scf_35	-	182799	183572	AT17244	1	0.5	463	GaLu96scf_35	+	183289	183751	GL24308	XLOC_018662	TCONS_00019947	59.3424	90.8787	48.685	-0.606573	0.280352	0.886925	0.48385	0.7409	0.3145	0.995522	0.995522	0.995522	AT17244	XLOC_017163	TCONS_00017245	13.6755	12.1365	4.46675	0.159823	1.42469	1.26487	0.8839	0.2575	0.29805	0.996668
835	cis	1:1	300	Divergent (NAT5' to 5'ST)	GL28400	GL28400-R1	3	0.59	921	GaLu96scf_35	-	268350	269270	AT17261	1	0.61	408	GaLu96scf_35	+	268971	269378	GL28400	XLOC_018686	TCONS_00019973	2.87593	2.22768	1.05803	0.264025	0.913288	0.649264	0.86375	0.5294	0.5729	0.995522	0.995522	0.995522	AT17261	XLOC_017180	TCONS_00017262	0	9.96015	0.899604	-3.4542	-0.925696	2.52851	0.0003	1	0.26225	0.0245545
836	cis	1:1	281	Divergent (NAT5' to 5'ST)	GL29265	GL29265-R1	8	0.64	1211	GaLu96scf_36	-	11536	12746	AT17374	1	0.61	388	GaLu96scf_36	+	12466	12853	GL29265	XLOC_018808	TCONS_00020098	169.16	237.232	139.474	-0.485463	0.27663	0.762093	0.54455	0.74335	0.36785	0.995522	0.995522	0.995522	AT17374	XLOC_017293	TCONS_00017375	3.62177	14.8153	2.25998	-1.77477	0.503583	2.27835	0.16925	0.7227	0.16585	0.791741
837	cis	1:1	204	Divergent (NAT5' to 5'ST)	GL29290	GL29290-R1	2	0.65	930	GaLu96scf_36	-	17622	18551	AT17376	1	0.68	277	GaLu96scf_36	+	18348	18624	GL29290	XLOC_018812	TCONS_00020102	1.94121	3.50135	5.67347	-0.613969	-1.18204	-0.56807	0.4243	0.29945	0.60235	0.995522	0.995522	0.995522	AT17376	XLOC_017295	TCONS_00017377	69.6403	27.2544	32.4361	1.32203	1.07908	-0.242947	0.3321	0.4231	0.8716	0.896026
838	cis	1:1	269	S>N (ST contains NAT)	GL29257	GL29257-R1	10	0.63	2839	GaLu96scf_36	-	72656	75494	AT17382	1	0.56	269	GaLu96scf_36	+	74201	74469	GL29257	XLOC_018828	TCONS_00020118	3.09447	21.4335	12.7534	-2.45386	-1.74799	0.705876	0.0489	0.1297	0.5301	0.686213	0.995522	0.995522	AT17382	XLOC_017301	TCONS_00017383	9.22813	71.8641	38.9229	-2.83267	-1.96468	0.867986	0.26665	0.383	0.4989	0.857658
839	cis	1:N	656	S>N (ST contains NAT)	GL29277	GL29277-R1	12	0.61	3286	GaLu96scf_36	-	206258	209543	AT17438	1	0.62	656	GaLu96scf_36	+	207076	207731	GL29277	XLOC_018871	TCONS_00020163	2.6251	2.80481	40.0139	-0.0697998	-3.50002	-3.43022	0.93585	0.00125	0.00325	0.995522	0.0895098	0.178829	AT17438	XLOC_017356	TCONS_00017439	3.71043	5.01944	80.525	-0.35377	-4.11332	-3.75955	0.72625	0.0039	0.0022	0.996668
840	cis	1:N	228	S>N (ST contains NAT)	GL29277	GL29277-R1	12	0.61	3286	GaLu96scf_36	-	206258	209543	AT17439	1	0.68	656	GaLu96scf_36	+	208485	208712	GL29277	XLOC_018871	TCONS_00020163	2.6251	2.80481	40.0139	-0.0697998	-3.50002	-3.43022	0.93585	0.00125	0.00325	0.995522	0.0895098	0.178829	AT17439	XLOC_017357	TCONS_00017440	0	0	39.16	0	-5.32769	-5.32769	1	0.0256	0.0256	1
841	cis	1:N	279	S>N (ST contains NAT)	GL29277	GL29277-R1	12	0.61	3286	GaLu96scf_36	-	206258	209543	AT17440	1	0.66	656	GaLu96scf_36	+	208813	209091	GL29277	XLOC_018871	TCONS_00020163	2.6251	2.80481	40.0139	-0.0697998	-3.50002	-3.43022	0.93585	0.00125	0.00325	0.995522	0.0895098	0.178829	AT17440	XLOC_017358	TCONS_00017441	38.6293	7.46367	22.9747	2.2272	0.725026	-1.50217	0.1387	0.51745	0.28845	0.752401
842	cis	1:1	156	N>S (NAT contains ST)	GL19713	GL19713-R1	1	0.61	156	GaLu96scf_37	-	15726	15881	AT17528	1	0.58	1581	GaLu96scf_37	+	15054	16634	GL19713	XLOC_018994	TCONS_00020291	28288	50428	0	-0.834012	14.788	15.622	0.6413	0.2123	0.21715	0.995522	0.995522	0.995522	AT17528	XLOC_017446	TCONS_00017529	11.8127	5.00484	5.22203	1.09342	1.04216	-0.0512622	0.17515	0.20695	0.94755	0.801448
843	cis	1:1	132	N>S (NAT contains ST)	GL19710	GL19710-R1	1	0.6	132	GaLu96scf_37	-	24116	24247	AT17530	1	0.57	1614	GaLu96scf_37	+	22904	24517	GL19710	XLOC_018999	TCONS_00020296	0	257622	312184	-17.9749	-18.252	-0.277133	0.20895	0.20565	0.7312	0.995522	0.995522	0.995522	AT17530	XLOC_017448	TCONS_00017531	23.8339	21.1639	21.7112	0.164098	0.128925	-0.035173	0.83745	0.8718	0.96455	0.996668
844	cis	1:1	266	Covergent (NAT3' to 3'ST)	GL24345	GL24345-R2	1	0.57	6093	GaLu96scf_37	-	38396	44488	AT17537	1	0.6	432	GaLu96scf_37	+	38230	38661	GL24345	XLOC_019003	TCONS_00020303	12.0373	14.9325	11.2033	-0.289315	0.0953761	0.384692	0.7184	0.9043	0.6371	0.995522	0.995522	0.995522	AT17537	XLOC_017455	TCONS_00017538	0.496385	2.03604	4.5728	-1.02069	-1.89692	-0.876231	0.39355	0.2295	0.60765	0.929871
845	cis	1:1	593	Covergent (NAT3' to 3'ST)	GL17177	GL17177-R1	11	0.55	2631	GaLu96scf_37	-	113609	116239	AT17570	1	0.58	738	GaLu96scf_37	+	113464	114201	GL17177	XLOC_019025	TCONS_00020329	19.9833	8.0749	16.6403	1.20927	0.25037	-0.958897	0.1693	0.7605	0.26175	0.995522	0.995522	0.995522	AT17570	XLOC_017485	TCONS_00017571	28.9474	18.2606	24.6381	0.636729	0.224128	-0.412601	0.45125	0.79405	0.6346	0.954262
846	cis	1:1	214	S>N (ST contains NAT)	GL24359	GL24359-R1	10	0.56	2542	GaLu96scf_37	-	117318	119859	AT17576	1	0.51	214	GaLu96scf_37	+	118920	119133	GL24359	XLOC_019026	TCONS_00020330	3.95232	3.74536	17.0223	0.061569	-1.86359	-1.92516	0.9366	0.04415	0.01965	0.995522	0.666489	0.386873	AT17576	XLOC_017491	TCONS_00017577	745.722	0	0	9.54442	9.54442	0	0.003	0.003	1	0.088306
847	cis	1:1	472	Covergent (NAT3' to 3'ST)	GL17175	GL17175-R1	2	0.55	656	GaLu96scf_37	-	158725	159380	AT17589	1	0.59	482	GaLu96scf_37	+	158715	159196	GL17175	XLOC_019042	TCONS_00020346	5.76858	6.0449	6.85756	-0.0577218	-0.215231	-0.157509	0.9515	0.8265	0.8572	0.995522	0.995522	0.995522	AT17589	XLOC_017504	TCONS_00017590	4.49509	5.25151	5.63284	-0.186057	-0.271472	-0.0854156	0.8417	0.77025	0.92765	0.996668
848	cis	1:1	600	Covergent (NAT3' to 3'ST)	GL17183	GL17183-R1	4	0.55	2215	GaLu96scf_37	-	208474	210688	AT17605	1	0.55	829	GaLu96scf_37	+	208245	209073	GL17183	XLOC_019059	TCONS_00020365	0.850908	1.07987	0.829936	-0.168279	0.0164384	0.184718	0.78865	0.9742	0.75585	0.995522	0.995765	0.995522	AT17605	XLOC_017520	TCONS_00017606	1.86947	2.17583	1.99393	-0.146321	-0.0612267	0.085094	0.87465	0.95335	0.9274	0.996668
849	cis	1:1	665	Divergent (NAT5' to 5'ST)	GL17189	GL17189-R1	6	0.61	1674	GaLu96scf_38	-	12940	14613	AT17730	1	0.57	703	GaLu96scf_38	+	13949	14651	GL17189	XLOC_019165	TCONS_00020478	7.38052	5.76588	4.92011	0.308754	0.501415	0.19266	0.7225	0.55445	0.81555	0.995522	0.995522	0.995522	AT17730	XLOC_017645	TCONS_00017731	28.1767	16.0741	14.0021	0.77303	0.959677	0.186646	0.3653	0.26925	0.82785	0.915228
850	cis	1:1	854	Covergent (NAT3' to 3'ST)	GL24419	GL24419-R1	4	0.55	1497	GaLu96scf_38	-	48653	50149	AT17740	1	0.54	890	GaLu96scf_38	+	48617	49506	GL24419	XLOC_019178	TCONS_00020491	9.3843	4.57215	2.41411	0.898111	1.60483	0.706716	0.47655	0.4386	0.52105	0.995522	0.995522	0.995522	AT17740	XLOC_017655	TCONS_00017741	11.2753	5.05881	4.98122	1.01862	1.03722	0.0185971	0.2352	0.23015	0.9832	0.847182
851	cis	1:1	121	Divergent (NAT5' to 5'ST)	GL24420	GL24420-R1	2	0.6	1493	GaLu96scf_38	-	67409	68901	AT17746	1	0.53	251	GaLu96scf_38	+	68781	69031	GL24420	XLOC_019182	TCONS_00020495	1.49358	0.680883	1.75835	0.569013	-0.145602	-0.714615	0.4895	0.84635	0.4045	0.995522	0.995522	0.995522	AT17746	XLOC_017661	TCONS_00017747	3.71074	33.2676	18.4954	-2.86285	-2.04909	0.813758	0.2571	0.36765	0.54365	0.854103
852	cis	1:N	144	Covergent (NAT3' to 3'ST)	GL24426	GL24426-R1	13	0.57	2220	GaLu96scf_38	-	96934	99153	AT17758	1	0.58	527	GaLu96scf_38	+	96551	97077	GL24426	XLOC_019190	TCONS_00020503	5.18786	3.2789	2.79027	0.53221	0.707138	0.174928	0.49425	0.36105	0.823	0.995522	0.995522	0.995522	AT17758	XLOC_017673	TCONS_00017759	5.29742	4.16363	2.29118	0.286379	0.936143	0.649764	0.8157	0.50085	0.6302	0.996668
853	cis	1:N	621	S>N (ST contains NAT)	GL24426	GL24426-R1	13	0.57	2220	GaLu96scf_38	-	96934	99153	AT17759	1	0.59	621	GaLu96scf_38	+	97384	98004	GL24426	XLOC_019190	TCONS_00020503	5.18786	3.2789	2.79027	0.53221	0.707138	0.174928	0.49425	0.36105	0.823	0.995522	0.995522	0.995522	AT17759	XLOC_017674	TCONS_00017760	20.1725	10.6813	7.71007	0.857994	1.2814	0.423403	0.32485	0.15195	0.6252	0.891072
854	cis	1:N	475	Covergent (NAT3' to 3'ST)	GL17208	GL17208-R1	3	0.58	1772	GaLu96scf_39	-	64117	65888	AT17877	1	0.57	1339	GaLu96scf_39	+	64056	64591	GL17208	XLOC_019333	TCONS_00020650	5.73197	2.56791	3.91931	0.91596	0.452582	-0.463378	0.3256	0.5608	0.63065	0.995522	0.995522	0.995522	AT17877	XLOC_017788	TCONS_00017878	14.6025	4.32562	6.82326	1.55071	0.995882	-0.554833	0.12775	0.2972	0.5833	0.73313
855	cis	1:1	160	Covergent (NAT3' to 3'ST)	GL24451	GL24451-R1	4	0.54	2097	GaLu96scf_39	-	116499	118595	AT17881	1	0.57	487	GaLu96scf_39	+	116172	116658	GL24451	XLOC_019341	TCONS_00020658	6.50993	9.34847	5.53154	-0.462556	0.201379	0.663935	0.59155	0.81715	0.43565	0.995522	0.995522	0.995522	AT17881	XLOC_017792	TCONS_00017882	2.80271	0	2.88445	1.92702	-0.0307048	-1.95773	0.0067	0.96345	0.00435	0.131553
856	cis	1:1	588	Divergent (NAT5' to 5'ST)	GL17225	GL17225-R1	5	0.57	2518	GaLu96scf_39	-	148670	151187	AT17892	1	0.54	632	GaLu96scf_39	+	150600	151231	GL17225	XLOC_019357	TCONS_00020676	7.23852	3.87704	5.06517	0.756388	0.441826	-0.314561	0.3157	0.569	0.66935	0.995522	0.995522	0.995522	AT17892	XLOC_017803	TCONS_00017893	17.0957	4.13411	7.9427	1.81749	1.01689	-0.800599	0.0743	0.27315	0.4102	0.580098
857	cis	1:1	51	Divergent (NAT5' to 5'ST)	GL19742	GL19742-R1	2	0.58	1458	GaLu96scf_39	-	164455	165912	AT17895	1	0.53	285	GaLu96scf_39	+	165862	166146	GL19742	XLOC_019362	TCONS_00020681	9.61079	11.2323	10.3067	-0.205127	-0.0916828	0.113444	0.82765	0.9261	0.89885	0.995522	0.995522	0.995522	AT17895	XLOC_017806	TCONS_00017896	36.1358	6.46103	6.58249	2.31538	2.29207	-0.0233046	0.0776	0.1429	0.95755	0.592923
858	cis	1:1	980	Divergent (NAT5' to 5'ST)	GL24453	GL24453-R1	7	0.52	1543	GaLu96scf_39	-	173557	175099	AT17898	1	0.52	982	GaLu96scf_39	+	174120	175101	GL24453	XLOC_019366	TCONS_00020686	35.1593	46.83	39.9128	-0.403561	-0.178205	0.225356	0.6245	0.84105	0.7834	0.995522	0.995522	0.995522	AT17898	XLOC_017809	TCONS_00017899	20.4224	24.2611	20.0971	-0.237819	0.0220553	0.259874	0.7773	0.9766	0.7532	0.996668
859	cis	1:1	231	Divergent (NAT5' to 5'ST)	GL16819	GL16819-R1	5	0.6	2097	GaLu96scf_3	-	14913	17009	AT14830	1	0.58	590	GaLu96scf_3	+	16779	17368	GL16819	XLOC_016557	TCONS_00017672	13.0644	11.2775	12.2353	0.195931	0.0876488	-0.108283	0.8159	0.9176	0.89805	0.995522	0.995522	0.995522	AT14830	XLOC_014757	TCONS_00014831	16.0651	7.30942	19.1812	1.03822	-0.241957	-1.28018	0.30145	0.81165	0.2453	0.876919
860	cis	1:1	354	Divergent (NAT5' to 5'ST)	GL16815	GL16815-R1	4	0.6	1479	GaLu96scf_3	-	51968	53446	AT14843	1	0.52	442	GaLu96scf_3	+	53093	53534	GL16815	XLOC_016564	TCONS_00017681	27.9511	23.6354	30.3794	0.232904	-0.116186	-0.34909	0.78385	0.8895	0.67995	0.995522	0.995522	0.995522	AT14843	XLOC_014770	TCONS_00014844	22.5826	13.6047	35.4282	0.691285	-0.627301	-1.31859	0.4807	0.50435	0.17685	0.962051
861	cis	1:1	76	Covergent (NAT3' to 3'ST)	GL28136	GL28136-R1	1	0.59	336	GaLu96scf_3	-	90657	90992	AT14844	1	0.57	394	GaLu96scf_3	+	90339	90732	GL28136	XLOC_016571	TCONS_00017689	0	0	0.655171	0	-0.726979	-0.726979	1	0.23165	0.233	1	0.995522	0.995522	AT14844	XLOC_014771	TCONS_00014845	6.08158	1.79498	8.20407	1.34123	-0.378201	-1.71943	0.4414	0.77965	0.34455	0.950257
862	cis	1:N	665	S>N (ST contains NAT)	GL31724	GL31724-R1	10	0.53	2102	GaLu96scf_3	-	116028	118129	AT14854	1	0.54	1450	GaLu96scf_3	+	116162	116826	GL31724															AT14854	XLOC_014781	TCONS_00014855	21.4369	7.14351	7.62807	1.46216	1.37876	-0.0833939	0.12375	0.1466	0.9312	0.727728
863	cis	1:N	1159	Divergent (NAT5' to 5'ST)	GL31724	GL31724-R1	10	0.53	2102	GaLu96scf_3	-	116028	118129	AT14855	1	0.53	1450	GaLu96scf_3	+	116971	118420	GL31724															AT14855	XLOC_014782	TCONS_00014856	21.7461	4.46787	5.03426	2.05655	1.91435	-0.1422	0.01945	0.02545	0.85515	0.246524
864	cis	1:1	165	Divergent (NAT5' to 5'ST)	GL19442	GL19442-R1	5	0.53	648	GaLu96scf_3	-	123104	123751	AT14857	1	0.54	230	GaLu96scf_3	+	123587	123816	GL19442	XLOC_016580	TCONS_00017698	83.1763	76.5968	98.3628	0.117408	-0.2393	-0.356708	0.91685	0.8286	0.72385	0.995522	0.995522	0.995522	AT14857	XLOC_014784	TCONS_00014858	4776.04	1109.52	2961.29	2.1049	0.689387	-1.41551	0.0256	0.42855	0.1267	0.275562
865	cis	1:1	110	Divergent (NAT5' to 5'ST)	GL23925	GL23925-R1	2	0.5	321	GaLu96scf_3	-	250848	251168	AT14893	1	0.45	201	GaLu96scf_3	+	251059	251259	GL23925	XLOC_016617	TCONS_00017743	53.9226	75.2323	82.751	-0.472986	-0.608696	-0.13571	0.69825	0.62445	0.89695	0.995522	0.995522	0.995522	AT14893	XLOC_014820	TCONS_00014894	3555.83	989.255	1193.57	1.8447	1.57405	-0.270648	0.176	0.28715	0.8206	0.802583
866	cis	1:1	320	Divergent (NAT5' to 5'ST)	GL16890	GL16890-R1	10	0.57	2571	GaLu96scf_3	-	260041	262611	AT14898	1	0.56	629	GaLu96scf_3	+	262292	262920	GL16890	XLOC_016620	TCONS_00017747	43.969	36.2155	29.5541	0.273047	0.55757	0.284523	0.76005	0.54395	0.7723	0.995522	0.995522	0.995522	AT14898	XLOC_014825	TCONS_00014899	76.0862	66.7147	53.6105	0.186993	0.497277	0.310284	0.8178	0.5419	0.6981	0.996668
867	cis	1:1	530	S>N (ST contains NAT)	GL23926	GL23926-R1	10	0.52	2698	GaLu96scf_3	-	266783	269480	AT14900	1	0.54	530	GaLu96scf_3	+	267626	268155	GL23926	XLOC_016623	TCONS_00017750	4.16004	10.0139	24.5975	-1.0939	-2.31059	-1.21669	0.17095	0.0053	0.137	0.995522	0.186258	0.995522	AT14900	XLOC_014827	TCONS_00014901	4.57323	4.79065	16.4248	-0.0552318	-1.64458	-1.58935	0.96345	0.15775	0.1553	0.996668
868	cis	1:1	1310	N>S (NAT contains ST)	GL23715	GL23715-R1	6	0.55	1310	GaLu96scf_3	-	318147	319456	AT14919	1	0.55	1496	GaLu96scf_3	+	318129	319624	GL23715	XLOC_016643	TCONS_00017770	39.7685	14.7204	16.199	1.37487	1.24515	-0.129723	0.11875	0.16005	0.8754	0.995522	0.995522	0.995522	AT14919	XLOC_014846	TCONS_00014920	27.0054	8.91414	8.52041	1.49813	1.55659	0.0584596	0.64165	0.62795	0.94005	0.996668
869	cis	1:1	418	S>N (ST contains NAT)	GL23717	GL23717-R1	7	0.52	1111	GaLu96scf_3	-	344946	346056	AT14923	1	0.55	418	GaLu96scf_3	+	345032	345449	GL23717	XLOC_016654	TCONS_00017781	16.6583	11.9282	8.47465	0.449823	0.89817	0.448347	0.61405	0.31535	0.6437	0.995522	0.995522	0.995522	AT14923	XLOC_014850	TCONS_00014924	36.1908	17.2633	9.38929	1.02603	1.83986	0.813825	0.309	0.11505	0.47945	0.881607
870	cis	1:1	282	Covergent (NAT3' to 3'ST)	GL19509	GL19509-R1	13	0.56	3542	GaLu96scf_3	-	349482	353023	AT14925	2	0.46	677	GaLu96scf_3	+	349011	349763	GL19509	XLOC_016655	TCONS_00017782	28.7811	21.2678	21.9846	0.41942	0.3737	-0.0457207	0.5942	0.6324	0.95285	0.995522	0.995522	0.995522	AT14925	XLOC_014852	TCONS_00014926	50.7836	32.8637	25.9928	0.612754	0.939921	0.327167	0.4846	0.2966	0.71885	0.963718
871	cis	1:1	120	Divergent (NAT5' to 5'ST)	GL23719	GL23719-R1	10	0.57	2660	GaLu96scf_3	-	375539	378198	AT14930	1	0.58	412	GaLu96scf_3	+	378079	378490	GL23719	XLOC_016663	TCONS_00017790	51.2038	58.4791	78.106	-0.18822	-0.599627	-0.411407	0.8291	0.45645	0.61445	0.995522	0.995522	0.995522	AT14930	XLOC_014856	TCONS_00014931	63.1536	29.6452	38.9102	1.06589	0.684789	-0.381099	0.2484	0.453	0.6819	0.85313
872	cis	1:1	115	Covergent (NAT3' to 3'ST)	GL23726	GL23726-R1	8	0.56	1694	GaLu96scf_3	-	452181	453874	AT14958	1	0.45	251	GaLu96scf_3	+	452045	452295	GL23726	XLOC_016688	TCONS_00017819	25.5791	29.3145	31.4738	-0.189697	-0.288998	-0.0993009	0.83075	0.747	0.9065	0.995522	0.995522	0.995522	AT14958	XLOC_014884	TCONS_00014959	151.026	92.7025	92.6178	0.698189	0.699498	0.00130929	0.4646	0.4744	0.98875	0.957788
873	cis	1:N	275	S>N (ST contains NAT)	GL23730	GL23730-R1	22	0.53	5646	GaLu96scf_3	-	486908	492553	AT14969	1	0.55	275	GaLu96scf_3	+	489333	489607	GL23730	XLOC_016698	TCONS_00017829	28.4254	21.3978	36.6922	0.393673	-0.357216	-0.750888	0.6174	0.65255	0.3428	0.995522	0.995522	0.995522	AT14969	XLOC_014895	TCONS_00014970	90.9301	52.8397	117.385	0.771857	-0.36494	-1.1368	0.572	0.7626	0.3823	0.987182
874	cis	1:N	423	S>N (ST contains NAT)	GL23730	GL23730-R1	22	0.53	5646	GaLu96scf_3	-	486908	492553	AT14972	1	0.5	423	GaLu96scf_3	+	491736	492158	GL23730	XLOC_016698	TCONS_00017829	28.4254	21.3978	36.6922	0.393673	-0.357216	-0.750888	0.6174	0.65255	0.3428	0.995522	0.995522	0.995522	AT14972	XLOC_014898	TCONS_00014973	80.4079	62.1726	122.749	0.365862	-0.604186	-0.970049	0.68935	0.50085	0.28895	0.996668
875	cis	1:1	346	Divergent (NAT5' to 5'ST)	GL23742	GL23742-R1	8	0.57	2216	GaLu96scf_3	-	574105	576320	AT15001	1	0.59	470	GaLu96scf_3	+	575975	576444	GL23742	XLOC_016721	TCONS_00017857	122.144	41.3168	89.3836	1.54099	0.44616	-1.09483	0.05765	0.57325	0.171	0.743495	0.995522	0.995522	AT15001	XLOC_014927	TCONS_00015002	42.9679	26.3716	32.9957	0.683753	0.371089	-0.312664	0.4331	0.6681	0.7142	0.947464
876	cis	1:1	298	S>N (ST contains NAT)	GL19523	GL19523-R1	3	0.57	960	GaLu96scf_3	-	592606	593565	AT15008	1	0.57	298	GaLu96scf_3	+	592610	592907	GL19523	XLOC_016727	TCONS_00017863	4.1571	3.57075	4.41024	0.174145	-0.0691219	-0.243267	0.8457	0.9381	0.8066	0.995522	0.995522	0.995522	AT15008	XLOC_014934	TCONS_00015009	24.9603	25.6287	14.6792	-0.0367079	0.727457	0.764165	0.97045	0.64455	0.60025	0.996668
877	cis	1:1	321	S>N (ST contains NAT)	GL23748	GL23748-R1	5	0.62	1479	GaLu96scf_3	-	613123	614601	AT15018	1	0.56	321	GaLu96scf_3	+	613965	614285	GL23748	XLOC_016734	TCONS_00017872	12.818	6.1598	11.5523	0.948558	0.138632	-0.809926	0.3226	0.88065	0.39805	0.995522	0.995522	0.995522	AT15018	XLOC_014944	TCONS_00015019	38.8572	8.23053	30.2731	2.11035	0.349916	-1.76044	0.1323	0.73835	0.19215	0.743475
878	cis	1:N	447	S>N (ST contains NAT)	GL23749	GL23749-R1	16	0.52	2541	GaLu96scf_3	-	615363	617903	AT15020	1	0.51	447	GaLu96scf_3	+	615367	615813	GL23749	XLOC_016735	TCONS_00017873	106.056	562.685	199.425	-2.39646	-0.904679	1.49178	0.00915	0.2638	0.0879	0.214158	0.995522	0.924349	AT15020	XLOC_014946	TCONS_00015021	77.1312	376.453	133.962	-2.27232	-0.788565	1.48375	0.0156	0.3796	0.0909	0.214212
879	cis	1:N	345	S>N (ST contains NAT)	GL23749	GL23749-R1	16	0.52	2541	GaLu96scf_3	-	615363	617903	AT15022	1	0.53	447	GaLu96scf_3	+	616372	616716	GL23749	XLOC_016735	TCONS_00017873	106.056	562.685	199.425	-2.39646	-0.904679	1.49178	0.00915	0.2638	0.0879	0.214158	0.995522	0.924349	AT15022	XLOC_014948	TCONS_00015023	13.6148	31.5054	2.91663	-1.15321	1.89978	3.05299	0.25705	0.3366	0.2771	0.854069
880	cis	1:1	518	Divergent (NAT5' to 5'ST)	GL23750	GL23750-R1	7	0.53	1645	GaLu96scf_3	-	620791	622435	AT15027	1	0.54	608	GaLu96scf_3	+	621918	622525	GL23750	XLOC_016737	TCONS_00017875	38.2512	17.33	18.1475	1.09852	1.03554	-0.0629869	0.43475	0.5555	0.45305	0.995522	0.995522	0.995522	AT15027	XLOC_014953	TCONS_00015028	33.2764	13.6942	19.5516	1.22197	0.73792	-0.484052	0.1627	0.3806	0.5684	0.779854
881	cis	1:1	352	S>N (ST contains NAT)	GL23751	GL23751-R1	7	0.57	1495	GaLu96scf_3	-	625733	627227	AT15030	1	0.57	352	GaLu96scf_3	+	626251	626602	GL23751	XLOC_016739	TCONS_00017877	24.4838	13.8016	25.377	0.7838	-0.0496887	-0.833488	0.4203	0.9613	0.3568	0.995522	0.995522	0.995522	AT15030	XLOC_014956	TCONS_00015031	45.4068	47.0245	54.7722	-0.0494432	-0.265199	-0.215755	0.9556	0.7709	0.80835	0.996668
882	cis	1:1	415	S>N (ST contains NAT)	GL28211	GL28211-R1	9	0.53	1452	GaLu96scf_3	-	645875	647326	AT15039	1	0.53	415	GaLu96scf_3	+	646288	646702	GL28211	XLOC_016746	TCONS_00017887	134.477	214.439	153.501	-0.669206	-0.189527	0.479679	0.69825	0.8274	0.7656	0.995522	0.995522	0.995522	AT15039	XLOC_014965	TCONS_00015040	63.9788	75.0886	47.1062	-0.227714	0.433757	0.661471	0.7968	0.6245	0.46195	0.996668
883	cis	1:1	60	Divergent (NAT5' to 5'ST)	GL23753	GL23753-R1	4	0.6	1641	GaLu96scf_3	-	658909	660549	AT15044	1	0.52	343	GaLu96scf_3	+	660490	660832	GL23753	XLOC_016751	TCONS_00017893	17.311	17.9071	16.4942	-0.0462099	0.0658504	0.11206	0.97325	0.96075	0.93295	0.995691	0.995522	0.995522	AT15044	XLOC_014970	TCONS_00015045	31.07	24.126	12.304	0.352043	1.26936	0.917321	0.7361	0.2722	0.4062	0.996668
884	cis	1:1	763	Divergent (NAT5' to 5'ST)	GL23955	GL23955-R1	14	0.57	3908	GaLu96scf_3	-	684132	688039	AT15055	1	0.52	968	GaLu96scf_3	+	687277	688244	GL23955	XLOC_016760	TCONS_00017904	15.1019	17.0213	24.9673	-0.162439	-0.689439	-0.527	0.8537	0.4049	0.55315	0.995522	0.995522	0.995522	AT15055	XLOC_014981	TCONS_00015056	24.7077	19.7788	29.2676	0.307091	-0.235576	-0.542667	0.7158	0.77775	0.51905	0.996668
885	cis	1:1	328	Covergent (NAT3' to 3'ST)	GL16918	GL16918-R1	9	0.52	1696	GaLu96scf_3	-	780456	782151	AT15078	1	0.53	543	GaLu96scf_3	+	780241	780783	GL16918	XLOC_016788	TCONS_00017938	9.36605	226.035	48.6651	-4.45302	-2.26037	2.19265	0.00575	0.0821	0.02545	0.186258	0.903796	0.46498	AT15078	XLOC_015004	TCONS_00015079	9.76469	342.066	60.5179	-4.99412	-2.5147	2.47942	0.00155	0.03115	0.00775	0.0594824
886	cis	1:1	182	Divergent (NAT5' to 5'ST)	GL16931	GL16931-R1	3	0.51	407	GaLu96scf_3	-	820237	820643	AT15096	1	0.56	490	GaLu96scf_3	+	820462	820951	GL16931	XLOC_016799	TCONS_00017951	57.6896	92.6477	116.626	-0.674133	-1.00307	-0.328936	0.74455	0.61255	0.87905	0.995522	0.995522	0.995522	AT15096	XLOC_015022	TCONS_00015097	35.2462	85.8249	103.655	-1.26029	-1.52982	-0.269528	0.15635	0.0887	0.7442	0.771088
887	cis	1:N	568	S>N (ST contains NAT)	GL19556	GL19556-R1	10	0.51	1988	GaLu96scf_3	-	977235	979222	AT15119	1	0.47	568	GaLu96scf_3	+	978034	978601	GL19556	XLOC_016845	TCONS_00017999	147.91	8.31203	5.14447	3.99921	4.599	0.599795	0.011	0.0015	0.59855	0.246727	0.102652	0.995522	AT15119	XLOC_015045	TCONS_00015120	9.65394	0	1.88522	3.41331	1.88464	-1.52867	0.0011	0.2936	1	0.0492488
888	cis	1:N	83	Divergent (NAT5' to 5'ST)	GL19556	GL19556-R1	10	0.51	1988	GaLu96scf_3	-	977235	979222	AT15121	1	0.54	424	GaLu96scf_3	+	979140	979563	GL19556	XLOC_016845	TCONS_00017999	147.91	8.31203	5.14447	3.99921	4.599	0.599795	0.011	0.0015	0.59855	0.246727	0.102652	0.995522	AT15121	XLOC_015047	TCONS_00015122	351.765	23.9413	10.2465	3.8221	4.9712	1.14911	0.0005	0.00105	0.26195	0.0333649
889	cis	1:1	328	Divergent (NAT5' to 5'ST)	GL23975	GL23975-R1	9	0.53	2318	GaLu96scf_3	-	991430	993747	AT15131	1	0.59	569	GaLu96scf_3	+	993420	993988	GL23975	XLOC_016848	TCONS_00018002	14.9894	16.9409	17.8251	-0.166181	-0.23557	-0.0693896	0.83895	0.7782	0.9322	0.995522	0.995522	0.995522	AT15131	XLOC_015057	TCONS_00015132	24.2501	27.7292	18.6419	-0.186224	0.362342	0.548566	0.92025	0.85555	0.79395	0.996668
890	cis	1:1	136	Divergent (NAT5' to 5'ST)	GL28141	GL28141-R1	4	0.56	888	GaLu96scf_3	-	1000521	1001408	AT15135	1	0.55	431	GaLu96scf_3	+	1001273	1001703	GL28141	XLOC_016851	TCONS_00018005	8.07302	6.94209	13.6362	0.192059	-0.68987	-0.881929	0.83375	0.4351	0.3145	0.995522	0.995522	0.995522	AT15135	XLOC_015061	TCONS_00015136	43.8862	30.0813	49.0601	0.530233	-0.157393	-0.687625	0.5648	0.86145	0.444	0.985092
891	cis	1:1	218	Covergent (NAT3' to 3'ST)	GL23650	GL23650-R2	2	0.52	934	GaLu96scf_3	-	1094202	1095135	AT15156	1	0.52	527	GaLu96scf_3	+	1093893	1094419	GL23650	XLOC_016888	TCONS_00018048	3.83952	5.08949	13.5105	-0.331466	-1.58422	-1.25275	0.85835	0.564	0.6037	0.995522	0.995522	0.995522	AT15156	XLOC_015082	TCONS_00015157	5.81031	9.86283	7.88398	-0.673606	-0.383491	0.290115	0.82585	0.8704	0.91855	0.996668
892	cis	1:N	268	S>N (ST contains NAT)	GL23651	GL23651-R1	14	0.53	3280	GaLu96scf_3	-	1097329	1100608	AT15160	1	0.6	268	GaLu96scf_3	+	1097872	1098139	GL23651	XLOC_016889	TCONS_00018050	16.6125	26.1649	22.8418	-0.625108	-0.436865	0.188244	0.45825	0.6536	0.48705	0.995522	0.995522	0.995522	AT15160	XLOC_015086	TCONS_00015161	134.813	264.948	194.39	-0.969565	-0.524767	0.444798	0.3532	0.62555	0.6497	0.908956
893	cis	1:1	294	Covergent (NAT3' to 3'ST)	GL23878	GL23878-R1	11	0.52	2089	GaLu96scf_3	-	1153351	1155439	AT15175	1	0.54	546	GaLu96scf_3	+	1153099	1153644	GL23878	XLOC_016907	TCONS_00018068	148.501	29.8083	16.8343	2.27877	3.06744	0.788675	0.01675	0.00405	0.38725	0.343983	0.186258	0.995522	AT15175	XLOC_015101	TCONS_00015176	432.721	69.3555	54.9348	2.62402	2.95494	0.330922	0.00385	0.00215	0.6979	0.0939587
894	cis	1:1	322	Divergent (NAT5' to 5'ST)	GL23652	GL23652-R1	6	0.48	967	GaLu96scf_3	-	1163486	1164452	AT15179	1	0.51	378	GaLu96scf_3	+	1164131	1164508	GL23652	XLOC_016911	TCONS_00018072	1.58336	5.7331	7.55987	-1.382	-1.72832	-0.346323	0.35415	0.30925	0.82875	0.995522	0.995522	0.995522	AT15179	XLOC_015105	TCONS_00015180	21.5507	23.7219	35.3748	-0.132604	-0.689756	-0.557152	0.89495	0.4942	0.57005	0.996668
895	cis	1:1	163	Covergent (NAT3' to 3'ST)	GL23653	GL23653-R2	4	0.48	612	GaLu96scf_3	-	1165360	1165971	AT15180	1	0.47	597	GaLu96scf_3	+	1164926	1165522	GL23653	XLOC_016912	TCONS_00018074	32.5881	51.1038	53.0084	-0.633448	-0.685227	-0.051779	0.5384	0.50065	0.9594	0.995522	0.995522	0.995522	AT15180	XLOC_015106	TCONS_00015181	3.04058	4.80797	10.1716	-0.523472	-1.46725	-0.943774	0.7358	0.339	0.4718	0.996668
896	cis	1:1	488	Divergent (NAT5' to 5'ST)	GL19459	GL19459-R1	4	0.57	1345	GaLu96scf_3	-	1212880	1214224	AT15205	1	0.57	491	GaLu96scf_3	+	1213737	1214227	GL19459	XLOC_016927	TCONS_00018092	231.902	46.4012	61.651	2.29672	1.8943	-0.40242	0.00845	0.0191	0.6128	0.201222	0.378986	0.995522	AT15205	XLOC_015131	TCONS_00015206	8.23446	0.7252	1.36012	2.42027	1.96819	-0.452084	0.2173	0.1719	0.72715	0.836878
897	cis	1:1	172	Divergent (NAT5' to 5'ST)	GL28149	GL28149-R1	2	0.54	431	GaLu96scf_3	-	1229180	1229610	AT15211	1	0.59	282	GaLu96scf_3	+	1229439	1229720	GL28149	XLOC_016931	TCONS_00018099	49.9048	38.0054	31.0761	0.384148	0.666313	0.282165	0.84635	0.72115	0.88915	0.995522	0.995522	0.995522	AT15211	XLOC_015137	TCONS_00015212	89.4782	33.7587	45.7805	1.38018	0.951644	-0.428536	0.1847	0.3437	0.68705	0.814159
898	cis	1:1	190	Divergent (NAT5' to 5'ST)	GL16834	GL16834-R1	12	0.51	1998	GaLu96scf_3	-	1232129	1234126	AT15213	1	0.6	349	GaLu96scf_3	+	1233937	1234285	GL16834	XLOC_016933	TCONS_00018101	60.6812	53.1178	99.4343	0.188718	-0.70335	-0.892067	0.8309	0.44245	0.317	0.995522	0.995522	0.995522	AT15213	XLOC_015139	TCONS_00015214	13.5379	78.8292	117.736	-2.45708	-3.02991	-0.572821	0.1103	0.07165	0.5409	0.696244
899	cis	1:1	631	Divergent (NAT5' to 5'ST)	GL23883	GL23883-R1	7	0.53	3138	GaLu96scf_3	-	1269214	1272351	AT15231	1	0.55	1420	GaLu96scf_3	+	1271721	1273140	GL23883	XLOC_016943	TCONS_00018114	7.40802	16.6266	24.3797	-1.06795	-1.59386	-0.525905	0.19635	0.0667	0.5572	0.995522	0.802686	0.995522	AT15231	XLOC_015157	TCONS_00015232	9.98224	15.7995	13.274	-0.613294	-0.378223	0.235072	0.4571	0.6473	0.77585	0.956184
900	cis	1:1	102	Divergent (NAT5' to 5'ST)	GL23663	GL23663-R1	6	0.54	1384	GaLu96scf_3	-	1274274	1275657	AT15233	1	0.52	270	GaLu96scf_3	+	1275556	1275825	GL23663	XLOC_016944	TCONS_00018116	8.38357	29.8954	45.0461	-1.71916	-2.29486	-0.575702	0.04545	0.008	0.4841	0.666489	0.196116	0.995522	AT15233	XLOC_015159	TCONS_00015234	6.58994	67.1355	136.637	-3.16624	-4.18068	-1.01443	0.25595	0.24375	0.3726	0.853958
901	cis	1:1	560	Covergent (NAT3' to 3'ST)	GL23664	GL23664-R1	8	0.55	1052	GaLu96scf_3	-	1287351	1288402	AT15239	1	0.51	860	GaLu96scf_3	+	1287051	1287910	GL23664	XLOC_016948	TCONS_00018121	10.2914	37.6803	16.2814	-1.77641	-0.614013	1.1624	0.09225	0.529	0.17525	0.948058	0.995522	0.995522	AT15239	XLOC_015165	TCONS_00015240	2.80783	7.87663	4.20371	-1.22105	-0.45058	0.770469	0.1609	0.60015	0.36195	0.776965
902	cis	1:N	394	Covergent (NAT3' to 3'ST)	GL23670	GL23670-R1	9	0.56	1599	GaLu96scf_3	-	1317305	1318903	AT15252	1	0.55	428	GaLu96scf_3	+	1317287	1317698	GL23670	XLOC_016957	TCONS_00018131	92.1387	99.6247	73.0596	-0.111531	0.330691	0.442222	0.88795	0.6756	0.5716	0.995522	0.995522	0.995522	AT15252	XLOC_015178	TCONS_00015253	106.5	111.82	86.0071	-0.0696862	0.305133	0.374819	0.9438	0.75425	0.6904	0.996668
903	cis	1:N	316	Divergent (NAT5' to 5'ST)	GL23670	GL23670-R1	9	0.56	1599	GaLu96scf_3	-	1317305	1318903	AT15254	1	0.62	428	GaLu96scf_3	+	1318588	1319015	GL23670	XLOC_016957	TCONS_00018131	92.1387	99.6247	73.0596	-0.111531	0.330691	0.442222	0.88795	0.6756	0.5716	0.995522	0.995522	0.995522	AT15254	XLOC_015180	TCONS_00015255	371.878	332.01	302.887	0.163146	0.295162	0.132016	0.8441	0.7249	0.8732	0.996668
904	cis	1:N	637	Covergent (NAT3' to 3'ST)	GL23678	GL23678-R1	7	0.54	1642	GaLu96scf_3	-	1498715	1500356	AT15271	1	0.55	664	GaLu96scf_3	+	1498688	1499351	GL23678	XLOC_016994	TCONS_00018169	1.31107	2.31005	0.295586	-0.518252	0.83497	1.35322	0.47045	0.24005	0.14525	0.995522	0.995522	0.995522	AT15271	XLOC_015197	TCONS_00015272	2.79684	6.85218	1.04255	-1.04831	0.894377	1.94269	0.34005	0.48985	0.21395	0.901099
905	cis	1:N	285	Divergent (NAT5' to 5'ST)	GL23678	GL23678-R1	7	0.54	1642	GaLu96scf_3	-	1498715	1500356	AT15272	1	0.54	435	GaLu96scf_3	+	1500072	1500506	GL23678	XLOC_016994	TCONS_00018169	1.31107	2.31005	0.295586	-0.518252	0.83497	1.35322	0.47045	0.24005	0.14525	0.995522	0.995522	0.995522	AT15272	XLOC_015198	TCONS_00015273	8.84997	9.0071	1.30077	-0.0228283	2.09799	2.12082	0.9806	0.21375	0.2123	0.996668
906	cis	1:1	857	Divergent (NAT5' to 5'ST)	GL23897	GL23897-R1	8	0.53	2794	GaLu96scf_3	-	1531363	1534156	AT15275	1	0.55	1171	GaLu96scf_3	+	1533300	1534470	GL23897	XLOC_017000	TCONS_00018175	15.1263	14.9082	19.436	0.0196362	-0.341724	-0.36136	0.9792	0.699	0.66785	0.996102	0.995522	0.995522	AT15275	XLOC_015201	TCONS_00015276	17.9881	19.6126	23.8474	-0.118467	-0.387984	-0.269517	0.88875	0.63935	0.74555	0.996668
907	cis	1:N	1613	Covergent (NAT3' to 3'ST)	GL23903	GL23903-R1	12	0.52	3380	GaLu96scf_3	-	1655393	1658772	AT15286	1	0.51	1772	GaLu96scf_3	+	1655234	1657005	GL23903	XLOC_017023	TCONS_00018199	29.4989	93.4943	68.0857	-1.63146	-1.17963	0.451829	0.1832	0.1953	0.70745	0.995522	0.995522	0.995522	AT15286	XLOC_015211	TCONS_00015287	35.5019	42.7807	47.2545	-0.262329	-0.402703	-0.140374	0.80695	0.697	0.8971	0.996668
908	cis	1:N	305	S>N (ST contains NAT)	GL23903	GL23903-R1	12	0.52	3380	GaLu96scf_3	-	1655393	1658772	AT15287	1	0.46	1772	GaLu96scf_3	+	1657092	1657396	GL23903	XLOC_017023	TCONS_00018199	29.4989	93.4943	68.0857	-1.63146	-1.17963	0.451829	0.1832	0.1953	0.70745	0.995522	0.995522	0.995522	AT15287	XLOC_015212	TCONS_00015288	153.51	59.2209	99.9994	1.35936	0.613359	-0.746002	0.2032	0.5456	0.49045	0.824761
909	cis	1:1	392	S>N (ST contains NAT)	GL23905	GL23905-R1	10	0.54	3707	GaLu96scf_3	-	1659179	1662885	AT15291	1	0.51	392	GaLu96scf_3	+	1662453	1662844	GL23905	XLOC_017023	TCONS_00018201	29.4989	93.4943	68.0857	-1.63146	-1.17963	0.451829	0.1832	0.1953	0.70745	0.995522	0.995522	0.995522	AT15291	XLOC_015216	TCONS_00015292	48.4703	25.2661	27.9385	0.913357	0.773539	-0.139819	0.3163	0.39575	0.876	0.885881
910	cis	1:1	236	S>N (ST contains NAT)	GL28181	GL28181-R1	2	0.58	1564	GaLu96scf_3	-	1745080	1746643	AT15320	1	0.61	236	GaLu96scf_3	+	1746275	1746510	GL28181	XLOC_017048	TCONS_00018227	1.81611	2.18444	3.01047	-0.177323	-0.510084	-0.332761	0.82315	0.51765	0.6825	0.995522	0.995522	0.995522	AT15320	XLOC_015245	TCONS_00015321	71.3249	0	4.20827	6.17642	3.79561	-2.38081	0.01235	0.16965	1	0.188612
911	cis	1:1	297	S>N (ST contains NAT)	GL23817	GL23817-R1	8	0.58	3451	GaLu96scf_3	-	1747165	1750615	AT15322	1	0.68	297	GaLu96scf_3	+	1747939	1748235	GL23817	XLOC_017049	TCONS_00018228	11.6994	17.7226	11.5156	-0.560097	0.0209413	0.581038	0.48455	0.9807	0.45925	0.995522	0.996133	0.995522	AT15322	XLOC_015247	TCONS_00015323	34.1159	26.6562	30.6582	0.344536	0.149558	-0.194978	0.7329	0.88205	0.84105	0.996668
912	cis	1:1	84	Divergent (NAT5' to 5'ST)	GL28182	GL28182-R1	2	0.55	311	GaLu96scf_3	-	1764147	1764457	AT15333	1	0.59	349	GaLu96scf_3	+	1764374	1764722	GL28182	XLOC_017055	TCONS_00018236	14.305	3.20034	5.50407	1.86544	1.23458	-0.630857	0.39125	0.54055	0.6354	0.995522	0.995522	0.995522	AT15333	XLOC_015258	TCONS_00015334	1.25072	5.72855	8.27001	-1.57993	-2.0422	-0.462263	0.3946	0.32015	0.76095	0.930518
913	cis	1:1	245	Divergent (NAT5' to 5'ST)	GL23693	GL23693-R1	7	0.58	1883	GaLu96scf_3	-	1778544	1780426	AT15342	1	0.56	389	GaLu96scf_3	+	1780182	1780570	GL23693	XLOC_017063	TCONS_00018245	6.57888	6.08531	8.72797	0.0971595	-0.360155	-0.457314	0.89945	0.6445	0.55405	0.995522	0.995522	0.995522	AT15342	XLOC_015267	TCONS_00015343	7.30946	16.3015	31.0403	-1.05811	-1.94704	-0.888935	0.4266	0.15995	0.40275	0.945028
914	cis	1:N	430	S>N (ST contains NAT)	GL23706	GL23706-R1	27	0.59	10163	GaLu96scf_3	-	1911553	1921715	AT15373	1	0.57	430	GaLu96scf_3	+	1913157	1913586	GL23706	XLOC_017109	TCONS_00018291	70.5102	114.499	81.779	-0.691676	-0.21112	0.480556	0.4696	0.8078	0.59945	0.995522	0.995522	0.995522	AT15373	XLOC_015298	TCONS_00015374	24.4494	4.46101	12.1267	2.22037	0.955072	-1.2653	0.1025	0.35275	0.31185	0.675134
915	cis	1:N	345	S>N (ST contains NAT)	GL23706	GL23706-R1	27	0.59	10163	GaLu96scf_3	-	1911553	1921715	AT15374	1	0.58	345	GaLu96scf_3	+	1913725	1914069	GL23706	XLOC_017109	TCONS_00018291	70.5102	114.499	81.779	-0.691676	-0.21112	0.480556	0.4696	0.8078	0.59945	0.995522	0.995522	0.995522	AT15374	XLOC_015299	TCONS_00015375	6.83798	0	0	2.97049	2.97049	0	0.0067	0.0067	1	0.131553
916	cis	1:N	608	S>N (ST contains NAT)	GL23706	GL23706-R1	27	0.59	10163	GaLu96scf_3	-	1911553	1921715	AT15377	1	0.63	608	GaLu96scf_3	+	1917608	1918215	GL23706	XLOC_017109	TCONS_00018291	70.5102	114.499	81.779	-0.691676	-0.21112	0.480556	0.4696	0.8078	0.59945	0.995522	0.995522	0.995522	AT15377	XLOC_015302	TCONS_00015378	28.1579	254.691	318.715	-3.13243	-3.4548	-0.322368	0.0011	0.00055	0.6824	0.0492488
917	cis	1:1	1066	N>S (NAT contains ST)	GL26786	GL26786-R1	2	0.54	1066	GaLu96scf_9	-	745255	746320	AT24588	1	0.54	1296	GaLu96scf_9	+	745055	746350	GL26786	XLOC_027048	TCONS_00028944	4.01975	4.71428	6.47635	-0.186947	-0.574714	-0.387767	0.82465	0.5143	0.66675	0.995522	0.995522	0.995522	AT24588	XLOC_024467	TCONS_00024589	18.5959	13.7156	19.0389	0.413174	-0.0322513	-0.445425	0.6196	0.9695	0.59225	0.995051
918	cis	1:1	183	Divergent (NAT5' to 5'ST)	GL16872	GL16872-R1	7	0.59	922	GaLu96scf_3	-	1766766	1767687	AT15336	1	0.56	639	GaLu96scf_3	+	1767505	1768143	GL16872	XLOC_017057	TCONS_00018238	17.6921	9.82606	15.1156	0.787907	0.213927	-0.57398	0.62	0.87125	0.73255	0.995522	0.995522	0.995522	AT15336	XLOC_015261	TCONS_00015337	11.0602	9.90052	9.25013	0.145836	0.234592	0.0887563	0.86455	0.78715	0.9199	0.996668
919	cis	1:1	324	S>N (ST contains NAT)	GL24898	GL24898-R1	12	0.59	2382	GaLu96scf_40	-	32707	35088	AT19258	1	0.63	324	GaLu96scf_40	+	34210	34533	GL24898	XLOC_020727	TCONS_00022162	26.8537	39.6219	8.15088	-0.544377	1.6059	2.15028	0.48795	0.0539	0.01265	0.995522	0.720192	0.275981	AT19258	XLOC_019165	TCONS_00019259	65.3626	45.1354	12.5784	0.524517	2.28911	1.76459	0.58095	0.0748	0.14795	0.989929
920	cis	1:1	452	S>N (ST contains NAT)	GL17377	GL17377-R1	12	0.6	1708	GaLu96scf_40	-	95582	97289	AT19283	1	0.57	452	GaLu96scf_40	+	96729	97180	GL17377	XLOC_020748	TCONS_00022184	34.1199	0.199875	0.338541	4.87133	4.71356	-0.15777	0.16885	0.10475	1	0.995522	0.981675	1	AT19283	XLOC_019189	TCONS_00019284	4.84132	0	0	2.54629	2.54629	0	0.0002	0.0002	1	0.0226346
921	cis	1:1	127	Divergent (NAT5' to 5'ST)	GL17382	GL17382-R1	11	0.61	2199	GaLu96scf_40	-	144959	147157	AT19294	1	0.55	432	GaLu96scf_40	+	147031	147462	GL17382	XLOC_020763	TCONS_00022200	19.3244	20.1762	9.76149	-0.0592457	0.917305	0.976551	0.9441	0.312	0.2958	0.995522	0.995522	0.995522	AT19294	XLOC_019200	TCONS_00019295	37.1947	22.1025	28.6724	0.725366	0.364282	-0.361084	0.4702	0.71605	0.7239	0.959247
922	cis	1:1	525	Divergent (NAT5' to 5'ST)	GL24892	GL24892-R1	5	0.59	1396	GaLu96scf_40	-	159750	161145	AT19298	1	0.54	952	GaLu96scf_40	+	160621	161572	GL24892	XLOC_020768	TCONS_00022205	8.17881	8.9958	10.4364	-0.123016	-0.317205	-0.194189	0.87785	0.6998	0.8235	0.995522	0.995522	0.995522	AT19298	XLOC_019204	TCONS_00019299	10.5628	14.1541	17.5543	-0.390183	-0.682214	-0.292032	0.6636	0.4478	0.7417	0.996668
923	cis	1:1	514	Divergent (NAT5' to 5'ST)	GL24893	GL24893-R1	3	0.55	566	GaLu96scf_40	-	173312	173877	AT19306	1	0.56	544	GaLu96scf_40	+	173364	173907	GL24893	XLOC_020774	TCONS_00022213	3.47193	2.77189	6.34316	0.245596	-0.715521	-0.961117	0.81595	0.52275	0.3752	0.995522	0.995522	0.995522	AT19306	XLOC_019212	TCONS_00019307	1.31489	2.20921	4.47281	-0.471264	-1.24133	-0.770065	0.73505	0.3974	0.53315	0.996668
924	cis	1:1	481	Divergent (NAT5' to 5'ST)	GL17392	GL17392-R1	2	0.67	1569	GaLu96scf_40	-	188592	190160	AT19312	1	0.58	518	GaLu96scf_40	+	189680	190197	GL17392	XLOC_020780	TCONS_00022219	2.91816	1.59533	2.78062	0.59429	0.0515758	-0.542714	0.4116	0.94545	0.4388	0.995522	0.995522	0.995522	AT19312	XLOC_019218	TCONS_00019313	2.09013	0.774657	0.289345	0.800111	1.26101	0.460899	0.4542	0.3026	0.56315	0.95546
925	cis	1:N	405	S>N (ST contains NAT)	GL17398	GL17398-R1	13	0.55	2488	GaLu96scf_41	-	55061	57548	AT19420	1	0.59	405	GaLu96scf_41	+	55134	55538	GL17398	XLOC_020868	TCONS_00022314	20.8461	12.4921	13.1912	0.695265	0.622393	-0.072872	0.5257	0.58805	0.94625	0.995522	0.995522	0.995522	AT19420	XLOC_019326	TCONS_00019421	50.6789	18.8496	23.1391	1.38044	1.09821	-0.282227	0.1741	0.2631	0.78605	0.799687
926	cis	1:N	442	S>N (ST contains NAT)	GL17398	GL17398-R1	13	0.55	2488	GaLu96scf_41	-	55061	57548	AT19421	1	0.62	442	GaLu96scf_41	+	55759	56200	GL17398	XLOC_020868	TCONS_00022314	20.8461	12.4921	13.1912	0.695265	0.622393	-0.072872	0.5257	0.58805	0.94625	0.995522	0.995522	0.995522	AT19421	XLOC_019327	TCONS_00019422	75.5972	39.2218	45.8119	0.929303	0.710409	-0.218894	0.3067	0.43285	0.80885	0.880181
927	cis	1:N	405	S>N (ST contains NAT)	GL17398	GL17398-R1	13	0.55	2488	GaLu96scf_41	-	55061	57548	AT19423	1	0.54	405	GaLu96scf_41	+	57064	57375	GL17398	XLOC_020868	TCONS_00022314	20.8461	12.4921	13.1912	0.695265	0.622393	-0.072872	0.5257	0.58805	0.94625	0.995522	0.995522	0.995522	AT19423	XLOC_019329	TCONS_00019424	28.1165	19.2634	18.5926	0.522964	0.571474	0.0485095	0.6399	0.6271	0.96785	0.996668
928	cis	1:N	385	S>N (ST contains NAT)	GL31729	GL31729-R1	10	0.55	2082	GaLu96scf_41	-	103375	105456	AT19445	1	0.55	414	GaLu96scf_41	+	103908	104292	GL31729															AT19445	XLOC_019351	TCONS_00019446	34.7972	11.6673	12.8813	1.49876	1.36673	-0.132037	0.1877	0.23165	0.9128	0.814892
929	cis	1:N	186	Divergent (NAT5' to 5'ST)	GL31729	GL31729-R1	10	0.55	2082	GaLu96scf_41	-	103375	105456	AT19446	1	0.57	414	GaLu96scf_41	+	105271	105684	GL31729															AT19446	XLOC_019352	TCONS_00019447	9.94342	12.1634	9.29687	-0.266427	0.087851	0.354278	0.79365	0.9367	0.7235	0.996668
930	cis	1:1	42	Covergent (NAT3' to 3'ST)	GL24931	GL24931-R1	3	0.64	1052	GaLu96scf_41	-	137785	138836	AT19455	1	0.54	659	GaLu96scf_41	+	137168	137826	GL24931	XLOC_020890	TCONS_00022342	248.61	296.476	159.955	-0.253117	0.632974	0.88609	0.7704	0.47305	0.31365	0.995522	0.995522	0.995522	AT19455	XLOC_019361	TCONS_00019456	403.036	641.58	342.216	-0.669378	0.235365	0.904742	0.3924	0.762	0.25325	0.929128
931	cis	1:1	474	S>N (ST contains NAT)	GL24950	GL24950-R1	9	0.59	7574	GaLu96scf_41	-	144477	152050	AT19460	1	0.53	474	GaLu96scf_41	+	144496	144969	GL24950	XLOC_020893	TCONS_00022345	12.6694	8.89086	11.3037	0.466734	0.15178	-0.314954	0.53075	0.84125	0.66975	0.995522	0.995522	0.995522	AT19460	XLOC_019366	TCONS_00019461	24.476	15.2449	21.7327	0.649143	0.164351	-0.484792	0.4878	0.86085	0.59655	0.96434
932	cis	1:1	814	S>N (ST contains NAT)	GL28597	GL28597-R1	4	0.54	1316	GaLu96scf_41	-	156207	157522	AT19468	1	0.53	814	GaLu96scf_41	+	156456	157269	GL28597	XLOC_020895	TCONS_00022348	15.6126	12.0266	11.0087	0.350808	0.468197	0.117389	0.6742	0.51225	0.88385	0.995522	0.995522	0.995522	AT19468	XLOC_019374	TCONS_00019469	24.4303	16.8299	20.7172	0.512225	0.227707	-0.284518	0.5427	0.78665	0.73665	0.981973
933	cis	1:N	200	Divergent (NAT5' to 5'ST)	GL17406	GL17406-R1	7	0.57	1555	GaLu96scf_41	-	164470	166024	AT19475	1	0.55	228	GaLu96scf_41	+	165825	166052	GL17406	XLOC_020898	TCONS_00022352	14.0536	9.79194	11.9399	0.480198	0.218309	-0.261889	0.56775	0.78705	0.74485	0.995522	0.995522	0.995522	AT19475	XLOC_019381	TCONS_00019476	536.803	110.836	295.203	2.26563	0.860498	-1.40514	0.0255	0.35265	0.1427	0.275562
934	cis	1:1	325	S>N (ST contains NAT)	GL24951	GL24951-R1	19	0.55	4256	GaLu96scf_41	-	172327	176582	AT19477	1	0.55	325	GaLu96scf_41	+	173054	173378	GL24951	XLOC_020900	TCONS_00022354	24.7902	22.4611	27.0901	0.136547	-0.123245	-0.259792	0.91025	0.9098	0.833	0.995522	0.995522	0.995522	AT19477	XLOC_019383	TCONS_00019478	221.98	209.302	270.078	0.0844655	-0.281804	-0.36627	0.92045	0.74035	0.6787	0.996668
935	cis	1:N	285	Covergent (NAT3' to 3'ST)	GL24936	GL24936-R1	14	0.52	3122	GaLu96scf_41	-	186712	189833	AT19489	1	0.48	363	GaLu96scf_41	+	186634	186996	GL24936	XLOC_020905	TCONS_00022361	1.56292	0.613102	0.767094	0.667941	0.536402	-0.13154	0.3547	0.47845	0.83105	0.995522	0.995522	0.995522	AT19489	XLOC_019395	TCONS_00019490	10.7616	5.41925	10.6471	0.873668	0.014175	-0.859493	0.60985	0.96565	0.5908	0.994069
936	cis	1:1	703	S>N (ST contains NAT)	GL24962	GL24962-R1	5	0.54	1073	GaLu96scf_42	-	122473	123545	AT19546	1	0.52	703	GaLu96scf_42	+	122479	123181	GL24962	XLOC_021008	TCONS_00022469	185.43	283.2	199.008	-0.608273	-0.101438	0.506834	0.47115	0.89725	0.5262	0.995522	0.995522	0.995522	AT19546	XLOC_019451	TCONS_00019547	219.418	345.162	242.66	-0.651184	-0.144614	0.50657	0.4166	0.856	0.5287	0.941532
937	cis	1:1	114	Divergent (NAT5' to 5'ST)	GL17424	GL17424-R1	6	0.56	1451	GaLu96scf_42	-	144457	145907	AT19552	1	0.55	207	GaLu96scf_42	+	145794	146000	GL17424	XLOC_021015	TCONS_00022476	206.346	176.927	241.407	0.220758	-0.225381	-0.446139	0.79925	0.8132	0.67065	0.995522	0.995522	0.995522	AT19552	XLOC_019457	TCONS_00019553	20399.7	4614.01	10786.1	2.14424	0.919346	-1.22489	0.01635	0.2859	0.1508	0.2162
938	cis	1:1	385	S>N (ST contains NAT)	GL17440	GL17440-R1	12	0.55	2318	GaLu96scf_43	-	33452	35769	AT19622	1	0.52	385	GaLu96scf_43	+	34851	35235	GL17440	XLOC_021116	TCONS_00022579	4.40838	2.07657	4.13874	0.813865	0.0737984	-0.740067	0.26395	0.91865	0.3029	0.995522	0.995522	0.995522	AT19622	XLOC_019527	TCONS_00019623	40.3797	12.3583	22.2737	1.63123	0.830214	-0.801015	0.144	0.4205	0.4744	0.760432
939	cis	1:1	207	Divergent (NAT5' to 5'ST)	GL24988	GL24988-R1	3	0.58	460	GaLu96scf_43	-	38325	38784	AT19626	1	0.55	543	GaLu96scf_43	+	38578	39120	GL24988	XLOC_021118	TCONS_00022581	0	3.52922	0	-2.17926	0	2.17926	0.0398	1	0.1408	0.63234	1	0.995522	AT19626	XLOC_019531	TCONS_00019627	0.220839	1.6413	4.72162	-1.11337	-2.22854	-1.11517	0.27065	0.1526	0.37855	0.858737
940	cis	1:1	210	Covergent (NAT3' to 3'ST)	GL17445	GL17445-R1	1	0.58	306	GaLu96scf_43	-	98228	98533	AT19654	1	0.61	344	GaLu96scf_43	+	98094	98437	GL17445	XLOC_021145	TCONS_00022609	4.76932	3.09684	2.35917	0.493899	0.780279	0.28638	0.7508	0.601	0.8377	0.995522	0.995522	0.995522	AT19654	XLOC_019559	TCONS_00019655	5.55434	0	3.76371	2.71244	0.460359	-2.25208	0.1343	0.43195	0.12675	0.744953
941	cis	1:1	353	Covergent (NAT3' to 3'ST)	GL24999	GL24999-R1	4	0.58	711	GaLu96scf_43	-	177519	178229	AT19669	1	0.57	395	GaLu96scf_43	+	177477	177871	GL24999	XLOC_021175	TCONS_00022646	5.46293	4.50344	9.87416	0.231858	-0.750656	-0.982514	0.81095	0.39125	0.312	0.995522	0.995522	0.995522	AT19669	XLOC_019574	TCONS_00019670	5.37776	2.76014	9.06316	0.762288	-0.657958	-1.42025	0.6543	0.61325	0.3535	0.996668
942	cis	1:N	185	Covergent (NAT3' to 3'ST)	GL25027	GL25027-R2	3	0.5	1071	GaLu96scf_44	-	105308	106378	AT19779	1	0.46	214	GaLu96scf_44	+	105279	105492	GL25027	XLOC_021264	TCONS_00022740	7.06105	2.13362	5.89277	1.36314	0.225869	-1.13727	0.2898	0.82935	0.3436	0.995522	0.995522	0.995522	AT19779	XLOC_019684	TCONS_00019780	568.675	242.371	260.581	1.22698	1.12287	-0.104101	0.4628	0.53185	0.9454	0.957348
943	cis	1:N	290	S>N (ST contains NAT)	GL17468	GL17468-R1	1	0.76	669	GaLu96scf_45	-	41560	42228	AT19842	1	0.75	502	GaLu96scf_45	+	41690	41979	GL17468	XLOC_021360	TCONS_00022842	2.38794	1.26896	0.775422	0.578335	0.932231	0.353896	0.6672	0.4862	0.6732	0.995522	0.995522	0.995522	AT19842	XLOC_019747	TCONS_00019843	3.50476	1.08487	0.759136	1.11148	1.35659	0.245108	0.4719	0.40535	0.76655	0.959557
944	cis	1:N	166	Divergent (NAT5' to 5'ST)	GL17468	GL17468-R1	1	0.76	669	GaLu96scf_45	-	41560	42228	AT19843	1	0.66	502	GaLu96scf_45	+	42063	42564	GL17468	XLOC_021360	TCONS_00022842	2.38794	1.26896	0.775422	0.578335	0.932231	0.353896	0.6672	0.4862	0.6732	0.995522	0.995522	0.995522	AT19843	XLOC_019748	TCONS_00019844	4.99596	1.62342	5.3036	1.19256	-0.0721756	-1.26474	0.2272	0.94005	0.21875	0.843544
945	cis	1:1	369	S>N (ST contains NAT)	GL28656	GL28656-R1	7	0.64	1741	GaLu96scf_45	-	46695	48435	AT19845	1	0.6	369	GaLu96scf_45	+	47137	47505	GL28656	XLOC_021361	TCONS_00022843	20.9157	2.55551	24.3865	2.62386	-0.212105	-2.83597	0.00695	0.79285	0.00345	0.186258	0.995522	0.178829	AT19845	XLOC_019750	TCONS_00019846	58.1264	1.96678	69.8107	4.31681	-0.260181	-4.57699	0.20185	0.77045	0.20205	0.824618
946	cis	1:1	183	Covergent (NAT3' to 3'ST)	GL17472	GL17472-R1	5	0.63	1637	GaLu96scf_45	-	65990	67626	AT19850	1	0.65	260	GaLu96scf_45	+	65913	66172	GL17472	XLOC_021368	TCONS_00022850	11.9086	25.5019	15.3145	-1.03772	-0.337822	0.699902	0.23865	0.72005	0.43225	0.995522	0.995522	0.995522	AT19850	XLOC_019755	TCONS_00019851	0	183.854	123.006	-7.53021	-6.95431	0.575899	5e-05	0.0013	0.61595	0.00850766
947	cis	1:N	413	Covergent (NAT3' to 3'ST)	GL25074	GL25074-R1	8	0.56	2260	GaLu96scf_45	-	87611	89870	AT19861	1	0.58	902	GaLu96scf_45	+	87101	88023	GL25074	XLOC_021376	TCONS_00022858	30.8696	21.0783	26.7688	0.52959	0.198724	-0.330866	0.52065	0.80705	0.7098	0.995522	0.995522	0.995522	AT19861	XLOC_019766	TCONS_00019862	5.32708	8.21646	5.17627	-0.542675	0.0348016	0.577476	0.5175	0.9676	0.4828	0.973827
948	cis	1:N	874	Divergent (NAT5' to 5'ST)	GL25074	GL25074-R1	8	0.56	2260	GaLu96scf_45	-	87611	89870	AT19863	1	0.54	902	GaLu96scf_45	+	88997	89898	GL25074	XLOC_021376	TCONS_00022858	30.8696	21.0783	26.7688	0.52959	0.198724	-0.330866	0.52065	0.80705	0.7098	0.995522	0.995522	0.995522	AT19863	XLOC_019768	TCONS_00019864	16.0519	16.5402	17.0099	-0.0407078	-0.0788572	-0.0381494	0.96095	0.92895	0.96475	0.996668
949	cis	1:1	449	Covergent (NAT3' to 3'ST)	GL25079	GL25079-R1	4	0.55	1160	GaLu96scf_45	-	114992	116151	AT19870	1	0.55	457	GaLu96scf_45	+	114984	115440	GL25079	XLOC_021387	TCONS_00022870	1.99228	1.06251	2.21057	0.536861	-0.101588	-0.638449	0.5614	0.91765	0.42415	0.995522	0.995522	0.995522	AT19870	XLOC_019775	TCONS_00019871	0	1.16487	1.48348	-1.1143	-1.31237	-0.198074	0.04025	0.01595	0.8507	0.38555
950	cis	1:1	451	Divergent (NAT5' to 5'ST)	GL25085	GL25085-R1	6	0.6	2583	GaLu96scf_46	-	31201	33783	AT19948	1	0.54	482	GaLu96scf_46	+	33333	33814	GL25085	XLOC_021439	TCONS_00022926	30.4456	23.7076	42.6104	0.347898	-0.471782	-0.819681	0.6563	0.55095	0.2926	0.995522	0.995522	0.995522	AT19948	XLOC_019852	TCONS_00019949	37.5288	47.4055	76.7462	-0.329241	-1.01282	-0.683583	0.69955	0.24005	0.4155	0.996668
951	cis	1:1	375	S>N (ST contains NAT)	GL25094	GL25094-R1	8	0.64	3412	GaLu96scf_46	-	52387	55798	AT19955	1	0.56	375	GaLu96scf_46	+	55070	55444	GL25094	XLOC_021446	TCONS_00022935	77.7614	79.9988	50.2713	-0.0404227	0.619338	0.659761	0.9598	0.43035	0.40385	0.995522	0.995522	0.995522	AT19955	XLOC_019859	TCONS_00019956	68.0729	33.8625	42.8825	0.986467	0.65446	-0.332007	0.3218	0.50485	0.742	0.889419
952	cis	1:1	280	S>N (ST contains NAT)	GL25095	GL25095-R1	7	0.65	3042	GaLu96scf_46	-	63105	66146	AT19959	1	0.68	280	GaLu96scf_46	+	65828	66107	GL25095	XLOC_021452	TCONS_00022943	3.23665	1.85692	2.77771	0.56849	0.165433	-0.403058	0.53475	0.8573	0.62085	0.995522	0.995522	0.995522	AT19959	XLOC_019863	TCONS_00019960	0	0	22.1315	0	-4.53176	-4.53176	1	0.0003	0.0003	1
953	cis	1:1	179	Divergent (NAT5' to 5'ST)	GL25109	GL25109-R1	8	0.51	1311	GaLu96scf_47	-	67364	68674	AT20029	2	0.52	384	GaLu96scf_47	+	68496	68942	GL25109	XLOC_021545	TCONS_00023043	1.93087	6.3156	112.307	-1.31963	-5.27279	-3.95316	0.21505	0.00955	0.0005	0.995522	0.220972	0.0471054	AT20029	XLOC_019932	TCONS_00020030	13.8256	33.3178	665.364	-1.21084	-5.4901	-4.27926	0.2464	0.0005	0.00015	0.85313
954	cis	1:N	340	N>S (NAT contains ST)	GL25110	GL25110-R1	15	0.53	2599	GaLu96scf_47	-	70577	73175	AT20030	1	0.52	346	GaLu96scf_47	+	70577	70916	GL25110	XLOC_021546	TCONS_00023044	30.2804	180.768	17.7096	-2.5388	0.741431	3.28023	0.00305	0.3609	0.0007	0.171813	0.995522	0.059909	AT20030	XLOC_019933	TCONS_00020031	478.609	944.273	94.704	-0.978865	2.32521	3.30408	0.24805	0.02045	0.0023	0.85313
955	cis	1:N	157	Divergent (NAT5' to 5'ST)	GL25110	GL25110-R1	15	0.53	2599	GaLu96scf_47	-	70577	73175	AT20034	1	0.56	346	GaLu96scf_47	+	73019	73364	GL25110	XLOC_021546	TCONS_00023044	30.2804	180.768	17.7096	-2.5388	0.741431	3.28023	0.00305	0.3609	0.0007	0.171813	0.995522	0.059909	AT20034	XLOC_019937	TCONS_00020035	9.96135	178.431	46.5236	-4.03293	-2.11624	1.91669	0.0831	0.1986	0.06215	0.61645
956	cis	1:1	56	Divergent (NAT5' to 5'ST)	GL19907	GL19907-R1	11	0.53	4759	GaLu96scf_47	-	94669	99427	AT20046	1	0.54	407	GaLu96scf_47	+	99372	99778	GL19907	XLOC_021556	TCONS_00023055	8.61281	1.86746	2.64928	1.74516	1.39734	-0.347826	0.0139	0.0531	0.57635	0.298214	0.714657	0.995522	AT20046	XLOC_019949	TCONS_00020047	17.8163	0	0	4.23389	4.23389	0	0.00065	0.00065	1	0.0358679
957	cis	1:1	1299	Divergent (NAT5' to 5'ST)	GL25123	GL25123-R1	5	0.55	2141	GaLu96scf_47	-	105060	107200	AT20051	1	0.55	1545	GaLu96scf_47	+	105902	107446	GL25123	XLOC_021558	TCONS_00023057	7.8341	5.45693	7.0948	0.452241	0.126088	-0.326154	0.552	0.8703	0.6623	0.995522	0.995522	0.995522	AT20051	XLOC_019954	TCONS_00020052	7.89894	4.6253	7.29018	0.661697	0.10222	-0.559477	0.4057	0.8983	0.4764	0.936246
958	cis	1:1	246	S>N (ST contains NAT)	GL25126	GL25126-R1	4	0.56	1071	GaLu96scf_48	-	61957	63027	AT20111	1	0.57	246	GaLu96scf_48	+	62623	62868	GL25126	XLOC_021624	TCONS_00023123	13.9775	10.8763	10.4895	0.3347	0.38237	0.0476702	0.67965	0.64115	0.95175	0.995522	0.995522	0.995522	AT20111	XLOC_020014	TCONS_00020112	416.929	138.406	230.243	1.58393	0.85387	-0.730057	0.10455	0.368	0.443	0.680145
959	cis	1:1	260	S>N (ST contains NAT)	GL19912	GL19912-R1	4	0.57	1841	GaLu96scf_48	-	74923	76763	AT20118	1	0.61	260	GaLu96scf_48	+	76215	76474	GL19912	XLOC_021628	TCONS_00023127	9.86801	27.7346	15.3835	-1.40272	-0.592201	0.810521	0.1269	0.5265	0.3889	0.995522	0.995522	0.995522	AT20118	XLOC_020021	TCONS_00020119	54.12	125.001	99.69	-1.19278	-0.869273	0.323503	0.30195	0.47385	0.7465	0.877295
960	cis	1:1	249	S>N (ST contains NAT)	GL25127	GL25127-R1	7	0.67	1920	GaLu96scf_48	-	89740	91659	AT20125	1	0.67	249	GaLu96scf_48	+	90850	91098	GL25127	XLOC_021634	TCONS_00023133	2.3135	10.6747	2.04085	-1.81699	0.123905	1.9409	0.0351	0.86345	0.0204	0.581602	0.995522	0.398327	AT20125	XLOC_020028	TCONS_00020126	0	59.4325	0	-5.91724	0	5.91724	0.00345	1	0.0035	0.0913113
961	cis	1:1	1194	S>N (ST contains NAT)	GL28471	GL28471-R1	8	0.55	2089	GaLu96scf_4	-	547	2635	AT17986	1	0.53	1194	GaLu96scf_4	+	1061	2254	GL28471	XLOC_020011	TCONS_00021382	8.31326	13.9701	11.9752	-0.68471	-0.47837	0.20634	0.40545	0.5891	0.82135	0.995522	0.995522	0.995522	AT17986	XLOC_017897	TCONS_00017987	6.02082	2.77349	5.24177	0.895732	0.169673	-0.726059	0.30235	0.83925	0.39695	0.877429
962	cis	1:1	161	Divergent (NAT5' to 5'ST)	GL24723	GL24723-R1	4	0.51	1173	GaLu96scf_4	-	2784	3956	AT17988	1	0.52	363	GaLu96scf_4	+	3796	4158	GL24723	XLOC_020012	TCONS_00021383	9.09952	13.0409	19.1967	-0.475362	-0.999857	-0.524495	0.6055	0.2803	0.56265	0.995522	0.995522	0.995522	AT17988	XLOC_017899	TCONS_00017989	9.29438	23.1987	38.3547	-1.23309	-1.93469	-0.7016	0.3666	0.1724	0.4986	0.915951
963	cis	1:1	369	Covergent (NAT3' to 3'ST)	GL24625	GL24625-R1	6	0.55	1195	GaLu96scf_4	-	46567	47761	AT17999	1	0.52	582	GaLu96scf_4	+	46354	46935	GL24625	XLOC_020028	TCONS_00021401	73.2532	17.8676	19.0801	1.97651	1.88669	-0.0898178	0.0515	0.0875	0.92535	0.704197	0.923339	0.995522	AT17999	XLOC_017910	TCONS_00018000	59.714	14.0571	12.4407	2.01159	2.17539	0.163794	0.5117	0.4753	0.9394	0.971995
964	cis	1:1	299	S>N (ST contains NAT)	GL24469	GL24469-R2	2	0.56	3817	GaLu96scf_4	-	118557	122373	AT18022	1	0.54	299	GaLu96scf_4	+	119332	119630	GL24469	XLOC_020053	TCONS_00021426	78.586	90.0201	70.4512	-0.193669	0.15556	0.349229	0.80455	0.8373	0.6479	0.995522	0.995522	0.995522	AT18022	XLOC_017933	TCONS_00018023	4.99217	3.05491	3.34418	0.563419	0.463995	-0.0994242	0.691	0.75495	0.9343	0.996668
965	cis	1:1	389	Divergent (NAT5' to 5'ST)	GL24470	GL24470-R1	7	0.53	1719	GaLu96scf_4	-	124350	126068	AT18027	1	0.53	692	GaLu96scf_4	+	125680	126371	GL24470	XLOC_020054	TCONS_00021428	111.053	223.3	96.743	-1.00129	0.197077	1.19836	0.2959	0.8447	0.2047	0.995522	0.995522	0.995522	AT18027	XLOC_017938	TCONS_00018028	54.3311	149.564	54.008	-1.44418	0.00844655	1.45263	0.0911	0.9913	0.0923	0.651605
966	cis	1:1	472	Divergent (NAT5' to 5'ST)	GL24545	GL24545-R1	7	0.55	1729	GaLu96scf_4	-	211165	212893	AT18050	1	0.54	711	GaLu96scf_4	+	212422	213132	GL24545	XLOC_020080	TCONS_00021456	8.64539	12.886	15.0847	-0.525718	-0.737803	-0.212085	0.527	0.37525	0.79955	0.995522	0.995522	0.995522	AT18050	XLOC_017961	TCONS_00018051	20.3769	12.7845	18.7068	0.63296	0.117351	-0.515609	0.4797	0.89715	0.57165	0.961519
967	cis	1:1	421	Covergent (NAT3' to 3'ST)	GL19804	GL19804-R1	6	0.55	1726	GaLu96scf_4	-	219515	221240	AT18051	1	0.5	696	GaLu96scf_4	+	219240	219935	GL19804	XLOC_020081	TCONS_00021457	45.9614	47.4173	29.5074	-0.0440506	0.622323	0.666373	0.9539	0.4195	0.3882	0.995522	0.995522	0.995522	AT18051	XLOC_017962	TCONS_00018052	5.72005	16.1526	14.2323	-1.35193	-1.18057	0.171356	0.16445	0.2273	0.84505	0.783327
968	cis	1:1	310	N>S (NAT contains ST)	GL24662	GL24662-R1	2	0.56	310	GaLu96scf_4	-	227203	227512	AT18056	1	0.56	846	GaLu96scf_4	+	226997	227842	GL24662	XLOC_020085	TCONS_00021461	747.248	901.476	548.378	-0.270375	0.445716	0.716091	0.76465	0.61435	0.42135	0.995522	0.995522	0.995522	AT18056	XLOC_017967	TCONS_00018057	62.547	77.2228	59.2087	-0.299769	0.0778449	0.377614	0.71865	0.924	0.6511	0.996668
969	cis	1:1	100	Divergent (NAT5' to 5'ST)	GL24548	GL24548-R1	6	0.6	2158	GaLu96scf_4	-	281537	283694	AT18068	1	0.57	467	GaLu96scf_4	+	283595	284061	GL24548	XLOC_020100	TCONS_00021476	851.718	841.409	792.137	0.0175495	0.104497	0.086947	0.9838	0.9105	0.9278	0.996334	0.995522	0.995522	AT18068	XLOC_017979	TCONS_00018069	195.598	181.402	186.074	0.108158	0.0716851	-0.0364725	0.8888	0.9261	0.9619	0.996668
970	cis	1:1	468	Covergent (NAT3' to 3'ST)	GL24665	GL24665-R1	6	0.52	1557	GaLu96scf_4	-	284368	285924	AT18069	1	0.53	624	GaLu96scf_4	+	284212	284835	GL24665	XLOC_020101	TCONS_00021477	49.4199	115.06	71.1704	-1.2028	-0.517403	0.6854	0.16705	0.54075	0.3859	0.995522	0.995522	0.995522	AT18069	XLOC_017980	TCONS_00018070	3.78451	21.7345	27.5181	-2.24847	-2.57543	-0.326958	0.11205	0.08615	0.72075	0.701853
971	cis	1:1	233	Divergent (NAT5' to 5'ST)	GL19807	GL19807-R1	9	0.55	2430	GaLu96scf_4	-	305081	307510	AT18076	1	0.56	664	GaLu96scf_4	+	307278	307941	GL19807	XLOC_020109	TCONS_00021487	409.951	450.187	331.775	-0.134772	0.304437	0.43921	0.94705	0.8576	0.8205	0.995522	0.995522	0.995522	AT18076	XLOC_017987	TCONS_00018077	8.037	32.1023	24.8776	-1.873	-1.51781	0.355192	0.0591	0.1233	0.69195	0.501406
972	cis	1:N	525	Covergent (NAT3' to 3'ST)	GL19808	GL19808-R1	5	0.56	1073	GaLu96scf_4	-	364052	365124	AT18095	1	0.54	597	GaLu96scf_4	+	363980	364576	GL19808	XLOC_020130	TCONS_00021508	477.392	380.278	522.456	0.327336	-0.129892	-0.457228	0.6801	0.87145	0.5653	0.995522	0.995522	0.995522	AT18095	XLOC_018006	TCONS_00018096	626.039	427.638	655.482	0.548791	-0.0661936	-0.614985	0.6996	0.96225	0.6561	0.996668
973	cis	1:N	286	Divergent (NAT5' to 5'ST)	GL19808	GL19808-R1	5	0.56	1073	GaLu96scf_4	-	364052	365124	AT18096	2	0.6	287	GaLu96scf_4	+	364688	365125	GL19808	XLOC_020130	TCONS_00021508	477.392	380.278	522.456	0.327336	-0.129892	-0.457228	0.6801	0.87145	0.5653	0.995522	0.995522	0.995522	AT18096	XLOC_018007	TCONS_00018097	2322.91	1189.46	1998.39	0.96498	0.216981	-0.748	0.2281	0.78285	0.34415	0.843908
974	cis	1:1	62	Divergent (NAT5' to 5'ST)	GL28548	GL28548-R1	2	0.54	503	GaLu96scf_4	-	366642	367144	AT18097	1	0.57	226	GaLu96scf_4	+	367083	367308	GL28548	XLOC_020131	TCONS_00021510	1.77563	299.636	5.35238	-6.75909	-1.1945	5.56459	0.31245	0.4411	0.15085	0.995522	0.995522	0.995522	AT18097	XLOC_018008	TCONS_00018098	959.742	132.405	251.165	2.84828	1.92981	-0.918473	0.0458	0.10855	0.5024	0.422595
975	cis	1:1	490	S>N (ST contains NAT)	GL24557	GL24557-R1	11	0.54	1918	GaLu96scf_4	-	412193	414110	AT18111	1	0.57	490	GaLu96scf_4	+	413518	414007	GL24557	XLOC_020144	TCONS_00021524	15.4276	18.7199	19.258	-0.263503	-0.302335	-0.0388322	0.7536	0.72505	0.9649	0.995522	0.995522	0.995608	AT18111	XLOC_018022	TCONS_00018112	25.4632	18.0453	22.5452	0.474564	0.168556	-0.306008	0.6218	0.8607	0.74695	0.995553
976	cis	1:1	194	Covergent (NAT3' to 3'ST)	GL28556	GL28556-R1	2	0.54	339	GaLu96scf_4	-	421126	421464	AT18116	1	0.52	292	GaLu96scf_4	+	421028	421319	GL28556	XLOC_020147	TCONS_00021528	37.4587	68.3284	55.535	-0.850117	-0.555823	0.294294	0.48305	0.7062	0.8072	0.995522	0.995522	0.995522	AT18116	XLOC_018027	TCONS_00018117	212.515	471.6	514.558	-1.14632	-1.27184	-0.125521	0.27825	0.22685	0.8943	0.862932
977	cis	1:1	71	Divergent (NAT5' to 5'ST)	GL24848	GL24848-R1	6	0.59	1799	GaLu96scf_4	-	578035	579833	AT18156	1	0.58	244	GaLu96scf_4	+	579763	580006	GL24848	XLOC_020199	TCONS_00021582	32.6704	62.7209	81.9407	-0.920305	-1.30062	-0.380317	0.25495	0.10605	0.63945	0.995522	0.982892	0.995522	AT18156	XLOC_018067	TCONS_00018157	205.506	109.435	690.291	0.902949	-1.74308	-2.64603	0.4902	0.13305	0.0369	0.964978
978	cis	1:N	309	S>N (ST contains NAT)	GL24571	GL24571-R1	17	0.53	3720	GaLu96scf_4	-	584618	588337	AT18158	1	0.56	309	GaLu96scf_4	+	585855	586163	GL24571	XLOC_020202	TCONS_00021585	62.1025	88.6359	85.6431	-0.506393	-0.457397	0.0489951	0.5298	0.5677	0.9501	0.995522	0.995522	0.995522	AT18158	XLOC_018069	TCONS_00018159	113.459	205.651	199.875	-0.852346	-0.81149	0.0408554	0.34775	0.37015	0.96175	0.905503
979	cis	1:1	480	S>N (ST contains NAT)	GL17354	GL17354-R1	20	0.54	4587	GaLu96scf_4	-	606070	610656	AT18168	1	0.55	480	GaLu96scf_4	+	607277	607756	GL17354	XLOC_020209	TCONS_00021592	10.9114	20.425	17.8591	-0.847001	-0.662959	0.184042	0.255	0.3647	0.80765	0.995522	0.995522	0.995522	AT18168	XLOC_018079	TCONS_00018169	8.95905	7.02303	12.1665	0.311859	-0.402744	-0.714603	0.75535	0.67715	0.4641	0.996668
980	cis	1:1	185	Divergent (NAT5' to 5'ST)	GL24854	GL24854-R1	4	0.5	885	GaLu96scf_4	-	634684	635568	AT18171	1	0.53	318	GaLu96scf_4	+	635384	635701	GL24854	XLOC_020217	TCONS_00021601	26.6791	33.4265	25.5451	-0.314707	0.0603517	0.375058	0.71915	0.94555	0.6693	0.995522	0.995522	0.995522	AT18171	XLOC_018082	TCONS_00018172	182.719	83.0745	139.207	1.12776	0.389919	-0.73784	0.2299	0.6663	0.42985	0.845266
981	cis	1:1	912	Divergent (NAT5' to 5'ST)	GL24579	GL24579-R1	4	0.56	1184	GaLu96scf_4	-	651276	652459	AT18180	1	0.57	936	GaLu96scf_4	+	651548	652483	GL24579	XLOC_020223	TCONS_00021607	0.603931	3.07499	4.54701	-1.34519	-1.7901	-0.444908	0.35955	0.30455	0.4202	0.995522	0.995522	0.995522	AT18180	XLOC_018091	TCONS_00018181	3.93864	6.99964	9.41801	-0.695826	-1.0769	-0.381079	0.3832	0.1861	0.6361	0.924298
982	cis	1:N	209	S>N (ST contains NAT)	GL24581	GL24581-R1	17	0.54	3408	GaLu96scf_4	-	669849	673256	AT18183	1	0.58	287	GaLu96scf_4	+	672329	672537	GL24581	XLOC_020227	TCONS_00021612	21.1143	26.2319	25.7053	-0.300343	-0.27215	0.0281931	0.7861	0.79855	0.979	0.995522	0.995522	0.996102	AT18183	XLOC_018094	TCONS_00018184	3416.41	132.877	98.7333	4.67389	5.09868	0.424798	0.00355	0.07545	0.7856	0.0924513
983	cis	1:N	264	Divergent (NAT5' to 5'ST)	GL24581	GL24581-R1	17	0.54	3408	GaLu96scf_4	-	669849	673256	AT18184	1	0.57	287	GaLu96scf_4	+	672993	673279	GL24581	XLOC_020227	TCONS_00021612	21.1143	26.2319	25.7053	-0.300343	-0.27215	0.0281931	0.7861	0.79855	0.979	0.995522	0.995522	0.996102	AT18184	XLOC_018095	TCONS_00018185	142.588	122.757	141.551	0.21441	0.0104872	-0.203923	0.8278	0.98625	0.8371	0.996668
984	cis	1:N	637	S>N (ST contains NAT)	GL24589	GL24589-R1	39	0.51	6937	GaLu96scf_4	-	718984	725920	AT18201	1	0.57	637	GaLu96scf_4	+	718993	719629	GL24589	XLOC_020245	TCONS_00021636	4.92426	93.6385	49.0645	-3.9977	-3.07909	0.918617	0.0002	0.00175	0.3456	0.0310875	0.113942	0.995522	AT18201	XLOC_018112	TCONS_00018202	1.79177	45.338	46.3568	-4.05293	-4.08431	-0.0313819	0.1009	0.10095	0.96895	0.673971
985	cis	1:N	377	S>N (ST contains NAT)	GL24589	GL24589-R1	39	0.51	6937	GaLu96scf_4	-	718984	725920	AT18202	1	0.5	637	GaLu96scf_4	+	719760	720136	GL24589	XLOC_020245	TCONS_00021636	4.92426	93.6385	49.0645	-3.9977	-3.07909	0.918617	0.0002	0.00175	0.3456	0.0310875	0.113942	0.995522	AT18202	XLOC_018113	TCONS_00018203	1.61756	25.9671	16.3125	-3.36488	-2.72554	0.639339	0.24195	0.25435	0.53535	0.851872
986	cis	1:N	480	S>N (ST contains NAT)	GL24589	GL24589-R1	39	0.51	6937	GaLu96scf_4	-	718984	725920	AT18203	1	0.55	637	GaLu96scf_4	+	720629	721108	GL24589	XLOC_020245	TCONS_00021636	4.92426	93.6385	49.0645	-3.9977	-3.07909	0.918617	0.0002	0.00175	0.3456	0.0310875	0.113942	0.995522	AT18203	XLOC_018114	TCONS_00018204	13.2335	73.3488	50.9497	-2.38507	-1.86788	0.51719	0.02855	0.0774	0.5617	0.299106
987	cis	1:N	438	S>N (ST contains NAT)	GL24589	GL24589-R2	7	0.51	6937	GaLu96scf_4	-	718984	725920	AT18207	1	0.52	637	GaLu96scf_4	+	723936	724373	GL24589	XLOC_020245	TCONS_00021636	4.92426	93.6385	49.0645	-3.9977	-3.07909	0.918617	0.0002	0.00175	0.3456	0.0310875	0.113942	0.995522	AT18207	XLOC_018118	TCONS_00018208	0.963678	28.3357	8.27977	-3.90104	-2.24053	1.66051	0.23895	0.26895	0.11445	0.849919
988	cis	1:N	447	S>N (ST contains NAT)	GL24589	GL24589-R2	7	0.51	6937	GaLu96scf_4	-	718984	725920	AT18209	1	0.55	637	GaLu96scf_4	+	725203	725649	GL24589	XLOC_020245	TCONS_00021636	4.92426	93.6385	49.0645	-3.9977	-3.07909	0.918617	0.0002	0.00175	0.3456	0.0310875	0.113942	0.995522	AT18209	XLOC_018120	TCONS_00018210	7.15594	168.81	52.827	-4.37993	-2.72241	1.65752	0.00295	0.02035	0.0578	0.088306
989	cis	1:1	859	Divergent (NAT5' to 5'ST)	GL24863	GL24863-R1	5	0.58	2295	GaLu96scf_4	-	761607	763901	AT18224	1	0.53	890	GaLu96scf_4	+	763043	763932	GL24863	XLOC_020260	TCONS_00021654	7.19132	13.3745	14.4615	-0.811297	-0.916469	-0.105172	0.3227	0.4139	0.9407	0.995522	0.995522	0.995522	AT18224	XLOC_018135	TCONS_00018225	11.6851	21.5431	23.7672	-0.829556	-0.965296	-0.13574	0.33055	0.25995	0.8749	0.895104
990	cis	1:N	270	S>N (ST contains NAT)	GL24695	GL24695-R1	11	0.52	2393	GaLu96scf_4	-	765829	768221	AT18226	1	0.58	270	GaLu96scf_4	+	766571	766840	GL24695	XLOC_020262	TCONS_00021656	4.48581	3.4312	3.12253	0.308005	0.412183	0.104178	0.6599	0.55065	0.87595	0.995522	0.995522	0.995522	AT18226	XLOC_018137	TCONS_00018227	31.6728	36.582	28.0555	-0.201943	0.169312	0.371255	0.8948	0.91565	0.8141	0.996668
991	cis	1:N	203	S>N (ST contains NAT)	GL24695	GL24695-R1	11	0.52	2393	GaLu96scf_4	-	765829	768221	AT18227	1	0.52	270	GaLu96scf_4	+	767488	767690	GL24695	XLOC_020262	TCONS_00021656	4.48581	3.4312	3.12253	0.308005	0.412183	0.104178	0.6599	0.55065	0.87595	0.995522	0.995522	0.995522	AT18227	XLOC_018138	TCONS_00018228	0	207.849	790.562	-7.70632	-9.62855	-1.92223	0.01675	0.00165	0.2501	0.219746
992	cis	1:1	444	Divergent (NAT5' to 5'ST)	GL17359	GL17359-R1	16	0.53	3550	GaLu96scf_4	-	784528	788077	AT18236	1	0.55	497	GaLu96scf_4	+	787634	788130	GL17359	XLOC_020268	TCONS_00021662	15.879	18.3097	19.1714	-0.194119	-0.257053	-0.0629344	0.80975	0.75045	0.93225	0.995522	0.995522	0.995522	AT18236	XLOC_018147	TCONS_00018237	20.3802	39.6471	22.0719	-0.926887	-0.109881	0.817006	0.3149	0.9067	0.36515	0.885148
993	cis	1:1	285	N>S (NAT contains ST)	GL28566	GL28566-R1	1	0.55	285	GaLu96scf_4	-	788789	789073	AT18237	1	0.52	829	GaLu96scf_4	+	788360	789188	GL28566	XLOC_020269	TCONS_00021663	0	0	4.84376	0	-2.54691	-2.54691	1	0.0694	0.0694	1	0.812163	0.812163	AT18237	XLOC_018148	TCONS_00018238	3.20299	7.78049	3.70217	-1.06288	-0.161916	0.900967	0.2782	0.8738	0.35275	0.862922
994	cis	1:1	427	S>N (ST contains NAT)	GL24864	GL24864-R1	10	0.56	1905	GaLu96scf_4	-	790742	792646	AT18239	1	0.56	427	GaLu96scf_4	+	791329	791755	GL24864	XLOC_020270	TCONS_00021664	54.1245	73.7703	61.9844	-0.439779	-0.192305	0.247474	0.5753	0.8005	0.74995	0.995522	0.995522	0.995522	AT18239	XLOC_018150	TCONS_00018240	51.819	32.6611	38.9376	0.649979	0.403295	-0.246684	0.46195	0.645	0.7833	0.957318
995	cis	1:1	462	Divergent (NAT5' to 5'ST)	GL24865	GL24865-R1	9	0.54	3425	GaLu96scf_4	-	793178	796602	AT18245	1	0.52	485	GaLu96scf_4	+	796141	796625	GL24865	XLOC_020271	TCONS_00021665	16.4866	13.6703	13.5942	0.253414	0.260907	0.00749351	0.74175	0.72935	0.99115	0.995522	0.995522	0.997284	AT18245	XLOC_018156	TCONS_00018246	31.5608	16.2998	19.2466	0.912373	0.685437	-0.226936	0.3136	0.44595	0.80545	0.884443
996	cis	1:1	748	N>S (NAT contains ST)	GL24598	GL24598-R1	3	0.55	748	GaLu96scf_4	-	801418	802165	AT18247	2	0.54	817	GaLu96scf_4	+	801363	802244	GL24598	XLOC_020272	TCONS_00021667	22.4861	20.1053	29.486	0.154216	-0.376346	-0.530562	0.8732	0.7035	0.5848	0.995522	0.995522	0.995522	AT18247	XLOC_018158	TCONS_00018248	17.2645	15.6912	22.929	0.130011	-0.389678	-0.51969	0.87465	0.64425	0.5425	0.996668
997	cis	1:1	679	Covergent (NAT3' to 3'ST)	GL24870	GL24870-R1	7	0.55	1120	GaLu96scf_4	-	808875	809994	AT18252	1	0.56	763	GaLu96scf_4	+	808791	809553	GL24870	XLOC_020276	TCONS_00021673	183.883	325.271	159.031	-0.819477	0.208247	1.02772	0.33765	0.80145	0.22705	0.995522	0.995522	0.995522	AT18252	XLOC_018163	TCONS_00018253	150.309	267.981	147.603	-0.829992	0.0260732	0.856065	0.28915	0.97085	0.2736	0.868385
998	cis	1:1	226	Divergent (NAT5' to 5'ST)	GL24602	GL24602-R1	8	0.58	2015	GaLu96scf_4	-	829937	831951	AT18264	1	0.58	293	GaLu96scf_4	+	831726	832018	GL24602	XLOC_020282	TCONS_00021679	30.8634	39.7712	35.8929	-0.355661	-0.211465	0.144196	0.67585	0.8008	0.8698	0.995522	0.995522	0.995522	AT18264	XLOC_018175	TCONS_00018265	159.299	114.677	87.4313	0.470635	0.85815	0.387515	0.6146	0.37625	0.68365	0.994681
999	cis	1:1	357	S>N (ST contains NAT)	GL24603	GL24603-R1	13	0.53	2319	GaLu96scf_4	-	838415	840733	AT18269	1	0.52	357	GaLu96scf_4	+	839934	840290	GL24603	XLOC_020285	TCONS_00021683	30.2671	43.8924	43.345	-0.521818	-0.504131	0.0176869	0.5673	0.5778	0.9841	0.995522	0.995522	0.996334	AT18269	XLOC_018180	TCONS_00018270	47.4233	68.3427	59.6112	-0.518058	-0.323887	0.194171	0.5702	0.72145	0.82545	0.986876
1000	cis	1:1	155	Divergent (NAT5' to 5'ST)	GL24606	GL24606-R1	9	0.54	1666	GaLu96scf_4	-	873016	874681	AT18287	1	0.55	703	GaLu96scf_4	+	874527	875229	GL24606	XLOC_020295	TCONS_00021695	4.3432	3.71538	2.8875	0.180324	0.458861	0.278537	0.8359	0.62325	0.7957	0.995522	0.995522	0.995522	AT18287	XLOC_018198	TCONS_00018288	4.41457	12.9432	5.73525	-1.36461	-0.314866	1.04975	0.15005	0.7367	0.25225	0.764097
1001	cis	1:1	66	Divergent (NAT5' to 5'ST)	GL24705	GL24705-R1	4	0.54	581	GaLu96scf_4	-	876451	877031	AT18289	1	0.58	224	GaLu96scf_4	+	876966	877189	GL24705	XLOC_020296	TCONS_00021696	2270.21	1446.24	2334.49	0.65019	-0.0402767	-0.690467	0.40965	0.9593	0.37825	0.995522	0.995522	0.995522	AT18289	XLOC_018200	TCONS_00018290	1114.95	508.408	476.664	1.13144	1.22428	0.0928432	0.19735	0.1733	0.91285	0.819777
1002	cis	1:1	491	Covergent (NAT3' to 3'ST)	GL19833	GL19833-R1	3	0.55	1334	GaLu96scf_4	-	921804	923137	AT18309	1	0.52	611	GaLu96scf_4	+	921684	922294	GL19833	XLOC_020311	TCONS_00021718	4.33128	3.16025	5.42203	0.3578	-0.268535	-0.626335	0.4319	0.8551	0.39025	0.995522	0.995522	0.995522	AT18309	XLOC_018220	TCONS_00018310	0	0	3.22352	0	-2.07844	-2.07844	1	0.00145	0.00145	1
1003	cis	1:1	247	Covergent (NAT3' to 3'ST)	GL17365	GL17365-R1	9	0.55	2336	GaLu96scf_4	-	932605	934940	AT18310	1	0.53	400	GaLu96scf_4	+	932452	932851	GL17365	XLOC_020314	TCONS_00021721	37.1394	30.5502	38.554	0.273627	-0.0525566	-0.326184	0.73395	0.9474	0.6814	0.995522	0.995522	0.995522	AT18310	XLOC_018221	TCONS_00018311	52.6928	34.1728	89.6579	0.610266	-0.7557	-1.36597	0.5442	0.42265	0.1712	0.982341
[truncated: 951 more rows]
[truncated: 5 more columns]
