# Supplementary material for: Genome-wide Identification and Characterization of Natural Antisense Transcripts by Strand-specific RNA Sequencing in Ganoderma lucidum
Source: Sci Rep. 2017 Jul 18;7:5711. doi: 10.1038/s41598-017-04303-6 (PMC5515960; doi:10.1038/s41598-017-04303-6)
Supplement: Supplementary file 4 — Table S3 [file 41598_2017_4303_MOESM4_ESM.xls]

## Sheet: Sheet1
Table S3 Enrichment Analysis of STs based on GO terms
GO ID	GO Annotation	No. of CDS	No. of CDS Mapped This GO term	No. of ST	No. of ST Mapped This GO term	P value	Q value (FDR)	Significance level
GO:0055085	transmembrane transport	16127	340	1403	63	0	1.508e-06	q<0.01
GO:0004497	monooxygenase activity	16127	258	1403	48	2.1e-07	4.24e-05	q<0.01
GO:0005506	iron ion binding	16127	260	1403	45	3.45e-06	0.00046	q<0.01
GO:0020037	heme binding	16127	257	1403	44	5.75e-06	0.000575	q<0.01
GO:0009055	electron carrier activity	16127	250	1403	43	6.44e-06	0.0005152	q<0.01
GO:0006810	transport	16127	174	1403	33	9.36e-06	0.000624	q<0.01
GO:0055114	oxidation reduction	16127	618	1403	84	1.04e-05	0.000594286	q<0.01
GO:0043169	cation binding	16127	91	1403	21	1.91e-05	0.000955	q<0.01
GO:0016491	oxidoreductase activity	16127	482	1403	65	0.00010449	0.00464404	q<0.01
GO:0003824	catalytic activity	16127	791	1403	94	0.00035911	0.0143644	0.01<q<0.05
GO:0005975	carbohydrate metabolic process	16127	220	1403	33	0.00070348	0.025581	0.01<q<0.05
GO:0005215	transporter activity	16127	65	1403	14	0.0008177	0.0272568	0.01<q<0.05
GO:0005488	binding	16127	476	1403	59	0.00128815	0.0396353	0.01<q<0.05
GO:0004553	hydrolase activity, hydrolyzing O-glycosyl compounds	16127	151	1403	24	0.0014984	0.0428113	0.01<q<0.05
GO:0003676	nucleic acid binding	16127	461	1403	25	0.00214808	0.057282	no
GO:0008152	metabolic process	16127	683	1403	78	0.00230387	0.0575968	no
GO:0016021	integral to membrane	16127	251	1403	34	0.00279871	0.0658521	no
GO:0006260	DNA replication	16127	31	1403	8	0.00316433	0.0703184	no
GO:0016614	oxidoreductase activity, acting on CH-OH group of donors	16127	45	1403	10	0.00324	0.0682105	no
GO:0016020	membrane	16127	312	1403	40	0.00335646	0.0671293	no
GO:0006350	transcription	16127	76	1403	14	0.00340574	0.0648712	no
GO:0006066	alcohol metabolic process	16127	25	1403	7	0.00349913	0.0636206	no
GO:0003677	DNA binding	16127	319	1403	40	0.00460579	0.0801006	no
GO:0005622	intracellular	16127	381	1403	21	0.0053063	0.0884384	no
GO:0006865	amino acid transport	16127	23	1403	6	0.0092747	0.148395	no
GO:0015171	amino acid transmembrane transporter activity	16127	23	1403	6	0.0092747	0.148395	no
GO:0004030	aldehyde dehydrogenase [NAD(P)+] activity	16127	6	1403	3	0.0100079	0.148266	no
GO:0006081	cellular aldehyde metabolic process	16127	6	1403	3	0.0100079	0.148266	no
GO:0006508	proteolysis	16127	232	1403	29	0.0118005	0.162765	no
GO:0004301	epoxide hydrolase activity	16127	7	1403	3	0.0159929	0.213239	no
GO:0006270	DNA replication initiation	16127	7	1403	3	0.0159929	0.213239	no
GO:0009636	response to toxin	16127	7	1403	3	0.0159929	0.213239	no
GO:0006979	response to oxidative stress	16127	19	1403	5	0.0161607	0.195887	no
GO:0004650	polygalacturonase activity	16127	13	1403	4	0.0180199	0.211999	no
GO:0004190	aspartic-type endopeptidase activity	16127	69	1403	11	0.0199661	0.228184	no
GO:0003689	DNA clamp loader activity	16127	3	1403	2	0.0207192	0.230213	no
GO:0005663	DNA replication factor C complex	16127	3	1403	2	0.0207192	0.230213	no
GO:0006370	mRNA capping	16127	3	1403	2	0.0207192	0.230213	no
GO:0004003	ATP-dependent DNA helicase activity	16127	8	1403	3	0.0233664	0.239655	no
GO:0004129	cytochrome-c oxidase activity	16127	8	1403	3	0.0233664	0.239655	no
GO:0050660	FAD binding	16127	111	1403	15	0.0268312	0.261768	no
GO:0005515	protein binding	16127	363	1403	24	0.0281563	0.268155	no
GO:0008237	metallopeptidase activity	16127	15	1403	4	0.0286874	0.266859	no
GO:0016818	hydrolase activity, acting on acid anhydrides, in phosphorus-containing anhydrides	16127	9	1403	3	0.0320054	0.290958	no
GO:0005524	ATP binding	16127	644	1403	63	0.0335051	0.297823	no
GO:0042626	ATPase activity, coupled to transmembrane movement of substances	16127	24	1403	5	0.0375158	0.326224	no
GO:0004100	chitin synthase activity	16127	4	1403	2	0.0378378	0.322024	no
GO:0006031	chitin biosynthetic process	16127	4	1403	2	0.0378378	0.322024	no
GO:0006094	gluconeogenesis	16127	4	1403	2	0.0378378	0.322024	no
GO:0009168	purine ribonucleoside monophosphate biosynthetic process	16127	4	1403	2	0.0378378	0.322024	no
GO:0019239	deaminase activity	16127	4	1403	2	0.0378378	0.322024	no
GO:0045449	regulation of transcription	16127	67	1403	2	0.0448915	0.345319	no
GO:0005509	calcium ion binding	16127	34	1403	6	0.045525	0.343585	no
GO:0003723	RNA binding	16127	104	1403	13	0.0505078	0.374132	no
GO:0006096	glycolysis	16127	11	1403	3	0.0524204	0.381239	no
GO:0016758	transferase activity, transferring hexosyl groups	16127	19	1403	4	0.0566413	0.404581	no
GO:0004540	ribonuclease activity	16127	5	1403	2	0.0575832	0.404093	no
GO:0008825	cyclopropane-fatty-acyl-phospholipid synthase activity	16127	5	1403	2	0.0575832	0.404093	no
GO:0016052	carbohydrate catabolic process	16127	5	1403	2	0.0575832	0.404093	no
GO:0008270	zinc ion binding	16127	598	1403	53	0.057821	0.385473	no
GO:0016887	ATPase activity	16127	46	1403	7	0.0579445	0.379964	no
GO:0010181	FMN binding	16127	37	1403	6	0.0599267	0.386624	no
GO:0005634	nucleus	16127	345	1403	33	0.0627072	0.398141	no
GO:0016772	transferase activity, transferring phosphorus-containing groups	16127	12	1403	3	0.0638222	0.398888	no
GO:0016998	cell wall macromolecule catabolic process	16127	12	1403	3	0.0638222	0.398888	no
GO:0019787	small conjugating protein ligase activity	16127	20	1403	4	0.0646524	0.391833	no
GO:0043687	post-translational protein modification	16127	20	1403	4	0.0646524	0.391833	no
GO:0051246	regulation of protein metabolic process	16127	20	1403	4	0.0646524	0.391833	no
GO:0004252	serine-type endopeptidase activity	16127	46	1403	1	0.0664018	0.384938	no
GO:0000155	two-component sensor activity	16127	6	1403	2	0.0788689	0.450679	no
GO:0004673	protein histidine kinase activity	16127	6	1403	2	0.0788689	0.450679	no
GO:0005083	small GTPase regulator activity	16127	6	1403	2	0.0788689	0.450679	no
GO:0008610	lipid biosynthetic process	16127	6	1403	2	0.0788689	0.450679	no
GO:0015520	tetracyclinehydrogen antiporter activity	16127	6	1403	2	0.0788689	0.450679	no
GO:0015904	tetracycline transport	16127	6	1403	2	0.0788689	0.450679	no
GO:0018106	peptidyl-histidine phosphorylation	16127	6	1403	2	0.0788689	0.450679	no
GO:0045735	nutrient reservoir activity	16127	6	1403	2	0.0788689	0.450679	no
GO:0046677	response to antibiotic	16127	6	1403	2	0.0788689	0.450679	no
GO:0051537	2 iron, 2 sulfur cluster binding	16127	6	1403	2	0.0788689	0.450679	no
GO:0009058	biosynthetic process	16127	57	1403	2	0.0807009	0.403505	no
GO:0015031	protein transport	16127	57	1403	2	0.0807009	0.403505	no
GO:0004221	ubiquitin thiolesterase activity	16127	22	1403	4	0.0813918	0.397033	no
GO:0006334	nucleosome assembly	16127	22	1403	4	0.0813918	0.397033	no
GO:0022891	substrate-specific transmembrane transporter activity	16127	22	1403	4	0.0813918	0.397033	no
GO:0000166	nucleotide binding	16127	214	1403	16	0.0838085	0.394393	no
GO:0005525	GTP binding	16127	97	1403	11	0.0857814	0.398983	no
GO:0000275	mitochondrial proton-transporting ATP synthase complex, catalytic core F(1)	16127	1	1403	1	0.086997	0.399986	no
GO:0000298	endopolyphosphatase activity	16127	1	1403	1	0.086997	0.399986	no
GO:0002098	tRNA wobble uridine modification	16127	1	1403	1	0.086997	0.399986	no
GO:0003872	6-phosphofructokinase activity	16127	1	1403	1	0.086997	0.399986	no
GO:0003876	AMP deaminase activity	16127	1	1403	1	0.086997	0.399986	no
GO:0003884	D-amino-acid oxidase activity	16127	1	1403	1	0.086997	0.399986	no
GO:0003906	DNA-(apurinic or apyrimidinic site) lyase activity	16127	1	1403	1	0.086997	0.399986	no
GO:0003941	L-serine ammonia-lyase activity	16127	1	1403	1	0.086997	0.399986	no
GO:0003950	NAD+ ADP-ribosyltransferase activity	16127	1	1403	1	0.086997	0.399986	no
GO:0004057	arginyltransferase activity	16127	1	1403	1	0.086997	0.399986	no
GO:0004126	cytidine deaminase activity	16127	1	1403	1	0.086997	0.399986	no
GO:0004164	diphthine synthase activity	16127	1	1403	1	0.086997	0.399986	no
GO:0004181	metallocarboxypeptidase activity	16127	1	1403	1	0.086997	0.399986	no
GO:0004198	calcium-dependent cysteine-type endopeptidase activity	16127	1	1403	1	0.086997	0.399986	no
GO:0004347	glucose-6-phosphate isomerase activity	16127	1	1403	1	0.086997	0.399986	no
GO:0004484	mRNA guanylyltransferase activity	16127	1	1403	1	0.086997	0.399986	no
GO:0004594	pantothenate kinase activity	16127	1	1403	1	0.086997	0.399986	no
GO:0004602	glutathione peroxidase activity	16127	1	1403	1	0.086997	0.399986	no
GO:0004651	polynucleotide 5'-phosphatase activity	16127	1	1403	1	0.086997	0.399986	no
GO:0004743	pyruvate kinase activity	16127	1	1403	1	0.086997	0.399986	no
GO:0004834	tryptophan synthase activity	16127	1	1403	1	0.086997	0.399986	no
GO:0005381	iron ion transmembrane transporter activity	16127	1	1403	1	0.086997	0.399986	no
GO:0005746	mitochondrial respiratory chain	16127	1	1403	1	0.086997	0.399986	no
GO:0005838	proteasome regulatory particle	16127	1	1403	1	0.086997	0.399986	no
GO:0005945	6-phosphofructokinase complex	16127	1	1403	1	0.086997	0.399986	no
GO:0005993	trehalose catabolic process	16127	1	1403	1	0.086997	0.399986	no
GO:0006069	ethanol oxidation	16127	1	1403	1	0.086997	0.399986	no
GO:0006261	DNA-dependent DNA replication	16127	1	1403	1	0.086997	0.399986	no
GO:0006275	regulation of DNA replication	16127	1	1403	1	0.086997	0.399986	no
GO:0006471	protein amino acid ADP-ribosylation	16127	1	1403	1	0.086997	0.399986	no
GO:0006621	protein retention in ER lumen	16127	1	1403	1	0.086997	0.399986	no
GO:0006826	iron ion transport	16127	1	1403	1	0.086997	0.399986	no
GO:0006878	cellular copper ion homeostasis	16127	1	1403	1	0.086997	0.399986	no
GO:0007131	reciprocal meiotic recombination	16127	1	1403	1	0.086997	0.399986	no
GO:0008154	actin polymerization or depolymerization	16127	1	1403	1	0.086997	0.399986	no
GO:0008535	respiratory chain complex IV assembly	16127	1	1403	1	0.086997	0.399986	no
GO:0008833	deoxyribonuclease IV (phage-T4-induced) activity	16127	1	1403	1	0.086997	0.399986	no
GO:0015926	glucosidase activity	16127	1	1403	1	0.086997	0.399986	no
GO:0016481	negative regulation of transcription	16127	1	1403	1	0.086997	0.399986	no
GO:0016598	protein arginylation	16127	1	1403	1	0.086997	0.399986	no
GO:0017183	peptidyl-diphthamide biosynthetic process from peptidyl-histidine	16127	1	1403	1	0.086997	0.399986	no
GO:0019295	coenzyme M biosynthetic process	16127	1	1403	1	0.086997	0.399986	no
GO:0030337	DNA polymerase processivity factor activity	16127	1	1403	1	0.086997	0.399986	no
GO:0030870	Mre11 complex	16127	1	1403	1	0.086997	0.399986	no
GO:0030955	potassium ion binding	16127	1	1403	1	0.086997	0.399986	no
GO:0031533	mRNA cap methyltransferase complex	16127	1	1403	1	0.086997	0.399986	no
GO:0042255	ribosome assembly	16127	1	1403	1	0.086997	0.399986	no
GO:0043626	PCNA complex	16127	1	1403	1	0.086997	0.399986	no
GO:0045329	carnitine biosynthetic process	16127	1	1403	1	0.086997	0.399986	no
GO:0046087	cytidine metabolic process	16127	1	1403	1	0.086997	0.399986	no
GO:0046923	ER retention sequence binding	16127	1	1403	1	0.086997	0.399986	no
GO:0048193	Golgi vesicle transport	16127	1	1403	1	0.086997	0.399986	no
GO:0050353	trimethyllysine dioxygenase activity	16127	1	1403	1	0.086997	0.399986	no
GO:0051903	S-(hydroxymethyl)glutathione dehydrogenase activity	16127	1	1403	1	0.086997	0.399986	no
GO:0003924	GTPase activity	16127	53	1403	7	0.0883597	0.250666	no
GO:0005743	mitochondrial inner membrane	16127	23	1403	4	0.0899681	0.253431	no
GO:0006468	protein amino acid phosphorylation	16127	240	1403	21	0.091422	0.255726	no
GO:0005737	cytoplasm	16127	138	1403	14	0.0943568	0.262102	no
GO:0006355	regulation of transcription, DNA-dependent	16127	127	1403	13	0.0972648	0.268317	no
GO:0016810	hydrolase activity, acting on carbon-nitrogen (but not peptide) bonds	16127	24	1403	4	0.0985828	0.27009	no
GO:0004672	protein kinase activity	16127	202	1403	17	0.100169	0.27257	no
GO:0006306	DNA methylation	16127	7	1403	2	0.100821	0.272488	no
GO:0006888	ER to Golgi vesicle-mediated transport	16127	7	1403	2	0.100821	0.272488	no
GO:0043565	sequence-specific DNA binding	16127	52	1403	2	0.105786	0.282095	no
GO:0006281	DNA repair	16127	46	1403	6	0.106593	0.282365	no
GO:0004674	protein serine/threonine kinase activity	16127	173	1403	15	0.107751	0.283555	no
GO:0016787	hydrolase activity	16127	123	1403	12	0.111145	0.290575	no
GO:0004601	peroxidase activity	16127	16	1403	3	0.112938	0.293346	no
GO:0006412	translation	16127	149	1403	12	0.115038	0.296872	no
GO:0005507	copper ion binding	16127	26	1403	4	0.115645	0.296526	no
GO:0046872	metal ion binding	16127	37	1403	1	0.121355	0.309184	no
GO:0000156	two-component response regulator activity	16127	8	1403	2	0.122744	0.310745	no
GO:0006825	copper ion transport	16127	8	1403	2	0.122744	0.310745	no
GO:0046933	hydrogen ion transporting ATP synthase activity, rotational mechanism	16127	8	1403	2	0.122744	0.310745	no
GO:0003700	transcription factor activity	16127	105	1403	10	0.12631	0.313813	no
GO:0003735	structural constituent of ribosome	16127	107	1403	8	0.130889	0.323182	no
GO:0005840	ribosome	16127	105	1403	8	0.134338	0.329664	no
GO:0017111	nucleoside-triphosphatase activity	16127	96	1403	9	0.135121	0.329564	no
GO:0004386	helicase activity	16127	84	1403	8	0.142072	0.344418	no
GO:0000160	two-component signal transduction system (phosphorelay)	16127	9	1403	2	0.144098	0.347223	no
GO:0006289	nucleotide-excision repair	16127	9	1403	2	0.144098	0.347223	no
GO:0046961	proton-transporting ATPase activity, rotational mechanism	16127	9	1403	2	0.144098	0.347223	no
GO:0008236	serine-type peptidase activity	16127	45	1403	2	0.149508	0.353865	no
GO:0008026	ATP-dependent helicase activity	16127	64	1403	4	0.154741	0.364096	no
GO:0006396	RNA processing	16127	33	1403	1	0.155854	0.36457	no
GO:0000062	acyl-CoA binding	16127	2	1403	1	0.158867	0.369458	no
GO:0000103	sulfate assimilation	16127	2	1403	1	0.158867	0.369458	no
GO:0000154	rRNA modification	16127	2	1403	1	0.158867	0.369458	no
GO:0000179	rRNA (adenine-N6,N6-)-dimethyltransferase activity	16127	2	1403	1	0.158867	0.369458	no
GO:0000502	proteasome complex	16127	2	1403	1	0.158867	0.369458	no
GO:0003796	lysozyme activity	16127	2	1403	1	0.158867	0.369458	no
GO:0003951	NAD+ kinase activity	16127	2	1403	1	0.158867	0.369458	no
GO:0003980	UDP-glucoseglycoprotein glucosyltransferase activity	16127	2	1403	1	0.158867	0.369458	no
GO:0004047	aminomethyltransferase activity	16127	2	1403	1	0.158867	0.369458	no
GO:0004091	carboxylesterase activity	16127	2	1403	1	0.158867	0.369458	no
GO:0004108	citrate (Si)-synthase activity	16127	2	1403	1	0.158867	0.369458	no
GO:0004451	isocitrate lyase activity	16127	2	1403	1	0.158867	0.369458	no
GO:0004470	malic enzyme activity	16127	2	1403	1	0.158867	0.369458	no
GO:0004555	alpha,alpha-trehalase activity	16127	2	1403	1	0.158867	0.369458	no
GO:0004556	alpha-amylase activity	16127	2	1403	1	0.158867	0.369458	no
GO:0004652	polynucleotide adenylyltransferase activity	16127	2	1403	1	0.158867	0.369458	no
GO:0004818	glutamate-tRNA ligase activity	16127	2	1403	1	0.158867	0.369458	no
GO:0004825	methionine-tRNA ligase activity	16127	2	1403	1	0.158867	0.369458	no
GO:0005773	vacuole	16127	2	1403	1	0.158867	0.369458	no
GO:0005787	signal peptidase complex	16127	2	1403	1	0.158867	0.369458	no
GO:0005991	trehalose metabolic process	16127	2	1403	1	0.158867	0.369458	no
GO:0006303	double-strand break repair via nonhomologous end joining	16127	2	1403	1	0.158867	0.369458	no
GO:0006424	glutamyl-tRNA aminoacylation	16127	2	1403	1	0.158867	0.369458	no
GO:0006428	isoleucyl-tRNA aminoacylation	16127	2	1403	1	0.158867	0.369458	no
GO:0006431	methionyl-tRNA aminoacylation	16127	2	1403	1	0.158867	0.369458	no
GO:0006446	regulation of translational initiation	16127	2	1403	1	0.158867	0.369458	no
GO:0008239	dipeptidyl-peptidase activity	16127	2	1403	1	0.158867	0.369458	no
GO:0008649	rRNA methyltransferase activity	16127	2	1403	1	0.158867	0.369458	no
GO:0009253	peptidoglycan catabolic process	16127	2	1403	1	0.158867	0.369458	no
GO:0009712	catechol metabolic process	16127	2	1403	1	0.158867	0.369458	no
GO:0015629	actin cytoskeleton	16127	2	1403	1	0.158867	0.369458	no
GO:0015937	coenzyme A biosynthetic process	16127	2	1403	1	0.158867	0.369458	no
GO:0016149	translation release factor activity, codon specific	16127	2	1403	1	0.158867	0.369458	no
GO:0016972	thiol oxidase activity	16127	2	1403	1	0.158867	0.369458	no
GO:0018576	catechol 1,2-dioxygenase activity	16127	2	1403	1	0.158867	0.369458	no
GO:0019211	phosphatase activator activity	16127	2	1403	1	0.158867	0.369458	no
GO:0022904	respiratory electron transport chain	16127	2	1403	1	0.158867	0.369458	no
GO:0030234	enzyme regulator activity	16127	2	1403	1	0.158867	0.369458	no
GO:0031123	RNA 3'-end processing	16127	2	1403	1	0.158867	0.369458	no
GO:0042176	regulation of protein catabolic process	16127	2	1403	1	0.158867	0.369458	no
GO:0042765	GPI-anchor transamidase complex	16127	2	1403	1	0.158867	0.369458	no
GO:0043631	RNA polyadenylation	16127	2	1403	1	0.158867	0.369458	no
GO:0046373	L-arabinose metabolic process	16127	2	1403	1	0.158867	0.369458	no
GO:0046556	alpha-N-arabinofuranosidase activity	16127	2	1403	1	0.158867	0.369458	no
GO:0000786	nucleosome	16127	20	1403	3	0.159816	0.295956	no
GO:0004812	aminoacyl-tRNA ligase activity	16127	32	1403	4	0.161216	0.297173	no
GO:0008324	cation transmembrane transporter activity	16127	10	1403	2	0.164466	0.301772	no
GO:0016301	kinase activity	16127	10	1403	2	0.164466	0.301772	no
GO:0050662	coenzyme binding	16127	32	1403	1	0.165552	0.301003	no
GO:0006886	intracellular protein transport	16127	67	1403	6	0.168215	0.304462	no
GO:0004185	serine-type carboxypeptidase activity	16127	21	1403	3	0.170246	0.30675	no
GO:0007165	signal transduction	16127	67	1403	5	0.170742	0.306264	no
GO:0007264	small GTPase mediated signal transduction	16127	42	1403	2	0.170911	0.305198	no
GO:0008168	methyltransferase activity	16127	49	1403	5	0.173498	0.308441	no
GO:0006629	lipid metabolic process	16127	51	1403	3	0.17374	0.307504	no
GO:0000287	magnesium ion binding	16127	41	1403	2	0.178301	0.314187	no
GO:0006511	ubiquitin-dependent protein catabolic process	16127	35	1403	4	0.178692	0.313495	no
GO:0015986	ATP synthesis coupled proton transport	16127	22	1403	3	0.179992	0.314397	no
GO:0004568	chitinase activity	16127	11	1403	2	0.18354	0.3192	no
GO:0006032	chitin catabolic process	16127	11	1403	2	0.18354	0.3192	no
GO:0016747	transferase activity, transferring acyl groups other than amino-acyl groups	16127	11	1403	2	0.18354	0.3192	no
GO:0006457	protein folding	16127	57	1403	5	0.183977	0.315841	no
GO:0030170	pyridoxal phosphate binding	16127	56	1403	4	0.185389	0.316905	no
GO:0016192	vesicle-mediated transport	16127	38	1403	4	0.191754	0.32639	no
GO:0005576	extracellular region	16127	41	1403	4	0.20024	0.33939	no
GO:0005789	endoplasmic reticulum membrane	16127	12	1403	2	0.201101	0.339411	no
GO:0016310	phosphorylation	16127	12	1403	2	0.201101	0.339411	no
GO:0004713	protein tyrosine kinase activity	16127	42	1403	4	0.20207	0.338192	no
GO:0030246	carbohydrate binding	16127	25	1403	3	0.204628	0.341047	no
GO:0044237	cellular metabolic process	16127	28	1403	1	0.208563	0.346163	no
GO:0006310	DNA recombination	16127	27	1403	3	0.216947	0.358591	no
GO:0009277	fungal-type cell wall	16127	27	1403	3	0.216947	0.358591	no
GO:0004175	endopeptidase activity	16127	13	1403	2	0.217003	0.355743	no
GO:0004177	aminopeptidase activity	16127	13	1403	2	0.217003	0.355743	no
GO:0004518	nuclease activity	16127	13	1403	2	0.217003	0.355743	no
GO:0005739	mitochondrion	16127	13	1403	2	0.217003	0.355743	no
GO:0008033	tRNA processing	16127	13	1403	2	0.217003	0.355743	no
GO:0003697	single-stranded DNA binding	16127	3	1403	1	0.217581	0.349528	no
GO:0003918	DNA topoisomerase (ATP-hydrolyzing) activity	16127	3	1403	1	0.217581	0.349528	no
GO:0004339	glucan 1,4-alpha-glucosidase activity	16127	3	1403	1	0.217581	0.349528	no
GO:0004356	glutamate-ammonia ligase activity	16127	3	1403	1	0.217581	0.349528	no
GO:0004822	isoleucine-tRNA ligase activity	16127	3	1403	1	0.217581	0.349528	no
GO:0005247	voltage-gated chloride channel activity	16127	3	1403	1	0.217581	0.349528	no
GO:0005801	cis-Golgi network	16127	3	1403	1	0.217581	0.349528	no
GO:0005976	polysaccharide metabolic process	16127	3	1403	1	0.217581	0.349528	no
GO:0005992	trehalose biosynthetic process	16127	3	1403	1	0.217581	0.349528	no
GO:0006108	malate metabolic process	16127	3	1403	1	0.217581	0.349528	no
GO:0006366	transcription from RNA polymerase II promoter	16127	3	1403	1	0.217581	0.349528	no
GO:0006461	protein complex assembly	16127	3	1403	1	0.217581	0.349528	no
GO:0006465	signal peptide processing	16127	3	1403	1	0.217581	0.349528	no
GO:0006546	glycine catabolic process	16127	3	1403	1	0.217581	0.349528	no
GO:0006568	tryptophan metabolic process	16127	3	1403	1	0.217581	0.349528	no
GO:0008287	protein serine/threonine phosphatase complex	16127	3	1403	1	0.217581	0.349528	no
GO:0008897	holo-[acyl-carrier-protein] synthase activity	16127	3	1403	1	0.217581	0.349528	no
GO:0009059	macromolecule biosynthetic process	16127	3	1403	1	0.217581	0.349528	no
GO:0016568	chromatin modification	16127	3	1403	1	0.217581	0.349528	no
GO:0016799	hydrolase activity, hydrolyzing N-glycosyl compounds	16127	3	1403	1	0.217581	0.349528	no
GO:0016888	endodeoxyribonuclease activity, producing 5'-phosphomonoesters	16127	3	1403	1	0.217581	0.349528	no
GO:0030127	COPII vesicle coat	16127	3	1403	1	0.217581	0.349528	no
GO:0030599	pectinesterase activity	16127	3	1403	1	0.217581	0.349528	no
GO:0031418	L-ascorbic acid binding	16127	3	1403	1	0.217581	0.349528	no
GO:0033180	proton-transporting V-type ATPase, V1 domain	16127	3	1403	1	0.217581	0.349528	no
GO:0042545	cell wall modification	16127	3	1403	1	0.217581	0.349528	no
GO:0016740	transferase activity	16127	27	1403	1	0.220298	0.320434	no
GO:0006812	cation transport	16127	28	1403	3	0.221852	0.321525	no
GO:0051082	unfolded protein binding	16127	35	1403	2	0.223485	0.322722	no
GO:0004871	signal transducer activity	16127	29	1403	3	0.225932	0.325082	no
GO:0005199	structural constituent of cell wall	16127	29	1403	3	0.225932	0.325082	no
GO:0004298	threonine-type endopeptidase activity	16127	14	1403	2	0.231159	0.330227	no
GO:0005694	chromosome	16127	14	1403	2	0.231159	0.330227	no
GO:0005839	proteasome core complex	16127	14	1403	2	0.231159	0.330227	no
GO:0006397	mRNA processing	16127	14	1403	2	0.231159	0.330227	no
GO:0006807	nitrogen compound metabolic process	16127	14	1403	2	0.231159	0.330227	no
GO:0008233	peptidase activity	16127	14	1403	2	0.231159	0.330227	no
GO:0051603	proteolysis involved in cellular protein catabolic process	16127	14	1403	2	0.231159	0.330227	no
GO:0006418	tRNA aminoacylation for protein translation	16127	31	1403	3	0.231691	0.322914	no
GO:0006754	ATP biosynthetic process	16127	24	1403	1	0.257363	0.357449	no
GO:0008565	protein transporter activity	16127	24	1403	1	0.257363	0.357449	no
GO:0015662	ATPase activity, coupled to transmembrane movement of ions, phosphorylative mechanism	16127	24	1403	1	0.257363	0.357449	no
GO:0016820	hydrolase activity, acting on acid anhydrides, catalyzing transmembrane movement of substances	16127	24	1403	1	0.257363	0.357449	no
GO:0004222	metalloendopeptidase activity	16127	30	1403	2	0.257617	0.352901	no
GO:0031072	heat shock protein binding	16127	29	1403	2	0.263363	0.35954	no
GO:0000276	mitochondrial proton-transporting ATP synthase complex, coupling factor F(o)	16127	4	1403	1	0.264883	0.360385	no
GO:0003747	translation release factor activity	16127	4	1403	1	0.264883	0.360385	no
GO:0003849	3-deoxy-7-phosphoheptulonate synthase activity	16127	4	1403	1	0.264883	0.360385	no
GO:0003910	DNA ligase (ATP) activity	16127	4	1403	1	0.264883	0.360385	no
GO:0004096	catalase activity	16127	4	1403	1	0.264883	0.360385	no
GO:0004722	protein serine/threonine phosphatase activity	16127	4	1403	1	0.264883	0.360385	no
GO:0005375	copper ion transmembrane transporter activity	16127	4	1403	1	0.264883	0.360385	no
GO:0005618	cell wall	16127	4	1403	1	0.264883	0.360385	no
GO:0005778	peroxisomal membrane	16127	4	1403	1	0.264883	0.360385	no
GO:0006821	chloride transport	16127	4	1403	1	0.264883	0.360385	no
GO:0008094	DNA-dependent ATPase activity	16127	4	1403	1	0.264883	0.360385	no
GO:0008121	ubiquinol-cytochrome-c reductase activity	16127	4	1403	1	0.264883	0.360385	no
GO:0008199	ferric iron binding	16127	4	1403	1	0.264883	0.360385	no
GO:0016209	antioxidant activity	16127	4	1403	1	0.264883	0.360385	no
GO:0018024	histone-lysine N-methyltransferase activity	16127	4	1403	1	0.264883	0.360385	no
GO:0018580	2-nitropropane dioxygenase activity	16127	4	1403	1	0.264883	0.360385	no
GO:0030529	ribonucleoprotein complex	16127	4	1403	1	0.264883	0.360385	no
GO:0031105	septin complex	16127	4	1403	1	0.264883	0.360385	no
GO:0051287	NAD or NADH binding	16127	28	1403	2	0.268573	0.344324	no
GO:0007186	G-protein coupled receptor protein signaling pathway	16127	23	1403	1	0.27016	0.345252	no
GO:0016791	phosphatase activity	16127	23	1403	1	0.27016	0.345252	no
GO:0003899	DNA-directed RNA polymerase activity	16127	26	1403	2	0.27703	0.351784	no
GO:0045454	cell redox homeostasis	16127	20	1403	2	0.279612	0.35394	no
GO:0050661	NADP or NADPH binding	16127	20	1403	2	0.279612	0.35394	no
GO:0006470	protein amino acid dephosphorylation	16127	23	1403	2	0.283371	0.356441	no
GO:0016788	hydrolase activity, acting on ester bonds	16127	23	1403	2	0.283371	0.356441	no
GO:0006415	translational termination	16127	5	1403	1	0.302312	0.37789	no
GO:0007031	peroxisome organization	16127	5	1403	1	0.302312	0.37789	no
GO:0008137	NADH dehydrogenase (ubiquinone) activity	16127	5	1403	1	0.302312	0.37789	no
GO:0008202	steroid metabolic process	16127	5	1403	1	0.302312	0.37789	no
GO:0015940	pantothenate biosynthetic process	16127	5	1403	1	0.302312	0.37789	no
GO:0016151	nickel ion binding	16127	5	1403	1	0.302312	0.37789	no
GO:0016702	oxidoreductase activity, acting on single donors with incorporation of molecular oxygen, incorporation of two atoms of oxygen	16127	5	1403	1	0.302312	0.37789	no
GO:0016876	ligase activity, forming aminoacyl-tRNA and related compounds	16127	5	1403	1	0.302312	0.37789	no
GO:0043039	tRNA aminoacylation	16127	5	1403	1	0.302312	0.37789	no
GO:0044262	cellular carbohydrate metabolic process	16127	5	1403	1	0.302312	0.37789	no
GO:0048038	quinone binding	16127	5	1403	1	0.302312	0.37789	no
GO:0051276	chromosome organization	16127	5	1403	1	0.302312	0.37789	no
GO:0003743	translation initiation factor activity	16127	20	1403	1	0.30873	0.371964	no
GO:0016616	oxidoreductase activity, acting on the CH-OH group of donors, NAD or NADP as acceptor	16127	20	1403	1	0.30873	0.371964	no
GO:0016627	oxidoreductase activity, acting on the CH-CH group of donors	16127	20	1403	1	0.30873	0.371964	no
GO:0006413	translational initiation	16127	19	1403	1	0.321255	0.383588	no
GO:0016773	phosphotransferase activity, alcohol group as acceptor	16127	19	1403	1	0.321255	0.383588	no
GO:0000175	3'-5'-exoribonuclease activity	16127	6	1403	1	0.331227	0.393148	no
GO:0004609	phosphatidylserine decarboxylase activity	16127	6	1403	1	0.331227	0.393148	no
GO:0006265	DNA topological change	16127	6	1403	1	0.331227	0.393148	no
GO:0006284	base-excision repair	16127	6	1403	1	0.331227	0.393148	no
GO:0006725	cellular aromatic compound metabolic process	16127	6	1403	1	0.331227	0.393148	no
GO:0004806	triglyceride lipase activity	16127	18	1403	1	0.33336	0.389894	no
GO:0005089	Rho guanyl-nucleotide exchange factor activity	16127	17	1403	1	0.344851	0.402159	no
GO:0016311	dephosphorylation	16127	17	1403	1	0.344851	0.402159	no
GO:0016884	carbon-nitrogen ligase activity, with glutamine as amido-N-donor	16127	17	1403	1	0.344851	0.402159	no
GO:0035023	regulation of Rho protein signal transduction	16127	17	1403	1	0.344851	0.402159	no
GO:0001522	pseudouridine synthesis	16127	7	1403	1	0.352824	0.406714	no
GO:0004437	inositol or phosphatidylinositol phosphatase activity	16127	7	1403	1	0.352824	0.406714	no
GO:0009073	aromatic amino acid family biosynthetic process	16127	7	1403	1	0.352824	0.406714	no
GO:0009451	RNA modification	16127	7	1403	1	0.352824	0.406714	no
GO:0016459	myosin complex	16127	7	1403	1	0.352824	0.406714	no
GO:0016651	oxidoreductase activity, acting on NADH or NADPH	16127	7	1403	1	0.352824	0.406714	no
GO:0019752	carboxylic acid metabolic process	16127	7	1403	1	0.352824	0.406714	no
GO:0033178	proton-transporting two-sector ATPase complex, catalytic domain	16127	7	1403	1	0.352824	0.406714	no
GO:0046912	transferase activity, transferring acyl groups, acyl groups converted into alkyl on transfer	16127	7	1403	1	0.352824	0.406714	no
GO:0003702	RNA polymerase II transcription factor activity	16127	16	1403	1	0.355502	0.39944	no
GO:0003779	actin binding	16127	16	1403	1	0.355502	0.39944	no
GO:0019001	guanyl nucleotide binding	16127	16	1403	1	0.355502	0.39944	no
GO:0051536	iron-sulfur cluster binding	16127	16	1403	1	0.355502	0.39944	no
GO:0003774	motor activity	16127	8	1403	1	0.368158	0.409064	no
GO:0005216	ion channel activity	16127	8	1403	1	0.368158	0.409064	no
GO:0006486	protein amino acid glycosylation	16127	8	1403	1	0.368158	0.409064	no
GO:0008171	O-methyltransferase activity	16127	8	1403	1	0.368158	0.409064	no
GO:0008483	transaminase activity	16127	8	1403	1	0.368158	0.409064	no
GO:0016455	RNA polymerase II transcription mediator activity	16127	8	1403	1	0.368158	0.409064	no
GO:0016592	mediator complex	16127	8	1403	1	0.368158	0.409064	no
GO:0042254	ribosome biogenesis	16127	8	1403	1	0.368158	0.409064	no
GO:0003755	peptidyl-prolyl cis-trans isomerase activity	16127	14	1403	1	0.373182	0.405633	no
GO:0004519	endonuclease activity	16127	14	1403	1	0.373182	0.405633	no
GO:0008415	acyltransferase activity	16127	14	1403	1	0.373182	0.405633	no
GO:0009987	cellular process	16127	14	1403	1	0.373182	0.405633	no
GO:0016779	nucleotidyltransferase activity	16127	14	1403	1	0.373182	0.405633	no
GO:0006357	regulation of transcription from RNA polymerase II promoter	16127	9	1403	1	0.378153	0.405526	no
GO:0008299	isoprenoid biosynthetic process	16127	9	1403	1	0.378153	0.405526	no
GO:0009982	pseudouridine synthase activity	16127	9	1403	1	0.378153	0.405526	no
GO:0015205	nucleobase transmembrane transporter activity	16127	9	1403	1	0.378153	0.405526	no
GO:0015931	nucleobase, nucleoside, nucleotide and nucleic acid transport	16127	9	1403	1	0.378153	0.405526	no
GO:0016070	RNA metabolic process	16127	9	1403	1	0.378153	0.405526	no
GO:0044267	cellular protein metabolic process	16127	9	1403	1	0.378153	0.405526	no
GO:0000036	acyl carrier activity	16127	13	1403	1	0.379549	0.399525	no
GO:0004197	cysteine-type endopeptidase activity	16127	13	1403	1	0.379549	0.399525	no
GO:0006099	tricarboxylic acid cycle	16127	13	1403	1	0.379549	0.399525	no
GO:0008654	phospholipid biosynthetic process	16127	13	1403	1	0.379549	0.399525	no
GO:0030248	cellulose binding	16127	13	1403	1	0.379549	0.399525	no
GO:0003993	acid phosphatase activity	16127	10	1403	1	0.383623	0.398569	no
GO:0004499	flavin-containing monooxygenase activity	16127	10	1403	1	0.383623	0.398569	no
GO:0004571	mannosyl-oligosaccharide 1,2-alpha-mannosidase activity	16127	10	1403	1	0.383623	0.398569	no
GO:0006259	DNA metabolic process	16127	10	1403	1	0.383623	0.398569	no
GO:0015078	hydrogen ion transmembrane transporter activity	16127	10	1403	1	0.383623	0.398569	no
GO:0016757	transferase activity, transferring glycosyl groups	16127	10	1403	1	0.383623	0.398569	no
GO:0003887	DNA-directed DNA polymerase activity	16127	12	1403	1	0.383738	0.392571	no
GO:0003995	acyl-CoA dehydrogenase activity	16127	12	1403	1	0.383738	0.392571	no
GO:0005097	Rab GTPase activator activity	16127	12	1403	1	0.383738	0.392571	no
GO:0006506	GPI anchor biosynthetic process	16127	12	1403	1	0.383738	0.392571	no
GO:0007049	cell cycle	16127	12	1403	1	0.383738	0.392571	no
GO:0008138	protein tyrosine/serine/threonine phosphatase activity	16127	12	1403	1	0.383738	0.392571	no
GO:0030117	membrane coat	16127	12	1403	1	0.383738	0.392571	no
GO:0032313	regulation of Rab GTPase activity	16127	12	1403	1	0.383738	0.392571	no
GO:0051539	4 iron, 4 sulfur cluster binding	16127	12	1403	1	0.383738	0.392571	no
GO:0003684	damaged DNA binding	16127	11	1403	1	0.385277	0.385277	no
GO:0006298	mismatch repair	16127	11	1403	1	0.385277	0.385277	no
GO:0006633	fatty acid biosynthetic process	16127	11	1403	1	0.385277	0.385277	no
GO:0030983	mismatched DNA binding	16127	11	1403	1	0.385277	0.385277	no
