# Supplementary material for: Genome-wide Identification and Characterization of Natural Antisense Transcripts by Strand-specific RNA Sequencing in Ganoderma lucidum
Source: Sci Rep. 2017 Jul 18;7:5711. doi: 10.1038/s41598-017-04303-6 (PMC5515960; doi:10.1038/s41598-017-04303-6)
Supplement: Supplementary file 5 — Table S4 [file 41598_2017_4303_MOESM5_ESM.xls]

## Sheet: Sheet1
Table S4 Enrichment Analysis for STs based on KEGG Pathways.
ID	KEGG Annotation	No. of CDS	No. of CDS Mapped to this KEGG Pathway	Number of ST	Number of ST Mapped to this KEGG Pathway	P value	Q value (FDR)	Significance level
ko03030	DNA replication	16127	26	1403	10	3.01361e-05	1.55341e-07	q<0.01
ko00500	Starchandsucrose metabolism	16127	18	1403	7	0.000436985	9.01e-06	q<0.01
ko03410	Base excision repair	16127	18	1403	7	0.000436985	9.01e-06	q<0.01
ko00627	Aminobenzoate degradation	16127	10	1403	5	0.000792685	2.4516e-05	q<0.01
ko01120	Microbial metabolism in diverse environments	16127	113	1403	20	0.000996404	3.59527e-05	q<0.01
ko00630	Glyoxylate and dicarboxylate metabolism	16127	16	1403	6	0.00138844	5.72552e-05	q<0.01
ko03420	Nucleotide excision repair	16127	29	1403	8	0.00206388	9.57469e-05	q<0.01
ko01200	Carbon metabolism	16127	65	1403	13	0.00232394	0.000119791	q<0.01
ko00980	metabolismofxeno biotics by cytochromeP450	16127	4	1403	3	0.00240036	0.000136103	q<0.01
ko04141	Protein processing in endoplasmic reticulum	16127	54	1403	11	0.00408054	0.000252404	q<0.01
ko04146	Peroxisome	16127	54	1403	11	0.00408054	0.000252404	q<0.01
ko03018	RNA degradation	16127	48	1403	10	0.00506178	0.000365283	q<0.01
ko00680	Methane metabolism	16127	15	1403	5	0.00600067	0.00046397	q<0.01
ko00561	Glycerolipid metabolism	16127	10	1403	4	0.00694992	0.000573189	q<0.01
ko00590	Arachidonicacid metabolism	16127	2	1403	2	0.00756355	0.000662785	q<0.01
ko01100	Metabolic	16127	486	1403	55	0.00790861	0.000733788	q<0.01
ko03450	Non-homologous end-joining	16127	6	1403	3	0.010008	0.00098016	q<0.01
ko03040	Spliceosome	16127	80	1403	2	0.0195761	0.00201815	q<0.01
ko00626	Naphthalene degradation	16127	3	1403	2	0.0207192	0.0022428	q<0.01
ko04918	Thyroidhormone synthesis	16127	3	1403	2	0.0207192	0.0022428	q<0.01
ko04973	Carbohydrate digestion and absorption	16127	3	1403	2	0.0207192	0.0022428	q<0.01
ko05202	Transcriptional misregulation in cancer	16127	8	1403	3	0.0233664	0.00289069	q<0.01
ko00620	Pyruvate metabolism	16127	47	1403	8	0.0295524	0.00380829	q<0.01
ko04214	Apoptosis-fly	16127	9	1403	3	0.0320054	0.00428938	q<0.01
ko04530	Tight junction	16127	9	1403	3	0.0320054	0.00428938	q<0.01
ko03008	Ribosome biogenesis in eukaryotes	16127	58	1403	9	0.0350474	0.00505839	q<0.01
ko03050	Proteasome	16127	32	1403	6	0.036783	0.00549849	q<0.01
ko02020	Two-component system	16127	10	1403	3	0.0417506	0.00645627	q<0.01
ko04260	Cardiac muscle contraction	16127	10	1403	3	0.0417506	0.00645627	q<0.01
ko05134	Legionellosis	16127	10	1403	3	0.0417506	0.00645627	q<0.01
ko05230	Central carbon metabolism in cancer	16127	10	1403	3	0.0417506	0.00645627	q<0.01
ko03013	RNA transport	16127	81	1403	11	0.0446928	0.00783277	q<0.01
ko01110	Biosynthesis	16127	189	1403	21	0.0484067	0.00873316	q<0.01
ko05206	MicroRNAs in cancer	16127	11	1403	3	0.0524204	0.00972749	q<0.01
ko04150	mTOR signaling pathway	16127	19	1403	4	0.0566413	0.0108027	0.01<q<0.05
ko04978	Mineral absorption	16127	5	1403	2	0.0575832	0.0112792	0.01<q<0.05
ko00052	Galactose metabolism	16127	12	1403	3	0.0638222	0.0128302	0.01<q<0.05
ko04210	Apoptosis	16127	12	1403	3	0.0638222	0.0128302	0.01<q<0.05
ko00770	Pantothenate and CoA biosynthesis	16127	13	1403	3	0.0757608	0.0160113	0.01<q<0.05
ko04212	Longevity regulating pathway-worm	16127	13	1403	3	0.0757608	0.0160113	0.01<q<0.05
ko00983	Drug metabolism-otherenzymes	16127	6	1403	2	0.0788689	0.0174812	0.01<q<0.05
ko01220	Degradation of aromatic compounds	16127	6	1403	2	0.0788689	0.0174812	0.01<q<0.05
ko04064	NF-kappaB signaling pathway	16127	6	1403	2	0.0788689	0.0174812	0.01<q<0.05
ko05162	Measles	16127	6	1403	2	0.0788689	0.0174812	0.01<q<0.05
ko00621	Dioxin degradation	16127	1	1403	1	0.086997	0.0210766	0.01<q<0.05
ko00624	Polycyclic aromatic hydrocarbon degradation	16127	1	1403	1	0.086997	0.0210766	0.01<q<0.05
ko04016	MAPK signaling pathway-plant	16127	1	1403	1	0.086997	0.0210766	0.01<q<0.05
ko04940	Type I diabetes mellitus	16127	1	1403	1	0.086997	0.0210766	0.01<q<0.05
ko04974	Protein digestion and absorption	16127	1	1403	1	0.086997	0.0210766	0.01<q<0.05
ko05152	Tuberculosis	16127	14	1403	3	0.0880456	0.0235998	0.01<q<0.05
ko05169	Epstein-Barrvirus infection	16127	54	1403	7	0.0927028	0.025326	0.01<q<0.05
ko04110	Cellcycle	16127	44	1403	6	0.096341	0.0268166	0.01<q<0.05
ko00380	Tryptophan metabolism	16127	15	1403	3	0.100495	0.0284907	0.01<q<0.05
ko00563	Glycosylphosphatidylinositol(GPI)-anchor biosynthesis	16127	15	1403	3	0.100495	0.0284907	0.01<q<0.05
ko05010	Alzheimer's disease	16127	45	1403	6	0.101507	0.0298242	0.01<q<0.05
ko05012	Parkinson's disease	16127	45	1403	6	0.101507	0.0298242	0.01<q<0.05
ko03430	Mismatch repair	16127	35	1403	5	0.105481	0.0320793	0.01<q<0.05
ko01130	Biosynthesis of antibiotics	16127	150	1403	14	0.107747	0.0333239	0.01<q<0.05
ko04932	Non-alcoholic fatty liver disease(NAFLD)	16127	36	1403	5	0.111853	0.0351701	0.01<q<0.05
ko00190	Oxidative phosphorylation	16127	59	1403	7	0.113369	0.0362313	0.01<q<0.05
ko05016	Huntington's disease	16127	61	1403	7	0.120881	0.0392551	0.01<q<0.05
ko04261	Adrenergic signaling in cardiomyocytes	16127	8	1403	2	0.122744	0.040493	0.01<q<0.05
ko04922	Glucagon signaling pathway	16127	8	1403	2	0.122744	0.040493	0.01<q<0.05
ko04130	SNARE interactions invesicular transport	16127	17	1403	3	0.125222	0.0426014	0.01<q<0.05
ko04152	AMPK signaling pathway	16127	17	1403	3	0.125222	0.0426014	0.01<q<0.05
ko05166	HTLV-Iinfection	16127	29	1403	4	0.139872	0.0490274	0.01<q<0.05
ko00240	Pyrimidine metabolism	16127	54	1403	6	0.142033	0.0505171	no
ko00071	Fatty acid degradation	16127	9	1403	2	0.144098	0.051994	no
ko04211	Longevity regulating pathway	16127	9	1403	2	0.144098	0.051994	no
ko04921	Oxytocin signaling pathway	16127	9	1403	2	0.144098	0.051994	no
ko03010	Ribosome	16127	66	1403	4	0.146282	0.0550442	no
ko05168	Herpess implex infection	16127	19	1403	3	0.148774	0.056749	no
ko04113	Meiosis-yeast	16127	43	1403	5	0.151146	0.0584328	no
ko01230	Biosynthesis of aminoacids	16127	73	1403	7	0.151605	0.0593917	no
ko01524	Platinum drug resistance	16127	31	1403	4	0.154492	0.061319	no
ko00603	Glycosphingolipid biosynthesis-globo and isoglobo series	16127	2	1403	1	0.158867	0.0638743	no
ko00623	Toluene degradation	16127	2	1403	1	0.158867	0.0638743	no
ko00830	Retinol metabolism	16127	2	1403	1	0.158867	0.0638743	no
ko04614	Renin-angiotensin system	16127	2	1403	1	0.158867	0.0638743	no
ko04712	Circadian rhythm-plant	16127	2	1403	1	0.158867	0.0638743	no
ko04911	Insulin secretion	16127	2	1403	1	0.158867	0.0638743	no
ko04913	Ovarian steroidogenesis	16127	2	1403	1	0.158867	0.0638743	no
ko04923	Regulation of lipolysis in adipocytes	16127	2	1403	1	0.158867	0.0638743	no
ko04964	Proximal tubule bicarbonate reclamation	16127	2	1403	1	0.158867	0.0638743	no
ko04970	Salivary secretion	16127	2	1403	1	0.158867	0.0638743	no
ko04971	Gastric acid secretion	16127	2	1403	1	0.158867	0.0638743	no
ko04972	Pancreatic secretion	16127	2	1403	1	0.158867	0.0638743	no
ko04975	Fat digestion and absorption	16127	2	1403	1	0.158867	0.0638743	no
ko04111	Cellcycle-yeast	16127	60	1403	6	0.159538	0.0748349	no
ko04142	Lysosome	16127	20	1403	3	0.159816	0.0757892	no
ko04120	Ubiquitin mediated proteolysis	16127	46	1403	5	0.163845	0.078544	no
ko00360	Phenylalanine metabolism	16127	10	1403	2	0.164466	0.0796895	no
ko05160	HepatitisC	16127	10	1403	2	0.164466	0.0796895	no
ko00230	Purine metabolism	16127	67	1403	6	0.168215	0.0832404	no
ko00330	Arginine and proline metabolism	16127	21	1403	3	0.170246	0.0851232	no
ko00520	Aminosugar and nucleotide sugar metabolism	16127	22	1403	3	0.179992	0.0909239	no
ko00410	beta-Alanine metabolism	16127	11	1403	2	0.18354	0.0936621	no
ko00920	Sulfur metabolism	16127	11	1403	2	0.18354	0.0936621	no
ko04919	Thyroidhormone signaling pathway	16127	23	1403	3	0.188997	0.0983955	no
ko03015	mRNA surveillance pathway	16127	39	1403	4	0.195089	0.102573	no
ko00970	Aminoacyl-tRNA biosynthesis	16127	24	1403	3	0.197219	0.104709	no
ko04144	Endocytosis	16127	41	1403	4	0.20024	0.107345	no
ko03022	Basal transcription factors	16127	26	1403	3	0.211207	0.114313	no
ko04145	Phagosome	16127	26	1403	3	0.211207	0.114313	no
ko00030	Pentose phosphate pathway	16127	13	1403	2	0.217003	0.119687	no
ko00340	Histidine metabolism	16127	13	1403	2	0.217003	0.119687	no
ko00350	Tyrosine metabolism	16127	13	1403	2	0.217003	0.119687	no
ko04071	Sphingolipid signaling pathway	16127	13	1403	2	0.217003	0.119687	no
ko00361	Chlorocyclohexane and chlorobenzene degradation	16127	3	1403	1	0.217581	0.124492	no
ko00643	Styrene degradation	16127	3	1403	1	0.217581	0.124492	no
ko04112	Cellcycle-Caulobacter	16127	3	1403	1	0.217581	0.124492	no
ko04730	Long-term depression	16127	3	1403	1	0.217581	0.124492	no
ko04960	Aldosterone-regulated sodium reabsorption	16127	3	1403	1	0.217581	0.124492	no
ko05133	Pertussis	16127	3	1403	1	0.217581	0.124492	no
ko05140	Leishmaniasis	16127	3	1403	1	0.217581	0.124492	no
ko04011	MAPK signaling pathway-yeast	16127	34	1403	2	0.230808	0.140388	no
ko03440	Homologous recombination	16127	14	1403	2	0.231159	0.141793	no
ko03460	Fanconi anemia pathway	16127	14	1403	2	0.231159	0.141793	no
ko04910	Insulin signaling pathway	16127	33	1403	2	0.237944	0.148408	no
ko00100	Steroidbio synthesis	16127	25	1403	1	0.244746	0.153912	no
ko01210	2-Oxocarboxylic acid metabolism	16127	24	1403	1	0.257363	0.163174	no
ko04151	PI3K-Akt signaling pathway	16127	17	1403	2	0.262958	0.168076	no
ko05110	Vibrio cholerae infection	16127	17	1403	2	0.262958	0.168076	no
ko00565	Etherlipid metabolism	16127	4	1403	1	0.264883	0.172037	no
ko00625	Chloroalkane and chloroalkene degradation	16127	4	1403	1	0.264883	0.172037	no
ko00780	Biotin metabolism	16127	4	1403	1	0.264883	0.172037	no
ko04350	TGF-beta signaling pathway	16127	4	1403	1	0.264883	0.172037	no
ko04668	TNFsignaling pathway	16127	4	1403	1	0.264883	0.172037	no
ko04727	GABAergic synapse	16127	4	1403	1	0.264883	0.172037	no
ko04930	Type II diabetes mellitus	16127	4	1403	1	0.264883	0.172037	no
ko05014	Amyotrophic lateral sclerosis (ALS)	16127	4	1403	1	0.264883	0.172037	no
ko05142	Chagas disease (American trypanosomiasis)	16127	4	1403	1	0.264883	0.172037	no
ko05222	Small cell lung cancer	16127	4	1403	1	0.264883	0.172037	no
ko03060	Protein export	16127	19	1403	2	0.275623	0.193221	no
ko00270	Cysteine and methionine metabolism	16127	26	1403	2	0.27703	0.195635	no
ko05203	Viral carcinogenesis	16127	26	1403	2	0.27703	0.195635	no
ko00250	Alanine,aspartate and glutamate metabolism	16127	20	1403	2	0.279612	0.200341	no
ko00564	Glycerophospholipid metabolism	16127	20	1403	2	0.279612	0.200341	no
ko03020	RNA polymerase	16127	25	1403	2	0.28009	0.203571	no
ko04114	Oocytemeiosis	16127	24	1403	2	0.282238	0.206587	no
ko00020	Citrate cycle(TCA cycle)	16127	21	1403	1	0.29595	0.218149	no
ko05200	Pathwaysin cancer	16127	21	1403	1	0.29595	0.218149	no
ko02024	Quorum sensing	16127	5	1403	1	0.302312	0.225955	no
ko04022	cGMP-PKG signaling pathway	16127	5	1403	1	0.302312	0.225955	no
ko04391	Hippo signaling pathway-fly	16127	5	1403	1	0.302312	0.225955	no
ko04520	Adherens junction	16127	5	1403	1	0.302312	0.225955	no
ko04624	Toll and Imd signaling pathway	16127	5	1403	1	0.302312	0.225955	no
ko04723	Retrograde endocannabinoid signaling	16127	5	1403	1	0.302312	0.225955	no
ko04724	Glutamatergic synapse	16127	5	1403	1	0.302312	0.225955	no
ko04976	Bile secretion	16127	5	1403	1	0.302312	0.225955	no
ko05020	Priondiseases	16127	5	1403	1	0.302312	0.225955	no
ko00450	Selenocompound metabolism	16127	6	1403	1	0.331227	0.262933	no
ko04360	Axonguidance	16127	6	1403	1	0.331227	0.262933	no
ko05161	HepatitisB	16127	6	1403	1	0.331227	0.262933	no
ko05322	Systemic lupus erythematosus	16127	6	1403	1	0.331227	0.262933	no
ko04721	Synaptic vesicle cycle	16127	17	1403	1	0.344851	0.280858	no
ko04810	Regulation of actin cytoskeleton	16127	17	1403	1	0.344851	0.280858	no
ko04914	Progesterone-mediated oocyte maturation	16127	17	1403	1	0.344851	0.280858	no
ko05164	InfluenzaA	16127	17	1403	1	0.344851	0.280858	no
ko00130	Ubiquinone and other terpenoid-quinone biosynthesis	16127	7	1403	1	0.352824	0.294627	no
ko00513	Various types of N-glycanbio synthesis	16127	7	1403	1	0.352824	0.294627	no
ko01521	EGFR tyrosine kinase inhibitor resistance	16127	7	1403	1	0.352824	0.294627	no
ko04013	MAPK signaling pathway-fly	16127	7	1403	1	0.352824	0.294627	no
ko04115	p53 signaling pathway	16127	7	1403	1	0.352824	0.294627	no
ko04370	VEGFsignaling pathway	16127	7	1403	1	0.352824	0.294627	no
ko04390	Hippo signaling pathway	16127	7	1403	1	0.352824	0.294627	no
ko04961	Endocrine and other factor-regulated calcium reabsorption	16127	7	1403	1	0.352824	0.294627	no
ko00640	Propanoate metabolism	16127	15	1403	1	0.365048	0.319887	no
ko00900	Terpenoid backbone biosynthesis	16127	15	1403	1	0.365048	0.319887	no
ko05132	Salmonella infection	16127	15	1403	1	0.365048	0.319887	no
ko00720	Carbon fixation pathways in prokaryotes	16127	8	1403	1	0.368158	0.328306	no
ko00790	Folate biosynthesis	16127	8	1403	1	0.368158	0.328306	no
ko04024	cAMP signaling pathway	16127	8	1403	1	0.368158	0.328306	no
ko04122	Sulfurrelays ystem	16127	8	1403	1	0.368158	0.328306	no
ko04310	Wnt signaling pathway	16127	8	1403	1	0.368158	0.328306	no
ko04728	Dopaminergic synapse	16127	8	1403	1	0.368158	0.328306	no
ko00220	Argininebio synthesis	16127	14	1403	1	0.373182	0.344328	no
ko00860	Porphyrin and chlorophyll metabolism	16127	14	1403	1	0.373182	0.344328	no
ko04912	GnRH signaling pathway	16127	14	1403	1	0.373182	0.344328	no
ko05120	Epithelial cell signaling in Helicobacter pylor iinfection	16127	14	1403	1	0.373182	0.344328	no
ko00600	Sphingolipid metabolism	16127	9	1403	1	0.378153	0.356712	no
ko00910	Nitrogen metabolism	16127	9	1403	1	0.378153	0.356712	no
ko04966	Collecting duct acid secretion	16127	9	1403	1	0.378153	0.356712	no
ko05034	Alcoholism	16127	9	1403	1	0.378153	0.356712	no
ko00051	Fructose and mannose metabolism	16127	13	1403	1	0.379549	0.365854	no
ko04066	HIF-1 signaling pathway	16127	13	1403	1	0.379549	0.365854	no
ko04623	Cytosolic DNA-sensing pathway	16127	13	1403	1	0.379549	0.365854	no
ko04068	FoxO signaling pathway	16127	10	1403	1	0.383623	0.375713	no
ko05323	Rheumatoid arthritis	16127	10	1403	1	0.383623	0.375713	no
ko00480	Glutathione metabolism	16127	12	1403	1	0.383738	0.379782	no
ko00510	N-Glycanbiosynthesis	16127	12	1403	1	0.383738	0.379782	no
ko00670	One carbon pool by folate	16127	11	1403	1	0.385277	0.385277	no
ko04962	Vasopressin-regulated water reabsorption	16127	11	1403	1	0.385277	0.385277	no
