# Supplementary material for: Genome-wide Identification and Characterization of Natural Antisense Transcripts by Strand-specific RNA Sequencing in Ganoderma lucidum
Source: Sci Rep. 2017 Jul 18;7:5711. doi: 10.1038/s41598-017-04303-6 (PMC5515960; doi:10.1038/s41598-017-04303-6)
Supplement: Supplementary file 6 — Table S5 [file 41598_2017_4303_MOESM6_ESM.xls]

## Sheet: Sheet1
Table S5 List of Genes and Their Associated GO Terms
Gene_ID	CDS_ID	GO_term
GL20598	GL20598-R1	GO:0004190:aspartic-type endopeptidase activity	GO:0006508:proteolysis
GL20487	GL20487-R1	GO:0055085:transmembrane transport
GL15070	GL15070-R1	GO:0005515:protein binding
GL20614	GL20614-R1	GO:0004030:aldehyde dehydrogenase [NAD(P)+] activity	GO:0016491:oxidoreductase activity	GO:0006081:cellular aldehyde metabolic process	GO:0008152:metabolic process	GO:0055114:oxidation reduction
GL20497	GL20497-R1	GO:0005515:protein binding
GL15096	GL15096-R1	GO:0004185:serine-type carboxypeptidase activity	GO:0006508:proteolysis
GL20549	GL20549-R1	GO:0004190:aspartic-type endopeptidase activity	GO:0006508:proteolysis
GL20553	GL20553-R1	GO:0003824:catalytic activity	GO:0004553:hydrolase activity, hydrolyzing O-glycosyl compounds	GO:0043169:cation binding	GO:0005975:carbohydrate metabolic process
GL20524	GL20524-R1	GO:0004190:aspartic-type endopeptidase activity	GO:0006508:proteolysis
GL26850	GL26850-R1	GO:0004497:monooxygenase activity	GO:0005506:iron ion binding	GO:0009055:electron carrier activity	GO:0020037:heme binding
GL20478	GL20478-R1	GO:0005524:ATP binding	GO:0016887:ATPase activity
GL20659	GL20659-R1	GO:0004497:monooxygenase activity	GO:0005506:iron ion binding	GO:0009055:electron carrier activity	GO:0020037:heme binding	GO:0055114:oxidation reduction
GL20790	GL20790-R1	GO:0005634:nucleus	GO:0003677:DNA binding	GO:0008270:zinc ion binding	GO:0006350:transcription
GL20687	GL20687-R1	GO:0004497:monooxygenase activity	GO:0005506:iron ion binding	GO:0009055:electron carrier activity	GO:0010181:FMN binding	GO:0016491:oxidoreductase activity	GO:0020037:heme binding	GO:0055114:oxidation reduction
GL20842	GL20842-R1	GO:0055085:transmembrane transport
GL20844	GL20844-R1	GO:0000166:nucleotide binding	GO:0003676:nucleic acid binding	GO:0003723:RNA binding
GL15199	GL15199-R1	GO:0016020:membrane	GO:0004571:mannosyl-oligosaccharide 1,2-alpha-mannosidase activity	GO:0005509:calcium ion binding
GL20703	GL20703-R1	GO:0003677:DNA binding	GO:0003824:catalytic activity	GO:0004518:nuclease activity	GO:0006281:DNA repair
GL20766	GL20766-R1	GO:0004497:monooxygenase activity	GO:0005506:iron ion binding	GO:0009055:electron carrier activity	GO:0020037:heme binding	GO:0055114:oxidation reduction
GL20717	GL20717-R1	GO:0016020:membrane	GO:0015205:nucleobase transmembrane transporter activity	GO:0015931:nucleobase, nucleoside, nucleotide and nucleic acid transport	GO:0055085:transmembrane transport
GL20718	GL20718-R1	GO:0016020:membrane	GO:0005515:protein binding	GO:0016192:vesicle-mediated transport	GO:0048193:Golgi vesicle transport
GL15233	GL15233-R1	GO:0004672:protein kinase activity	GO:0005524:ATP binding	GO:0006468:protein amino acid phosphorylation
GL26993	GL26993-R1	GO:0003824:catalytic activity	GO:0018580:2-nitropropane dioxygenase activity	GO:0008152:metabolic process	GO:0055114:oxidation reduction
GL15238	GL15238-R1	GO:0003796:lysozyme activity	GO:0003824:catalytic activity	GO:0043169:cation binding	GO:0005975:carbohydrate metabolic process	GO:0009253:peptidoglycan catabolic process	GO:0016998:cell wall macromolecule catabolic process
GL20744	GL20744-R1	GO:0008237:metallopeptidase activity	GO:0008270:zinc ion binding	GO:0006508:proteolysis
GL20747	GL20747-R1	GO:0016787:hydrolase activity	GO:0016788:hydrolase activity, acting on ester bonds	GO:0006629:lipid metabolic process
GL15164	GL15164-R1	GO:0004553:hydrolase activity, hydrolyzing O-glycosyl compounds	GO:0005975:carbohydrate metabolic process
GL15172	GL15172-R1	GO:0003676:nucleic acid binding	GO:0005515:protein binding	GO:0008270:zinc ion binding
GL20686	GL20686-R1	GO:0003677:DNA binding
GL20891	GL20891-R1	GO:0003993:acid phosphatase activity
GL21024	GL21024-R1	GO:0003824:catalytic activity	GO:0043169:cation binding	GO:0005975:carbohydrate metabolic process	GO:0008152:metabolic process
GL27009	GL27009-R1	GO:0009055:electron carrier activity	GO:0051536:iron-sulfur cluster binding	GO:0051537:2 iron, 2 sulfur cluster binding
GL20911	GL20911-R1	GO:0016021:integral to membrane	GO:0000166:nucleotide binding	GO:0005524:ATP binding	GO:0016887:ATPase activity	GO:0017111:nucleoside-triphosphatase activity	GO:0042626:ATPase activity, coupled to transmembrane movement of substances	GO:0006810:transport	GO:0055085:transmembrane transport
GL18428	GL18428-R1	GO:0016614:oxidoreductase activity, acting on CH-OH group of donors	GO:0050660:FAD binding	GO:0006066:alcohol metabolic process	GO:0005507:copper ion binding	GO:0016491:oxidoreductase activity	GO:0055114:oxidation reduction
GL21052	GL21052-R1	GO:0005488:binding
GL20925	GL20925-R1	GO:0005515:protein binding	GO:0008237:metallopeptidase activity	GO:0016787:hydrolase activity	GO:0006508:proteolysis	GO:0008152:metabolic process
GL15331	GL15331-R1	GO:0003677:DNA binding	GO:0005524:ATP binding	GO:0006260:DNA replication	GO:0006270:DNA replication initiation
GL20945	GL20945-R1	GO:0005515:protein binding	GO:0008270:zinc ion binding
GL20947	GL20947-R1	GO:0004650:polygalacturonase activity	GO:0005975:carbohydrate metabolic process
GL15336	GL15336-R1	GO:0005634:nucleus	GO:0003677:DNA binding	GO:0003700:transcription factor activity	GO:0008270:zinc ion binding	GO:0006350:transcription	GO:0006355:regulation of transcription, DNA-dependent
GL20970	GL20970-R1	GO:0004497:monooxygenase activity	GO:0005506:iron ion binding	GO:0009055:electron carrier activity	GO:0020037:heme binding	GO:0055114:oxidation reduction
GL15273	GL15273-R1	GO:0016459:myosin complex	GO:0003774:motor activity	GO:0005524:ATP binding	GO:0016758:transferase activity, transferring hexosyl groups	GO:0020037:heme binding
GL15276	GL15276-R1	GO:0019211:phosphatase activator activity
GL21040	GL21040-R1	GO:0003824:catalytic activity	GO:0008152:metabolic process
GL21194	GL21194-R1	GO:0004713:protein tyrosine kinase activity	GO:0005524:ATP binding	GO:0006468:protein amino acid phosphorylation
GL15361	GL15361-R1	GO:0003824:catalytic activity	GO:0004556:alpha-amylase activity	GO:0005509:calcium ion binding	GO:0043169:cation binding	GO:0005975:carbohydrate metabolic process	GO:0016052:carbohydrate catabolic process
GL15394	GL15394-R1	GO:0016787:hydrolase activity	GO:0016810:hydrolase activity, acting on carbon-nitrogen (but not peptide) bonds
GL21114	GL21114-R1	GO:0004497:monooxygenase activity	GO:0005506:iron ion binding	GO:0009055:electron carrier activity	GO:0020037:heme binding	GO:0055114:oxidation reduction
GL18495	GL18495-R1	GO:0008270:zinc ion binding
GL21237	GL21237-R1	GO:0008270:zinc ion binding
GL18500	GL18500-R1	GO:0004185:serine-type carboxypeptidase activity	GO:0006508:proteolysis
GL21187	GL21187-R1	GO:0004497:monooxygenase activity	GO:0016491:oxidoreductase activity	GO:0008152:metabolic process	GO:0055114:oxidation reduction
GL15431	GL15431-R1	GO:0008171:O-methyltransferase activity
GL21137	GL21137-R1	GO:0004497:monooxygenase activity	GO:0005506:iron ion binding	GO:0009055:electron carrier activity	GO:0020037:heme binding	GO:0055114:oxidation reduction
GL21248	GL21248-R1	GO:0005507:copper ion binding	GO:0016491:oxidoreductase activity	GO:0055114:oxidation reduction
GL21257	GL21257-R1	GO:0016614:oxidoreductase activity, acting on CH-OH group of donors	GO:0050660:FAD binding	GO:0006066:alcohol metabolic process
GL21145	GL21145-R1	GO:0016020:membrane	GO:0004222:metalloendopeptidase activity	GO:0006508:proteolysis
GL18524	GL18524-R1	GO:0005515:protein binding	GO:0008270:zinc ion binding
GL21387	GL21387-R1	GO:0016021:integral to membrane	GO:0005215:transporter activity	GO:0006810:transport	GO:0055085:transmembrane transport
GL21342	GL21342-R1	GO:0003824:catalytic activity	GO:0005992:trehalose biosynthetic process
GL21289	GL21289-R1	GO:0004553:hydrolase activity, hydrolyzing O-glycosyl compounds	GO:0005975:carbohydrate metabolic process
GL21401	GL21401-R1	GO:0008233:peptidase activity	GO:0006508:proteolysis
GL21296	GL21296-R1	GO:0016787:hydrolase activity
GL21417	GL21417-R1	GO:0016020:membrane	GO:0015171:amino acid transmembrane transporter activity	GO:0006810:transport	GO:0006865:amino acid transport	GO:0055085:transmembrane transport
GL21347	GL21347-R1	GO:0016021:integral to membrane	GO:0055085:transmembrane transport
GL21420	GL21420-R1	GO:0004497:monooxygenase activity	GO:0005506:iron ion binding	GO:0009055:electron carrier activity	GO:0020037:heme binding
GL21360	GL21360-R1	GO:0016810:hydrolase activity, acting on carbon-nitrogen (but not peptide) bonds
GL21450	GL21450-R1	GO:0016020:membrane	GO:0016021:integral to membrane	GO:0015171:amino acid transmembrane transporter activity	GO:0006810:transport	GO:0006865:amino acid transport	GO:0055085:transmembrane transport
GL21321	GL21321-R1	GO:0019787:small conjugating protein ligase activity	GO:0043687:post-translational protein modification	GO:0051246:regulation of protein metabolic process
GL18595	GL18595-R1	GO:0003951:NAD+ kinase activity	GO:0008152:metabolic process
GL21524	GL21524-R1	GO:0016491:oxidoreductase activity	GO:0055114:oxidation reduction
GL21482	GL21482-R1	GO:0016787:hydrolase activity	GO:0008152:metabolic process
GL15598	GL15598-R1	GO:0016787:hydrolase activity	GO:0016810:hydrolase activity, acting on carbon-nitrogen (but not peptide) bonds
GL18633	GL18633-R1	GO:0003824:catalytic activity	GO:0010181:FMN binding	GO:0016491:oxidoreductase activity	GO:0020037:heme binding	GO:0008152:metabolic process	GO:0055114:oxidation reduction
GL27257	GL27257-R1	GO:0055085:transmembrane transport
GL21598	GL21598-R1	GO:0005488:binding
GL21546	GL21546-R1	GO:0004190:aspartic-type endopeptidase activity	GO:0006508:proteolysis
GL27263	GL27263-R1	GO:0005622:intracellular	GO:0004198:calcium-dependent cysteine-type endopeptidase activity	GO:0006508:proteolysis
GL21608	GL21608-R1	GO:0016021:integral to membrane	GO:0046923:ER retention sequence binding	GO:0006621:protein retention in ER lumen
GL21521	GL21521-R1	GO:0003824:catalytic activity	GO:0008152:metabolic process
GL18655	GL18655-R1	GO:0003824:catalytic activity	GO:0004553:hydrolase activity, hydrolyzing O-glycosyl compounds	GO:0043169:cation binding	GO:0005975:carbohydrate metabolic process
GL21469	GL21469-R1	GO:0016491:oxidoreductase activity	GO:0055114:oxidation reduction
GL21607	GL21607-R1	GO:0004177:aminopeptidase activity	GO:0006508:proteolysis
GL21632	GL21632-R1	GO:0016747:transferase activity, transferring acyl groups other than amino-acyl groups
GL21764	GL21764-R1	GO:0005515:protein binding
GL15677	GL15677-R1	GO:0003755:peptidyl-prolyl cis-trans isomerase activity	GO:0006457:protein folding
GL21772	GL21772-R1	GO:0055085:transmembrane transport
GL21773	GL21773-R1	GO:0055085:transmembrane transport
GL21791	GL21791-R1	GO:0005634:nucleus	GO:0003677:DNA binding	GO:0008270:zinc ion binding	GO:0006350:transcription
GL21796	GL21796-R1	GO:0005515:protein binding	GO:0016787:hydrolase activity	GO:0008152:metabolic process
GL21807	GL21807-R1	GO:0016020:membrane	GO:0008137:NADH dehydrogenase (ubiquinone) activity	GO:0009055:electron carrier activity
GL21860	GL21860-R1	GO:0016020:membrane	GO:0008324:cation transmembrane transporter activity	GO:0006812:cation transport	GO:0055085:transmembrane transport
GL21902	GL21902-R1	GO:0005634:nucleus	GO:0003677:DNA binding	GO:0008270:zinc ion binding	GO:0006350:transcription
GL21921	GL21921-R1	GO:0003824:catalytic activity	GO:0030170:pyridoxal phosphate binding	GO:0008152:metabolic process
GL21821	GL21821-R1	GO:0004553:hydrolase activity, hydrolyzing O-glycosyl compounds	GO:0005975:carbohydrate metabolic process
GL27344	GL27344-R1	GO:0005746:mitochondrial respiratory chain	GO:0004129:cytochrome-c oxidase activity	GO:0022904:respiratory electron transport chain	GO:0055114:oxidation reduction
GL21939	GL21939-R1	GO:0005737:cytoplasm	GO:0003723:RNA binding	GO:0003743:translation initiation factor activity	GO:0006413:translational initiation
GL21838	GL21838-R1	GO:0004497:monooxygenase activity	GO:0004601:peroxidase activity	GO:0005506:iron ion binding	GO:0009055:electron carrier activity	GO:0020037:heme binding	GO:0006979:response to oxidative stress	GO:0055114:oxidation reduction
GL15780	GL15780-R1	GO:0004553:hydrolase activity, hydrolyzing O-glycosyl compounds	GO:0005975:carbohydrate metabolic process
GL15802	GL15802-R1	GO:0003824:catalytic activity	GO:0010181:FMN binding	GO:0016491:oxidoreductase activity	GO:0008152:metabolic process
GL22071	GL22071-R1	GO:0004497:monooxygenase activity	GO:0016491:oxidoreductase activity	GO:0008152:metabolic process	GO:0055114:oxidation reduction
GL21979	GL21979-R1	GO:0004497:monooxygenase activity	GO:0016491:oxidoreductase activity	GO:0008152:metabolic process	GO:0055114:oxidation reduction
GL21992	GL21992-R1	GO:0004497:monooxygenase activity	GO:0005506:iron ion binding	GO:0009055:electron carrier activity	GO:0020037:heme binding
GL22019	GL22019-R1	GO:0016020:membrane	GO:0016021:integral to membrane	GO:0005215:transporter activity	GO:0022891:substrate-specific transmembrane transporter activity	GO:0006810:transport	GO:0055085:transmembrane transport
GL22020	GL22020-R1	GO:0003824:catalytic activity	GO:0005488:binding	GO:0008270:zinc ion binding	GO:0016491:oxidoreductase activity	GO:0008152:metabolic process	GO:0055114:oxidation reduction
GL15848	GL15848-R1	GO:0050660:FAD binding	GO:0002098:tRNA wobble uridine modification	GO:0008033:tRNA processing
GL22116	GL22116-R1	GO:0003677:DNA binding
GL18830	GL18830-R1	GO:0004713:protein tyrosine kinase activity	GO:0005524:ATP binding	GO:0006468:protein amino acid phosphorylation
GL22127	GL22127-R1	GO:0043626:PCNA complex	GO:0003677:DNA binding	GO:0030337:DNA polymerase processivity factor activity	GO:0006275:regulation of DNA replication
GL22243	GL22243-R1	GO:0016787:hydrolase activity
GL27442	GL27442-R1	GO:0004497:monooxygenase activity	GO:0005506:iron ion binding	GO:0009055:electron carrier activity	GO:0020037:heme binding
GL22248	GL22248-R1	GO:0010181:FMN binding	GO:0016491:oxidoreductase activity	GO:0016481:negative regulation of transcription
GL22256	GL22256-R1	GO:0003824:catalytic activity	GO:0016614:oxidoreductase activity, acting on CH-OH group of donors	GO:0030246:carbohydrate binding	GO:0050660:FAD binding	GO:0016052:carbohydrate catabolic process
GL22257	GL22257-R1	GO:0003676:nucleic acid binding	GO:0004386:helicase activity	GO:0005524:ATP binding	GO:0008026:ATP-dependent helicase activity	GO:0016818:hydrolase activity, acting on acid anhydrides, in phosphorus-containing anhydrides
GL22150	GL22150-R1	GO:0016491:oxidoreductase activity	GO:0055114:oxidation reduction
GL22200	GL22200-R1	GO:0016021:integral to membrane	GO:0000166:nucleotide binding	GO:0005524:ATP binding	GO:0016887:ATPase activity	GO:0017111:nucleoside-triphosphatase activity	GO:0042626:ATPase activity, coupled to transmembrane movement of substances	GO:0006810:transport	GO:0055085:transmembrane transport
GL22201	GL22201-R1	GO:0016021:integral to membrane	GO:0000166:nucleotide binding	GO:0005524:ATP binding	GO:0016887:ATPase activity	GO:0017111:nucleoside-triphosphatase activity	GO:0042626:ATPase activity, coupled to transmembrane movement of substances	GO:0006810:transport	GO:0055085:transmembrane transport
GL22202	GL22202-R1	GO:0000166:nucleotide binding	GO:0003676:nucleic acid binding
GL15934	GL15934-R1	GO:0005488:binding
GL22163	GL22163-R1	GO:0009277:fungal-type cell wall	GO:0005199:structural constituent of cell wall
GL22215	GL22215-R1	GO:0009277:fungal-type cell wall	GO:0005199:structural constituent of cell wall
GL22218	GL22218-R1	GO:0015629:actin cytoskeleton	GO:0005083:small GTPase regulator activity	GO:0005515:protein binding	GO:0006461:protein complex assembly	GO:0008154:actin polymerization or depolymerization
GL22166	GL22166-R1	GO:0003824:catalytic activity	GO:0005488:binding	GO:0016491:oxidoreductase activity	GO:0008152:metabolic process	GO:0055114:oxidation reduction
GL22219	GL22219-R1	GO:0004672:protein kinase activity	GO:0004674:protein serine/threonine kinase activity	GO:0005524:ATP binding	GO:0006468:protein amino acid phosphorylation
GL22221	GL22221-R1	GO:0005622:intracellular
GL22309	GL22309-R1	GO:0004497:monooxygenase activity	GO:0055114:oxidation reduction
GL22178	GL22178-R1	GO:0000502:proteasome complex	GO:0005488:binding	GO:0030234:enzyme regulator activity	GO:0042176:regulation of protein catabolic process
GL30821	GL30821-R1	GO:0016998:cell wall macromolecule catabolic process
GL30671	GL30671-R1	GO:0005634:nucleus	GO:0003677:DNA binding	GO:0008270:zinc ion binding	GO:0006350:transcription
GL30680	GL30680-R1	GO:0000287:magnesium ion binding	GO:0003824:catalytic activity	GO:0004743:pyruvate kinase activity	GO:0030955:potassium ion binding	GO:0006096:glycolysis
GL30051	GL30051-R1	GO:0016651:oxidoreductase activity, acting on NADH or NADPH	GO:0048038:quinone binding	GO:0051287:NAD or NADH binding	GO:0055114:oxidation reduction
GL30701	GL30701-R1	GO:0005488:binding
GL30707	GL30707-R1	GO:0003824:catalytic activity	GO:0004451:isocitrate lyase activity	GO:0008152:metabolic process	GO:0019752:carboxylic acid metabolic process
GL30069	GL30069-R1	GO:0005743:mitochondrial inner membrane	GO:0016020:membrane	GO:0005488:binding	GO:0005509:calcium ion binding	GO:0006810:transport	GO:0055085:transmembrane transport
GL30728	GL30728-R1	GO:0003824:catalytic activity	GO:0005488:binding	GO:0016491:oxidoreductase activity	GO:0008152:metabolic process	GO:0055114:oxidation reduction
GL30350	GL30350-R1	GO:0003676:nucleic acid binding	GO:0003677:DNA binding	GO:0004386:helicase activity	GO:0005524:ATP binding	GO:0008270:zinc ion binding	GO:0016818:hydrolase activity, acting on acid anhydrides, in phosphorus-containing anhydrides
GL30357	GL30357-R1	GO:0004594:pantothenate kinase activity	GO:0005524:ATP binding	GO:0015937:coenzyme A biosynthetic process
GL30084	GL30084-R1	GO:0003824:catalytic activity	GO:0003884:D-amino-acid oxidase activity	GO:0005488:binding	GO:0016491:oxidoreductase activity	GO:0008152:metabolic process	GO:0055114:oxidation reduction
GL30085	GL30085-R1	GO:0016021:integral to membrane	GO:0005381:iron ion transmembrane transporter activity	GO:0006826:iron ion transport
GL30360	GL30360-R1	GO:0004497:monooxygenase activity	GO:0005506:iron ion binding	GO:0009055:electron carrier activity	GO:0020037:heme binding	GO:0055114:oxidation reduction
GL30779	GL30779-R1	GO:0055085:transmembrane transport
GL30783	GL30783-R1	GO:0005634:nucleus	GO:0003677:DNA binding	GO:0008270:zinc ion binding	GO:0006350:transcription
GL30111	GL30111-R1	GO:0004497:monooxygenase activity	GO:0004601:peroxidase activity	GO:0005506:iron ion binding	GO:0009055:electron carrier activity	GO:0020037:heme binding	GO:0006979:response to oxidative stress	GO:0055114:oxidation reduction
GL29527	GL29527-R1	GO:0004650:polygalacturonase activity	GO:0005975:carbohydrate metabolic process
GL30374	GL30374-R1	GO:0000786:nucleosome	GO:0003677:DNA binding	GO:0006334:nucleosome assembly
GL29539	GL29539-R1	GO:0005622:intracellular	GO:0003676:nucleic acid binding	GO:0008270:zinc ion binding
GL31059	GL31059-R1	GO:0003824:catalytic activity	GO:0030246:carbohydrate binding	GO:0043169:cation binding	GO:0005975:carbohydrate metabolic process
GL30807	GL30807-R1	GO:0004497:monooxygenase activity	GO:0005506:iron ion binding	GO:0009055:electron carrier activity	GO:0020037:heme binding
GL29790	GL29790-R1	GO:0005622:intracellular	GO:0005840:ribosome	GO:0003735:structural constituent of ribosome	GO:0006412:translation
GL30130	GL30130-R1	GO:0003824:catalytic activity	GO:0004470:malic enzyme activity	GO:0005488:binding	GO:0016616:oxidoreductase activity, acting on the CH-OH group of donors, NAD or NADP as acceptor	GO:0051287:NAD or NADH binding	GO:0006108:malate metabolic process	GO:0008152:metabolic process
GL29567	GL29567-R1	GO:0055085:transmembrane transport
GL30817	GL30817-R1	GO:0055085:transmembrane transport
GL30141	GL30141-R1	GO:0055085:transmembrane transport
GL30142	GL30142-R1	GO:0055085:transmembrane transport
GL30830	GL30830-R1	GO:0003677:DNA binding	GO:0004003:ATP-dependent DNA helicase activity	GO:0005524:ATP binding	GO:0006281:DNA repair
GL30419	GL30419-R1	GO:0003824:catalytic activity	GO:0008152:metabolic process
GL30398	GL30398-R1	GO:0005622:intracellular	GO:0005840:ribosome	GO:0003735:structural constituent of ribosome	GO:0006412:translation
GL30838	GL30838-R1	GO:0005634:nucleus	GO:0003676:nucleic acid binding	GO:0003677:DNA binding	GO:0004386:helicase activity	GO:0005524:ATP binding	GO:0016818:hydrolase activity, acting on acid anhydrides, in phosphorus-containing anhydrides	GO:0045449:regulation of transcription
GL29834	GL29834-R1	GO:0003950:NAD+ ADP-ribosyltransferase activity	GO:0006471:protein amino acid ADP-ribosylation
GL30847	GL30847-R1	GO:0005694:chromosome	GO:0003677:DNA binding	GO:0003918:DNA topoisomerase (ATP-hydrolyzing) activity	GO:0005524:ATP binding	GO:0006265:DNA topological change
GL30856	GL30856-R1	GO:0005524:ATP binding	GO:0030983:mismatched DNA binding	GO:0006298:mismatch repair
GL30868	GL30868-R1	GO:0005737:cytoplasm	GO:0000166:nucleotide binding	GO:0004812:aminoacyl-tRNA ligase activity	GO:0004818:glutamate-tRNA ligase activity	GO:0005524:ATP binding	GO:0016876:ligase activity, forming aminoacyl-tRNA and related compounds	GO:0006412:translation	GO:0006418:tRNA aminoacylation for protein translation	GO:0006424:glutamyl-tRNA aminoacylation	GO:0043039:tRNA aminoacylation
GL29649	GL29649-R1	GO:0003723:RNA binding	GO:0005488:binding
GL29335	GL29335-R1	GO:0016020:membrane	GO:0000155:two-component sensor activity	GO:0000156:two-component response regulator activity	GO:0004672:protein kinase activity	GO:0004673:protein histidine kinase activity	GO:0004674:protein serine/threonine kinase activity	GO:0004871:signal transducer activity	GO:0005524:ATP binding	GO:0016772:transferase activity, transferring phosphorus-containing groups	GO:0000160:two-component signal transduction system (phosphorelay)	GO:0006355:regulation of transcription, DNA-dependent	GO:0006468:protein amino acid phosphorylation	GO:0007165:signal transduction	GO:0016310:phosphorylation	GO:0018106:peptidyl-histidine phosphorylation
GL29331	GL29331-R1	GO:0003676:nucleic acid binding	GO:0003684:damaged DNA binding	GO:0003906:DNA-(apurinic or apyrimidinic site) lyase activity	GO:0008270:zinc ion binding	GO:0016799:hydrolase activity, hydrolyzing N-glycosyl compounds	GO:0006284:base-excision repair	GO:0006289:nucleotide-excision repair
GL30422	GL30422-R1	GO:0000166:nucleotide binding	GO:0005524:ATP binding	GO:0016887:ATPase activity	GO:0017111:nucleoside-triphosphatase activity
GL30193	GL30193-R1	GO:0016491:oxidoreductase activity	GO:0055114:oxidation reduction
GL30469	GL30469-R1	GO:0005634:nucleus	GO:0006334:nucleosome assembly
GL29881	GL29881-R1	GO:0004096:catalase activity	GO:0005506:iron ion binding	GO:0020037:heme binding	GO:0006979:response to oxidative stress	GO:0055114:oxidation reduction
GL30471	GL30471-R1	GO:0016020:membrane	GO:0005215:transporter activity	GO:0006810:transport
GL29885	GL29885-R1	GO:0005576:extracellular region	GO:0003824:catalytic activity	GO:0004553:hydrolase activity, hydrolyzing O-glycosyl compounds	GO:0004672:protein kinase activity	GO:0004674:protein serine/threonine kinase activity	GO:0005524:ATP binding	GO:0030246:carbohydrate binding	GO:0043169:cation binding	GO:0005975:carbohydrate metabolic process	GO:0006468:protein amino acid phosphorylation
GL30203	GL30203-R1	GO:0033178:proton-transporting two-sector ATPase complex, catalytic domain	GO:0033180:proton-transporting V-type ATPase, V1 domain	GO:0046933:hydrogen ion transporting ATP synthase activity, rotational mechanism	GO:0046961:proton-transporting ATPase activity, rotational mechanism	GO:0015986:ATP synthesis coupled proton transport
GL29359	GL29359-R1	GO:0005488:binding
GL30176	GL30176-R1	GO:0004601:peroxidase activity	GO:0020037:heme binding	GO:0006979:response to oxidative stress	GO:0055114:oxidation reduction
GL30486	GL30486-R1	GO:0008270:zinc ion binding
GL30508	GL30508-R1	GO:0016020:membrane	GO:0003824:catalytic activity	GO:0005524:ATP binding	GO:0015662:ATPase activity, coupled to transmembrane movement of ions, phosphorylative mechanism	GO:0016820:hydrolase activity, acting on acid anhydrides, catalyzing transmembrane movement of substances	GO:0006754:ATP biosynthetic process	GO:0006812:cation transport	GO:0008152:metabolic process
GL30539	GL30539-R1	GO:0016021:integral to membrane
GL29947	GL29947-R1	GO:0008270:zinc ion binding
GL30541	GL30541-R1	GO:0016884:carbon-nitrogen ligase activity, with glutamine as amido-N-donor
GL30548	GL30548-R1	GO:0004553:hydrolase activity, hydrolyzing O-glycosyl compounds	GO:0005975:carbohydrate metabolic process
GL29394	GL29394-R1	GO:0005488:binding
GL29964	GL29964-R1	GO:0003677:DNA binding	GO:0003910:DNA ligase (ATP) activity	GO:0005524:ATP binding	GO:0006260:DNA replication	GO:0006281:DNA repair	GO:0006310:DNA recombination
GL30586	GL30586-R1	GO:0003676:nucleic acid binding	GO:0004386:helicase activity	GO:0005524:ATP binding	GO:0008026:ATP-dependent helicase activity	GO:0006310:DNA recombination
GL29992	GL29992-R1	GO:0005634:nucleus	GO:0003677:DNA binding	GO:0005524:ATP binding	GO:0008094:DNA-dependent ATPase activity	GO:0006259:DNA metabolic process	GO:0007131:reciprocal meiotic recombination
GL30599	GL30599-R1	GO:0005634:nucleus	GO:0003677:DNA binding	GO:0008270:zinc ion binding	GO:0006350:transcription
GL29425	GL29425-R1	GO:0005634:nucleus	GO:0003700:transcription factor activity	GO:0008270:zinc ion binding	GO:0006355:regulation of transcription, DNA-dependent
GL29440	GL29440-R1	GO:0005618:cell wall	GO:0030599:pectinesterase activity	GO:0042545:cell wall modification
GL30013	GL30013-R1	GO:0016021:integral to membrane
GL30638	GL30638-R1	GO:0016020:membrane	GO:0016021:integral to membrane	GO:0003676:nucleic acid binding	GO:0004386:helicase activity	GO:0005215:transporter activity	GO:0005524:ATP binding	GO:0008026:ATP-dependent helicase activity	GO:0022891:substrate-specific transmembrane transporter activity	GO:0006810:transport	GO:0055085:transmembrane transport
GL30639	GL30639-R1	GO:0015031:protein transport
GL30233	GL30233-R1	GO:0005524:ATP binding
GL30654	GL30654-R1	GO:0005634:nucleus	GO:0003723:RNA binding	GO:0005515:protein binding	GO:0042255:ribosome assembly
GL29450	GL29450-R1	GO:0016020:membrane
GL22710	GL22710-R1	GO:0004650:polygalacturonase activity	GO:0005975:carbohydrate metabolic process
GL19034	GL19034-R1	GO:0003824:catalytic activity	GO:0005488:binding	GO:0016491:oxidoreductase activity	GO:0008152:metabolic process
GL22720	GL22720-R1	GO:0004609:phosphatidylserine decarboxylase activity	GO:0008654:phospholipid biosynthetic process
GL22735	GL22735-R1	GO:0004164:diphthine synthase activity	GO:0008168:methyltransferase activity	GO:0008152:metabolic process	GO:0017183:peptidyl-diphthamide biosynthetic process from peptidyl-histidine
GL22684	GL22684-R1	GO:0016972:thiol oxidase activity	GO:0055114:oxidation reduction
GL22827	GL22827-R1	GO:0016491:oxidoreductase activity	GO:0008152:metabolic process
GL19097	GL19097-R1	GO:0005634:nucleus	GO:0003677:DNA binding	GO:0003700:transcription factor activity	GO:0008270:zinc ion binding	GO:0006350:transcription	GO:0006355:regulation of transcription, DNA-dependent
GL27739	GL27739-R1	GO:0003824:catalytic activity	GO:0005488:binding	GO:0008152:metabolic process
GL22851	GL22851-R1	GO:0003676:nucleic acid binding	GO:0004386:helicase activity	GO:0005524:ATP binding
GL16348	GL16348-R1	GO:0009277:fungal-type cell wall	GO:0005199:structural constituent of cell wall
GL19108	GL19108-R1	GO:0003824:catalytic activity	GO:0005488:binding	GO:0016491:oxidoreductase activity	GO:0008152:metabolic process	GO:0055114:oxidation reduction
GL16366	GL16366-R1	GO:0004252:serine-type endopeptidase activity	GO:0008236:serine-type peptidase activity	GO:0006508:proteolysis
GL22859	GL22859-R1	GO:0004553:hydrolase activity, hydrolyzing O-glycosyl compounds	GO:0005975:carbohydrate metabolic process
GL22957	GL22957-R1	GO:0005737:cytoplasm	GO:0004047:aminomethyltransferase activity	GO:0006546:glycine catabolic process
GL22983	GL22983-R1	GO:0005576:extracellular region
GL22916	GL22916-R1	GO:0004672:protein kinase activity	GO:0004674:protein serine/threonine kinase activity	GO:0005524:ATP binding	GO:0006468:protein amino acid phosphorylation
GL16401	GL16401-R1	GO:0016614:oxidoreductase activity, acting on CH-OH group of donors	GO:0050660:FAD binding	GO:0005507:copper ion binding	GO:0016491:oxidoreductase activity	GO:0055114:oxidation reduction
GL19134	GL19134-R1	GO:0016614:oxidoreductase activity, acting on CH-OH group of donors	GO:0050660:FAD binding	GO:0006066:alcohol metabolic process	GO:0005507:copper ion binding	GO:0016491:oxidoreductase activity	GO:0055114:oxidation reduction
GL22930	GL22930-R1	GO:0003723:RNA binding	GO:0003899:DNA-directed RNA polymerase activity	GO:0006350:transcription
GL16407	GL16407-R1	GO:0055085:transmembrane transport
GL22932	GL22932-R1	GO:0004497:monooxygenase activity	GO:0016491:oxidoreductase activity	GO:0008152:metabolic process	GO:0055114:oxidation reduction
GL22942	GL22942-R1	GO:0004497:monooxygenase activity	GO:0005506:iron ion binding	GO:0009055:electron carrier activity	GO:0020037:heme binding	GO:0055114:oxidation reduction
GL23020	GL23020-R1	GO:0016491:oxidoreductase activity	GO:0055114:oxidation reduction
GL23025	GL23025-R1	GO:0004221:ubiquitin thiolesterase activity	GO:0006511:ubiquitin-dependent protein catabolic process
GL27819	GL27819-R1	GO:0016020:membrane	GO:0005215:transporter activity	GO:0006810:transport	GO:0055085:transmembrane transport
GL16447	GL16447-R1	GO:0016021:integral to membrane	GO:0055085:transmembrane transport
GL23044	GL23044-R1	GO:0016209:antioxidant activity	GO:0016491:oxidoreductase activity
GL16460	GL16460-R1	GO:0055085:transmembrane transport
GL23049	GL23049-R1	GO:0003676:nucleic acid binding	GO:0008270:zinc ion binding
GL23067	GL23067-R1	GO:0004806:triglyceride lipase activity	GO:0006629:lipid metabolic process
GL16480	GL16480-R1	GO:0003700:transcription factor activity	GO:0043565:sequence-specific DNA binding	GO:0006355:regulation of transcription, DNA-dependent
GL23174	GL23174-R1	GO:0004497:monooxygenase activity	GO:0005506:iron ion binding	GO:0009055:electron carrier activity	GO:0020037:heme binding	GO:0055114:oxidation reduction
GL23189	GL23189-R1	GO:0003723:RNA binding	GO:0004540:ribonuclease activity
GL16550	GL16550-R1	GO:0003924:GTPase activity	GO:0005525:GTP binding
GL23157	GL23157-R1	GO:0008168:methyltransferase activity	GO:0008152:metabolic process
GL23205	GL23205-R1	GO:0004650:polygalacturonase activity	GO:0005975:carbohydrate metabolic process
GL23234	GL23234-R1	GO:0005839:proteasome core complex	GO:0004175:endopeptidase activity	GO:0004298:threonine-type endopeptidase activity	GO:0051603:proteolysis involved in cellular protein catabolic process
GL19267	GL19267-R1	GO:0004497:monooxygenase activity	GO:0005506:iron ion binding	GO:0009055:electron carrier activity	GO:0010181:FMN binding	GO:0016491:oxidoreductase activity	GO:0020037:heme binding	GO:0055114:oxidation reduction
GL23217	GL23217-R1	GO:0004030:aldehyde dehydrogenase [NAD(P)+] activity	GO:0016491:oxidoreductase activity	GO:0006081:cellular aldehyde metabolic process	GO:0008152:metabolic process	GO:0055114:oxidation reduction
GL23283	GL23283-R1	GO:0004190:aspartic-type endopeptidase activity	GO:0006508:proteolysis
GL23287	GL23287-R1	GO:0003824:catalytic activity	GO:0004339:glucan 1,4-alpha-glucosidase activity	GO:0005976:polysaccharide metabolic process
GL23289	GL23289-R1	GO:0016021:integral to membrane	GO:0042765:GPI-anchor transamidase complex
GL23226	GL23226-R1	GO:0055085:transmembrane transport
GL23290	GL23290-R1	GO:0003824:catalytic activity	GO:0004553:hydrolase activity, hydrolyzing O-glycosyl compounds	GO:0043169:cation binding	GO:0005975:carbohydrate metabolic process
GL27967	GL27967-R1	GO:0003676:nucleic acid binding	GO:0008270:zinc ion binding
GL23250	GL23250-R1	GO:0003824:catalytic activity	GO:0004553:hydrolase activity, hydrolyzing O-glycosyl compounds	GO:0043169:cation binding	GO:0005975:carbohydrate metabolic process
GL27969	GL27969-R1	GO:0004100:chitin synthase activity	GO:0006031:chitin biosynthetic process
GL23356	GL23356-R1	GO:0016491:oxidoreductase activity	GO:0008152:metabolic process	GO:0055114:oxidation reduction
GL23332	GL23332-R1	GO:0003824:catalytic activity	GO:0005488:binding	GO:0008152:metabolic process
GL23333	GL23333-R1	GO:0005622:intracellular	GO:0004221:ubiquitin thiolesterase activity	GO:0006511:ubiquitin-dependent protein catabolic process
GL23317	GL23317-R1	GO:0004497:monooxygenase activity	GO:0005506:iron ion binding	GO:0009055:electron carrier activity	GO:0020037:heme binding
GL23318	GL23318-R1	GO:0000036:acyl carrier activity	GO:0003824:catalytic activity	GO:0005488:binding	GO:0008152:metabolic process
GL27991	GL27991-R1	GO:0003824:catalytic activity
GL23319	GL23319-R1	GO:0016021:integral to membrane	GO:0005215:transporter activity	GO:0006810:transport	GO:0055085:transmembrane transport
GL23338	GL23338-R1	GO:0004497:monooxygenase activity	GO:0005506:iron ion binding	GO:0009055:electron carrier activity	GO:0020037:heme binding
GL19335	GL19335-R1	GO:0003824:catalytic activity	GO:0005488:binding	GO:0016491:oxidoreductase activity	GO:0008152:metabolic process	GO:0055114:oxidation reduction
GL23374	GL23374-R1	GO:0004497:monooxygenase activity	GO:0005506:iron ion binding	GO:0009055:electron carrier activity	GO:0020037:heme binding
GL23407	GL23407-R1	GO:0005739:mitochondrion	GO:0004129:cytochrome-c oxidase activity
GL23408	GL23408-R1	GO:0008270:zinc ion binding
GL28022	GL28022-R1	GO:0004497:monooxygenase activity	GO:0016491:oxidoreductase activity	GO:0008152:metabolic process	GO:0055114:oxidation reduction
GL23447	GL23447-R1	GO:0003824:catalytic activity	GO:0010181:FMN binding	GO:0016491:oxidoreductase activity	GO:0008152:metabolic process
GL23458	GL23458-R1	GO:0006457:protein folding
GL28060	GL28060-R1	GO:0004100:chitin synthase activity	GO:0016758:transferase activity, transferring hexosyl groups	GO:0006031:chitin biosynthetic process
GL19382	GL19382-R1	GO:0004190:aspartic-type endopeptidase activity	GO:0006508:proteolysis
GL16721	GL16721-R1	GO:0005634:nucleus	GO:0003700:transcription factor activity	GO:0008270:zinc ion binding	GO:0006355:regulation of transcription, DNA-dependent
GL23515	GL23515-R1	GO:0005634:nucleus	GO:0003677:DNA binding	GO:0003700:transcription factor activity	GO:0008270:zinc ion binding	GO:0006350:transcription	GO:0006355:regulation of transcription, DNA-dependent
GL23536	GL23536-R1	GO:0004713:protein tyrosine kinase activity	GO:0005524:ATP binding	GO:0006468:protein amino acid phosphorylation
GL23565	GL23565-R1	GO:0004190:aspartic-type endopeptidase activity	GO:0006508:proteolysis
GL16013	GL16013-R1	GO:0016020:membrane	GO:0003824:catalytic activity	GO:0004301:epoxide hydrolase activity	GO:0009636:response to toxin
GL22561	GL22561-R1	GO:0016020:membrane	GO:0003824:catalytic activity	GO:0004301:epoxide hydrolase activity	GO:0009636:response to toxin
GL22574	GL22574-R1	GO:0016021:integral to membrane	GO:0005375:copper ion transmembrane transporter activity	GO:0006825:copper ion transport
GL22475	GL22475-R1	GO:0003824:catalytic activity	GO:0005488:binding	GO:0008270:zinc ion binding	GO:0016491:oxidoreductase activity	GO:0008152:metabolic process	GO:0055114:oxidation reduction
GL22584	GL22584-R1	GO:0004091:carboxylesterase activity
GL18919	GL18919-R1	GO:0003824:catalytic activity	GO:0005488:binding	GO:0016491:oxidoreductase activity	GO:0008152:metabolic process	GO:0055114:oxidation reduction
GL22480	GL22480-R1	GO:0004497:monooxygenase activity	GO:0005506:iron ion binding	GO:0009055:electron carrier activity	GO:0020037:heme binding	GO:0055114:oxidation reduction
GL22591	GL22591-R1	GO:0004497:monooxygenase activity	GO:0005506:iron ion binding	GO:0009055:electron carrier activity	GO:0020037:heme binding
GL22377	GL22377-R1	GO:0003824:catalytic activity	GO:0005488:binding	GO:0016491:oxidoreductase activity	GO:0008152:metabolic process	GO:0055114:oxidation reduction
GL22379	GL22379-R1	GO:0003824:catalytic activity	GO:0005488:binding	GO:0016491:oxidoreductase activity	GO:0008152:metabolic process	GO:0055114:oxidation reduction
GL22485	GL22485-R1	GO:0005515:protein binding
GL22398	GL22398-R1	GO:0003723:RNA binding	GO:0009982:pseudouridine synthase activity	GO:0001522:pseudouridine synthesis	GO:0009451:RNA modification
GL27597	GL27597-R1	GO:0016020:membrane	GO:0005488:binding	GO:0006810:transport	GO:0055085:transmembrane transport
GL22404	GL22404-R1	GO:0016020:membrane	GO:0005488:binding	GO:0006810:transport	GO:0055085:transmembrane transport
GL22535	GL22535-R1	GO:0003980:UDP-glucose:glycoprotein glucosyltransferase activity	GO:0016757:transferase activity, transferring glycosyl groups	GO:0006486:protein amino acid glycosylation
GL22602	GL22602-R1	GO:0008270:zinc ion binding
GL22637	GL22637-R1	GO:0004197:cysteine-type endopeptidase activity	GO:0006508:proteolysis
GL16151	GL16151-R1	GO:0005634:nucleus	GO:0003700:transcription factor activity	GO:0008270:zinc ion binding	GO:0006355:regulation of transcription, DNA-dependent
GL22414	GL22414-R1	GO:0004190:aspartic-type endopeptidase activity	GO:0006508:proteolysis
GL22657	GL22657-R1	GO:0004497:monooxygenase activity	GO:0005506:iron ion binding	GO:0009055:electron carrier activity	GO:0020037:heme binding
GL27629	GL27629-R1	GO:0055085:transmembrane transport
GL22327	GL22327-R1	GO:0004497:monooxygenase activity	GO:0005506:iron ion binding	GO:0009055:electron carrier activity	GO:0020037:heme binding
GL22329	GL22329-R1	GO:0019787:small conjugating protein ligase activity	GO:0043687:post-translational protein modification	GO:0051246:regulation of protein metabolic process
GL15992	GL15992-R1	GO:0005737:cytoplasm	GO:0006886:intracellular protein transport
GL22471	GL22471-R1	GO:0016021:integral to membrane	GO:0015520:tetracycline:hydrogen antiporter activity	GO:0015904:tetracycline transport	GO:0046677:response to antibiotic	GO:0055085:transmembrane transport
GL22582	GL22582-R1	GO:0005507:copper ion binding	GO:0016491:oxidoreductase activity	GO:0055114:oxidation reduction
GL22583	GL22583-R1	GO:0016614:oxidoreductase activity, acting on CH-OH group of donors	GO:0050660:FAD binding	GO:0006066:alcohol metabolic process
GL24022	GL24022-R1	GO:0004497:monooxygenase activity	GO:0005506:iron ion binding	GO:0009055:electron carrier activity	GO:0020037:heme binding	GO:0055114:oxidation reduction
GL28268	GL28268-R1	GO:0003824:catalytic activity	GO:0005488:binding	GO:0008270:zinc ion binding	GO:0016491:oxidoreductase activity	GO:0008152:metabolic process	GO:0055114:oxidation reduction
GL19589	GL19589-R1	GO:0004190:aspartic-type endopeptidase activity	GO:0006508:proteolysis
GL24099	GL24099-R1	GO:0016020:membrane	GO:0015171:amino acid transmembrane transporter activity	GO:0006810:transport	GO:0006865:amino acid transport	GO:0055085:transmembrane transport
GL24039	GL24039-R1	GO:0003824:catalytic activity	GO:0004553:hydrolase activity, hydrolyzing O-glycosyl compounds	GO:0043169:cation binding	GO:0005975:carbohydrate metabolic process
GL24110	GL24110-R1	GO:0005737:cytoplasm	GO:0000166:nucleotide binding	GO:0003824:catalytic activity	GO:0004812:aminoacyl-tRNA ligase activity	GO:0004822:isoleucine-tRNA ligase activity	GO:0005524:ATP binding	GO:0008270:zinc ion binding	GO:0006412:translation	GO:0006418:tRNA aminoacylation for protein translation	GO:0006428:isoleucyl-tRNA aminoacylation
GL24111	GL24111-R1	GO:0008202:steroid metabolic process
GL24060	GL24060-R1	GO:0005622:intracellular	GO:0005840:ribosome	GO:0003735:structural constituent of ribosome	GO:0006412:translation
GL19611	GL19611-R1	GO:0003824:catalytic activity	GO:0016491:oxidoreductase activity	GO:0050660:FAD binding
GL24125	GL24125-R1	GO:0003824:catalytic activity	GO:0004553:hydrolase activity, hydrolyzing O-glycosyl compounds	GO:0004568:chitinase activity	GO:0043169:cation binding	GO:0005975:carbohydrate metabolic process	GO:0006032:chitin catabolic process
GL24126	GL24126-R1	GO:0005634:nucleus	GO:0006355:regulation of transcription, DNA-dependent
GL17007	GL17007-R1	GO:0004221:ubiquitin thiolesterase activity	GO:0006511:ubiquitin-dependent protein catabolic process
GL24067	GL24067-R1	GO:0003824:catalytic activity	GO:0005488:binding	GO:0008152:metabolic process
GL24069	GL24069-R1	GO:0003676:nucleic acid binding	GO:0008270:zinc ion binding
GL28308	GL28308-R1	GO:0005634:nucleus	GO:0003677:DNA binding	GO:0003700:transcription factor activity	GO:0008270:zinc ion binding	GO:0006350:transcription	GO:0006355:regulation of transcription, DNA-dependent
GL24182	GL24182-R1	GO:0003824:catalytic activity	GO:0004553:hydrolase activity, hydrolyzing O-glycosyl compounds	GO:0043169:cation binding	GO:0005975:carbohydrate metabolic process
GL24186	GL24186-R1	GO:0003824:catalytic activity	GO:0005488:binding	GO:0008270:zinc ion binding	GO:0016491:oxidoreductase activity	GO:0008152:metabolic process	GO:0055114:oxidation reduction
GL24170	GL24170-R1	GO:0031072:heat shock protein binding	GO:0051082:unfolded protein binding	GO:0006457:protein folding
GL28334	GL28334-R1	GO:0004497:monooxygenase activity	GO:0005506:iron ion binding	GO:0009055:electron carrier activity	GO:0020037:heme binding	GO:0055114:oxidation reduction
GL19642	GL19642-R1	GO:0004497:monooxygenase activity	GO:0005506:iron ion binding	GO:0009055:electron carrier activity	GO:0020037:heme binding	GO:0055114:oxidation reduction
GL24196	GL24196-R1	GO:0003824:catalytic activity	GO:0004553:hydrolase activity, hydrolyzing O-glycosyl compounds	GO:0043169:cation binding	GO:0005975:carbohydrate metabolic process
GL24233	GL24233-R1	GO:0005634:nucleus	GO:0003676:nucleic acid binding	GO:0003677:DNA binding	GO:0004003:ATP-dependent DNA helicase activity	GO:0005488:binding	GO:0006303:double-strand break repair via nonhomologous end joining
GL28351	GL28351-R1	GO:0004540:ribonuclease activity	GO:0008033:tRNA processing
GL28370	GL28370-R1	GO:0005576:extracellular region	GO:0008237:metallopeptidase activity	GO:0008270:zinc ion binding	GO:0006508:proteolysis
GL17126	GL17126-R1	GO:0003676:nucleic acid binding	GO:0004386:helicase activity	GO:0005524:ATP binding	GO:0008026:ATP-dependent helicase activity	GO:0006310:DNA recombination
GL24308	GL24308-R1	GO:0003824:catalytic activity	GO:0004126:cytidine deaminase activity	GO:0008270:zinc ion binding	GO:0016787:hydrolase activity	GO:0046087:cytidine metabolic process
GL29265	GL29265-R1	GO:0016021:integral to membrane
GL17189	GL17189-R1	GO:0004672:protein kinase activity	GO:0004674:protein serine/threonine kinase activity	GO:0005524:ATP binding	GO:0006468:protein amino acid phosphorylation
GL24426	GL24426-R1	GO:0004497:monooxygenase activity	GO:0005506:iron ion binding	GO:0009055:electron carrier activity	GO:0020037:heme binding
GL24453	GL24453-R1	GO:0008299:isoprenoid biosynthetic process
GL16815	GL16815-R1	GO:0005737:cytoplasm	GO:0016491:oxidoreductase activity	GO:0050661:NADP or NADPH binding	GO:0050662:coenzyme binding	GO:0015940:pantothenate biosynthetic process	GO:0055114:oxidation reduction
GL23925	GL23925-R1	GO:0003677:DNA binding	GO:0003899:DNA-directed RNA polymerase activity	GO:0006350:transcription
GL16890	GL16890-R1	GO:0005622:intracellular	GO:0007165:signal transduction
GL23926	GL23926-R1	GO:0004497:monooxygenase activity	GO:0005506:iron ion binding	GO:0009055:electron carrier activity	GO:0020037:heme binding	GO:0055114:oxidation reduction
GL23715	GL23715-R1	GO:0005743:mitochondrial inner membrane	GO:0016020:membrane	GO:0005488:binding	GO:0006810:transport	GO:0055085:transmembrane transport
GL23719	GL23719-R1	GO:0016021:integral to membrane	GO:0005215:transporter activity	GO:0006810:transport	GO:0055085:transmembrane transport
GL23730	GL23730-R1	GO:0016614:oxidoreductase activity, acting on CH-OH group of donors	GO:0050660:FAD binding
GL23742	GL23742-R1	GO:0003824:catalytic activity	GO:0003849:3-deoxy-7-phosphoheptulonate synthase activity	GO:0008152:metabolic process	GO:0009058:biosynthetic process	GO:0009073:aromatic amino acid family biosynthetic process
GL19523	GL19523-R1	GO:0003824:catalytic activity
GL23750	GL23750-R1	GO:0016491:oxidoreductase activity
GL28211	GL28211-R1	GO:0008287:protein serine/threonine phosphatase complex	GO:0003824:catalytic activity	GO:0004722:protein serine/threonine phosphatase activity	GO:0006470:protein amino acid dephosphorylation
GL23955	GL23955-R1	GO:0005488:binding
GL23651	GL23651-R1	GO:0003876:AMP deaminase activity	GO:0019239:deaminase activity	GO:0009168:purine ribonucleoside monophosphate biosynthetic process
GL23670	GL23670-R1	GO:0016020:membrane
GL23678	GL23678-R1	GO:0016020:membrane	GO:0003824:catalytic activity	GO:0004301:epoxide hydrolase activity	GO:0009636:response to toxin
GL23903	GL23903-R1	GO:0005488:binding
GL23693	GL23693-R1	GO:0003824:catalytic activity	GO:0008152:metabolic process
GL24898	GL24898-R1	GO:0004497:monooxygenase activity	GO:0005506:iron ion binding	GO:0009055:electron carrier activity	GO:0020037:heme binding
GL17377	GL17377-R1	GO:0016491:oxidoreductase activity	GO:0055114:oxidation reduction
GL17382	GL17382-R1	GO:0004497:monooxygenase activity	GO:0005506:iron ion binding	GO:0009055:electron carrier activity	GO:0020037:heme binding
GL17398	GL17398-R1	GO:0016021:integral to membrane	GO:0005506:iron ion binding	GO:0009055:electron carrier activity	GO:0016491:oxidoreductase activity	GO:0050660:FAD binding	GO:0055114:oxidation reduction
GL24931	GL24931-R1	GO:0004553:hydrolase activity, hydrolyzing O-glycosyl compounds	GO:0005975:carbohydrate metabolic process
GL24950	GL24950-R1	GO:0003677:DNA binding	GO:0005524:ATP binding	GO:0006306:DNA methylation
GL17406	GL17406-R1	GO:0005663:DNA replication factor C complex	GO:0000166:nucleotide binding	GO:0003677:DNA binding	GO:0003689:DNA clamp loader activity	GO:0005524:ATP binding	GO:0017111:nucleoside-triphosphatase activity	GO:0006260:DNA replication
GL24951	GL24951-R1	GO:0005488:binding
GL24962	GL24962-R1	GO:0000786:nucleosome	GO:0005634:nucleus	GO:0003677:DNA binding	GO:0006334:nucleosome assembly
GL17424	GL17424-R1	GO:0005839:proteasome core complex	GO:0004175:endopeptidase activity	GO:0004298:threonine-type endopeptidase activity	GO:0051603:proteolysis involved in cellular protein catabolic process
GL17440	GL17440-R1	GO:0055085:transmembrane transport
GL28656	GL28656-R1	GO:0004497:monooxygenase activity	GO:0055114:oxidation reduction
GL17472	GL17472-R1	GO:0031533:mRNA cap methyltransferase complex	GO:0004651:polynucleotide 5'-phosphatase activity	GO:0005515:protein binding	GO:0006370:mRNA capping
GL25074	GL25074-R1	GO:0016491:oxidoreductase activity
GL25085	GL25085-R1	GO:0005525:GTP binding
GL25094	GL25094-R1	GO:0005515:protein binding	GO:0008270:zinc ion binding
GL25095	GL25095-R1	GO:0003677:DNA binding	GO:0003824:catalytic activity	GO:0004518:nuclease activity	GO:0006281:DNA repair
GL25109	GL25109-R1	GO:0055085:transmembrane transport
GL25110	GL25110-R1	GO:0055085:transmembrane transport
GL25123	GL25123-R1	GO:0008270:zinc ion binding
GL24625	GL24625-R1	GO:0003824:catalytic activity	GO:0005488:binding	GO:0016491:oxidoreductase activity	GO:0008152:metabolic process	GO:0055114:oxidation reduction
GL24548	GL24548-R1	GO:0000166:nucleotide binding	GO:0003676:nucleic acid binding	GO:0003723:RNA binding
GL24665	GL24665-R1	GO:0016021:integral to membrane	GO:0015031:protein transport
GL24557	GL24557-R1	GO:0016020:membrane	GO:0015171:amino acid transmembrane transporter activity	GO:0006810:transport	GO:0006865:amino acid transport	GO:0055085:transmembrane transport
GL28556	GL28556-R1	GO:0003677:DNA binding	GO:0003702:RNA polymerase II transcription factor activity	GO:0006366:transcription from RNA polymerase II promoter
GL24848	GL24848-R1	GO:0055085:transmembrane transport
GL24571	GL24571-R1	GO:0004222:metalloendopeptidase activity	GO:0008237:metallopeptidase activity	GO:0006508:proteolysis
GL24695	GL24695-R1	GO:0016614:oxidoreductase activity, acting on CH-OH group of donors	GO:0050660:FAD binding	GO:0006066:alcohol metabolic process
GL17359	GL17359-R1	GO:0030117:membrane coat	GO:0005488:binding	GO:0005515:protein binding	GO:0006886:intracellular protein transport	GO:0016192:vesicle-mediated transport
GL24864	GL24864-R1	GO:0005743:mitochondrial inner membrane	GO:0016020:membrane	GO:0005488:binding	GO:0006810:transport	GO:0055085:transmembrane transport
GL24598	GL24598-R1	GO:0055085:transmembrane transport
GL24870	GL24870-R1	GO:0005622:intracellular	GO:0005525:GTP binding	GO:0006886:intracellular protein transport	GO:0007264:small GTPase mediated signal transduction
GL24602	GL24602-R1	GO:0004484:mRNA guanylyltransferase activity	GO:0006370:mRNA capping	GO:0006397:mRNA processing
GL24603	GL24603-R1	GO:0003824:catalytic activity	GO:0004356:glutamate-ammonia ligase activity	GO:0006807:nitrogen compound metabolic process
GL24606	GL24606-R1	GO:0008168:methyltransferase activity	GO:0008152:metabolic process
GL24705	GL24705-R1	GO:0030529:ribonucleoprotein complex	GO:0042254:ribosome biogenesis
GL17365	GL17365-R1	GO:0005634:nucleus	GO:0003676:nucleic acid binding	GO:0003677:DNA binding	GO:0006260:DNA replication
GL24616	GL24616-R1	GO:0003824:catalytic activity	GO:0008152:metabolic process
GL24634	GL24634-R1	GO:0005801:cis-Golgi network	GO:0006810:transport	GO:0006888:ER to Golgi vesicle-mediated transport
GL24744	GL24744-R1	GO:0005634:nucleus	GO:0003700:transcription factor activity	GO:0043565:sequence-specific DNA binding	GO:0006355:regulation of transcription, DNA-dependent
GL19756	GL19756-R1	GO:0005634:nucleus	GO:0000166:nucleotide binding	GO:0003677:DNA binding	GO:0005524:ATP binding	GO:0017111:nucleoside-triphosphatase activity	GO:0006260:DNA replication	GO:0006270:DNA replication initiation
GL17274	GL17274-R1	GO:0003924:GTPase activity	GO:0005525:GTP binding
GL24508	GL24508-R1	GO:0019239:deaminase activity	GO:0009168:purine ribonucleoside monophosphate biosynthetic process
GL24792	GL24792-R1	GO:0003824:catalytic activity	GO:0004834:tryptophan synthase activity	GO:0030170:pyridoxal phosphate binding	GO:0006568:tryptophan metabolic process	GO:0008152:metabolic process
GL25500	GL25500-R1	GO:0005737:cytoplasm	GO:0005515:protein binding	GO:0005524:ATP binding	GO:0006457:protein folding	GO:0044267:cellular protein metabolic process
GL25150	GL25150-R1	GO:0016614:oxidoreductase activity, acting on CH-OH group of donors	GO:0050660:FAD binding	GO:0006066:alcohol metabolic process
GL25152	GL25152-R1	GO:0008825:cyclopropane-fatty-acyl-phospholipid synthase activity	GO:0008610:lipid biosynthetic process
GL25350	GL25350-R1	GO:0005634:nucleus	GO:0003676:nucleic acid binding
GL25417	GL25417-R1	GO:0016020:membrane	GO:0005216:ion channel activity	GO:0005247:voltage-gated chloride channel activity	GO:0006821:chloride transport	GO:0055085:transmembrane transport
GL25220	GL25220-R1	GO:0004672:protein kinase activity	GO:0004674:protein serine/threonine kinase activity	GO:0005524:ATP binding	GO:0006468:protein amino acid phosphorylation
GL25308	GL25308-R1	GO:0004672:protein kinase activity	GO:0004674:protein serine/threonine kinase activity	GO:0005524:ATP binding	GO:0006468:protein amino acid phosphorylation
GL25425	GL25425-R1	GO:0005622:intracellular	GO:0007165:signal transduction
GL17604	GL17604-R1	GO:0003824:catalytic activity	GO:0030170:pyridoxal phosphate binding	GO:0008152:metabolic process
GL25317	GL25317-R1	GO:0005524:ATP binding	GO:0016301:kinase activity	GO:0016772:transferase activity, transferring phosphorus-containing groups	GO:0000103:sulfate assimilation
GL25435	GL25435-R1	GO:0005634:nucleus	GO:0008270:zinc ion binding	GO:0018024:histone-lysine N-methyltransferase activity	GO:0016568:chromatin modification
GL17641	GL17641-R1	GO:0003824:catalytic activity	GO:0004553:hydrolase activity, hydrolyzing O-glycosyl compounds	GO:0004568:chitinase activity	GO:0043169:cation binding	GO:0005975:carbohydrate metabolic process	GO:0006032:chitin catabolic process
GL25279	GL25279-R1	GO:0016758:transferase activity, transferring hexosyl groups	GO:0008152:metabolic process
GL25285	GL25285-R1	GO:0008415:acyltransferase activity	GO:0008152:metabolic process
GL19965	GL19965-R1	GO:0003824:catalytic activity	GO:0005488:binding	GO:0008152:metabolic process
GL17561	GL17561-R1	GO:0004497:monooxygenase activity	GO:0005506:iron ion binding	GO:0009055:electron carrier activity	GO:0020037:heme binding	GO:0055114:oxidation reduction
GL25397	GL25397-R1	GO:0003824:catalytic activity	GO:0008152:metabolic process	GO:0009058:biosynthetic process
GL31138	GL31138-R1	GO:0003824:catalytic activity
GL31289	GL31289-R1	GO:0005634:nucleus	GO:0003677:DNA binding	GO:0003887:DNA-directed DNA polymerase activity	GO:0006260:DNA replication	GO:0006261:DNA-dependent DNA replication
GL31573	GL31573-R1	GO:0016020:membrane	GO:0005488:binding	GO:0006810:transport	GO:0055085:transmembrane transport
GL31202	GL31202-R1	GO:0005634:nucleus	GO:0003677:DNA binding	GO:0008270:zinc ion binding	GO:0006350:transcription
GL31594	GL31594-R1	GO:0005773:vacuole	GO:0016021:integral to membrane	GO:0000298:endopolyphosphatase activity
GL31317	GL31317-R1	GO:0005524:ATP binding	GO:0051082:unfolded protein binding	GO:0006457:protein folding
GL31321	GL31321-R1	GO:0005488:binding	GO:0008565:protein transporter activity	GO:0006886:intracellular protein transport
GL31324	GL31324-R1	GO:0005622:intracellular	GO:0005840:ribosome	GO:0003735:structural constituent of ribosome	GO:0006412:translation
GL31602	GL31602-R1	GO:0003824:catalytic activity
GL31444	GL31444-R1	GO:0005778:peroxisomal membrane	GO:0007031:peroxisome organization
GL31336	GL31336-R1	GO:0005789:endoplasmic reticulum membrane	GO:0016758:transferase activity, transferring hexosyl groups
GL31338	GL31338-R1	GO:0004057:arginyltransferase activity	GO:0016598:protein arginylation
GL31616	GL31616-R1	GO:0016020:membrane
GL31452	GL31452-R1	GO:0005838:proteasome regulatory particle	GO:0006508:proteolysis
GL31453	GL31453-R1	GO:0016020:membrane	GO:0016021:integral to membrane	GO:0005215:transporter activity	GO:0022891:substrate-specific transmembrane transporter activity	GO:0006810:transport	GO:0055085:transmembrane transport
GL31180	GL31180-R1	GO:0004437:inositol or phosphatidylinositol phosphatase activity
GL31357	GL31357-R1	GO:0016491:oxidoreductase activity	GO:0008152:metabolic process	GO:0055114:oxidation reduction
GL31380	GL31380-R1	GO:0005622:intracellular	GO:0005840:ribosome	GO:0003735:structural constituent of ribosome	GO:0006412:translation
GL31140	GL31140-R1	GO:0003824:catalytic activity	GO:0015926:glucosidase activity	GO:0043169:cation binding	GO:0005975:carbohydrate metabolic process
GL31234	GL31234-R1	GO:0016151:nickel ion binding	GO:0006807:nitrogen compound metabolic process
GL31507	GL31507-R1	GO:0004674:protein serine/threonine kinase activity	GO:0005488:binding
GL31509	GL31509-R1	GO:0005634:nucleus	GO:0003723:RNA binding	GO:0004652:polynucleotide adenylyltransferase activity	GO:0016779:nucleotidyltransferase activity	GO:0006350:transcription	GO:0031123:RNA 3'-end processing	GO:0043631:RNA polyadenylation
GL31520	GL31520-R1	GO:0004672:protein kinase activity	GO:0005524:ATP binding	GO:0006468:protein amino acid phosphorylation
GL31640	GL31640-R1	GO:0016810:hydrolase activity, acting on carbon-nitrogen (but not peptide) bonds
GL31148	GL31148-R1	GO:0019787:small conjugating protein ligase activity	GO:0043687:post-translational protein modification	GO:0051246:regulation of protein metabolic process
GL31266	GL31266-R1	GO:0004221:ubiquitin thiolesterase activity	GO:0006511:ubiquitin-dependent protein catabolic process
GL31277	GL31277-R1	GO:0016021:integral to membrane	GO:0000166:nucleotide binding	GO:0005524:ATP binding	GO:0016887:ATPase activity	GO:0017111:nucleoside-triphosphatase activity	GO:0042626:ATPase activity, coupled to transmembrane movement of substances	GO:0006810:transport	GO:0055085:transmembrane transport
GL31548	GL31548-R1	GO:0005737:cytoplasm	GO:0008239:dipeptidyl-peptidase activity	GO:0006508:proteolysis
GL25729	GL25729-R1	GO:0016888:endodeoxyribonuclease activity, producing 5'-phosphomonoesters
GL25567	GL25567-R1	GO:0000179:rRNA (adenine-N6,N6-)-dimethyltransferase activity	GO:0008649:rRNA methyltransferase activity	GO:0000154:rRNA modification
GL25733	GL25733-R1	GO:0005694:chromosome	GO:0005515:protein binding	GO:0005524:ATP binding	GO:0051276:chromosome organization
GL25607	GL25607-R1	GO:0003824:catalytic activity	GO:0005506:iron ion binding	GO:0008199:ferric iron binding	GO:0016702:oxidoreductase activity, acting on single donors with incorporation of molecular oxygen, incorporation of two atoms of oxygen	GO:0018576:catechol 1,2-dioxygenase activity	GO:0006725:cellular aromatic compound metabolic process	GO:0009712:catechol metabolic process	GO:0055114:oxidation reduction
GL28940	GL28940-R1	GO:0005488:binding
GL25765	GL25765-R1	GO:0008138:protein tyrosine/serine/threonine phosphatase activity	GO:0016791:phosphatase activity	GO:0006470:protein amino acid dephosphorylation	GO:0016311:dephosphorylation
GL25767	GL25767-R1	GO:0003824:catalytic activity	GO:0008152:metabolic process	GO:0019295:coenzyme M biosynthetic process
GL20194	GL20194-R1	GO:0003824:catalytic activity	GO:0004553:hydrolase activity, hydrolyzing O-glycosyl compounds	GO:0043169:cation binding	GO:0005975:carbohydrate metabolic process
GL25771	GL25771-R1	GO:0055085:transmembrane transport
GL28943	GL28943-R1	GO:0004497:monooxygenase activity	GO:0005506:iron ion binding	GO:0009055:electron carrier activity	GO:0020037:heme binding	GO:0055114:oxidation reduction
GL25774	GL25774-R1	GO:0005634:nucleus	GO:0003677:DNA binding	GO:0005524:ATP binding	GO:0006260:DNA replication	GO:0006270:DNA replication initiation
GL25673	GL25673-R1	GO:0016020:membrane	GO:0005215:transporter activity	GO:0006810:transport
GL20209	GL20209-R1	GO:0008236:serine-type peptidase activity	GO:0006508:proteolysis
GL25645	GL25645-R1	GO:0005622:intracellular	GO:0005097:Rab GTPase activator activity	GO:0032313:regulation of Rab GTPase activity
GL28949	GL28949-R1	GO:0003676:nucleic acid binding	GO:0008270:zinc ion binding
GL25940	GL25940-R1	GO:0003824:catalytic activity	GO:0005488:binding	GO:0008152:metabolic process
GL26035	GL26035-R1	GO:0005737:cytoplasm	GO:0003824:catalytic activity	GO:0004555:alpha,alpha-trehalase activity	GO:0005509:calcium ion binding	GO:0005991:trehalose metabolic process	GO:0005993:trehalose catabolic process
GL25894	GL25894-R1	GO:0003824:catalytic activity	GO:0005488:binding	GO:0008270:zinc ion binding	GO:0016491:oxidoreductase activity	GO:0008152:metabolic process	GO:0055114:oxidation reduction
GL26108	GL26108-R1	GO:0005737:cytoplasm	GO:0005945:6-phosphofructokinase complex	GO:0003872:6-phosphofructokinase activity	GO:0006096:glycolysis
GL25996	GL25996-R1	GO:0004602:glutathione peroxidase activity	GO:0006979:response to oxidative stress	GO:0055114:oxidation reduction
GL25997	GL25997-R1	GO:0005488:binding	GO:0005515:protein binding	GO:0016070:RNA metabolic process
GL26000	GL26000-R1	GO:0003824:catalytic activity	GO:0004553:hydrolase activity, hydrolyzing O-glycosyl compounds	GO:0005509:calcium ion binding	GO:0043169:cation binding	GO:0005975:carbohydrate metabolic process
GL26132	GL26132-R1	GO:0045735:nutrient reservoir activity
GL26011	GL26011-R1	GO:0005737:cytoplasm	GO:0000166:nucleotide binding	GO:0004812:aminoacyl-tRNA ligase activity	GO:0004825:methionine-tRNA ligase activity	GO:0005524:ATP binding	GO:0006412:translation	GO:0006418:tRNA aminoacylation for protein translation	GO:0006431:methionyl-tRNA aminoacylation
GL26012	GL26012-R1	GO:0016787:hydrolase activity
GL29056	GL29056-R1	GO:0045735:nutrient reservoir activity
GL26017	GL26017-R1	GO:0005524:ATP binding	GO:0016301:kinase activity	GO:0016773:phosphotransferase activity, alcohol group as acceptor	GO:0008152:metabolic process
GL26136	GL26136-R1	GO:0016021:integral to membrane	GO:0055085:transmembrane transport
GL26144	GL26144-R1	GO:0003824:catalytic activity	GO:0005488:binding	GO:0008270:zinc ion binding	GO:0016491:oxidoreductase activity	GO:0008152:metabolic process	GO:0055114:oxidation reduction
GL25822	GL25822-R1	GO:0016020:membrane	GO:0000155:two-component sensor activity	GO:0000156:two-component response regulator activity	GO:0004673:protein histidine kinase activity	GO:0004871:signal transducer activity	GO:0005524:ATP binding	GO:0016772:transferase activity, transferring phosphorus-containing groups	GO:0000160:two-component signal transduction system (phosphorelay)	GO:0006355:regulation of transcription, DNA-dependent	GO:0007165:signal transduction	GO:0016310:phosphorylation	GO:0018106:peptidyl-histidine phosphorylation
GL17880	GL17880-R1	GO:0003676:nucleic acid binding	GO:0003677:DNA binding	GO:0004003:ATP-dependent DNA helicase activity	GO:0004386:helicase activity	GO:0005524:ATP binding	GO:0016787:hydrolase activity	GO:0006289:nucleotide-excision repair
GL26044	GL26044-R1	GO:0005634:nucleus	GO:0005515:protein binding	GO:0008270:zinc ion binding	GO:0016747:transferase activity, transferring acyl groups other than amino-acyl groups	GO:0045449:regulation of transcription
GL26046	GL26046-R1	GO:0016491:oxidoreductase activity	GO:0055114:oxidation reduction
GL17882	GL17882-R1	GO:0016021:integral to membrane	GO:0015520:tetracycline:hydrogen antiporter activity	GO:0015904:tetracycline transport	GO:0046677:response to antibiotic	GO:0055085:transmembrane transport
GL26053	GL26053-R1	GO:0005083:small GTPase regulator activity	GO:0005488:binding
GL26059	GL26059-R1	GO:0003824:catalytic activity	GO:0005488:binding	GO:0016491:oxidoreductase activity	GO:0008152:metabolic process	GO:0055114:oxidation reduction
GL17913	GL17913-R1	GO:0004185:serine-type carboxypeptidase activity	GO:0006508:proteolysis
GL26076	GL26076-R1	GO:0016491:oxidoreductase activity	GO:0008152:metabolic process	GO:0055114:oxidation reduction
GL17911	GL17911-R1	GO:0003677:DNA binding	GO:0006306:DNA methylation
GL26083	GL26083-R1	GO:0005506:iron ion binding	GO:0016491:oxidoreductase activity	GO:0031418:L-ascorbic acid binding	GO:0050353:trimethyllysine dioxygenase activity	GO:0045329:carnitine biosynthetic process	GO:0055114:oxidation reduction
GL17915	GL17915-R1	GO:0003824:catalytic activity	GO:0008483:transaminase activity	GO:0030170:pyridoxal phosphate binding
GL20259	GL20259-R1	GO:0004108:citrate (Si)-synthase activity	GO:0046912:transferase activity, transferring acyl groups, acyl groups converted into alkyl on transfer	GO:0006099:tricarboxylic acid cycle	GO:0044262:cellular carbohydrate metabolic process
GL29161	GL29161-R1	GO:0003824:catalytic activity	GO:0005488:binding	GO:0016491:oxidoreductase activity	GO:0008152:metabolic process	GO:0055114:oxidation reduction
GL26528	GL26528-R1	GO:0016614:oxidoreductase activity, acting on CH-OH group of donors	GO:0050660:FAD binding	GO:0006066:alcohol metabolic process
GL26628	GL26628-R1	GO:0003824:catalytic activity	GO:0004553:hydrolase activity, hydrolyzing O-glycosyl compounds	GO:0043169:cation binding	GO:0005975:carbohydrate metabolic process
GL20434	GL20434-R1	GO:0016592:mediator complex	GO:0016455:RNA polymerase II transcription mediator activity	GO:0006357:regulation of transcription from RNA polymerase II promoter
GL26765	GL26765-R1	GO:0009987:cellular process
GL26767	GL26767-R1	GO:0016020:membrane	GO:0015171:amino acid transmembrane transporter activity	GO:0006810:transport	GO:0006865:amino acid transport	GO:0055085:transmembrane transport
GL26641	GL26641-R1	GO:0003924:GTPase activity	GO:0005525:GTP binding
GL26651	GL26651-R1	GO:0000276:mitochondrial proton-transporting ATP synthase complex, coupling factor F(o)	GO:0015078:hydrogen ion transmembrane transporter activity	GO:0015986:ATP synthesis coupled proton transport
GL26655	GL26655-R1	GO:0004672:protein kinase activity	GO:0004674:protein serine/threonine kinase activity	GO:0005524:ATP binding	GO:0006468:protein amino acid phosphorylation
GL26579	GL26579-R1	GO:0005622:intracellular	GO:0005840:ribosome	GO:0003735:structural constituent of ribosome	GO:0006412:translation
GL26580	GL26580-R1	GO:0005737:cytoplasm	GO:0003747:translation release factor activity	GO:0016149:translation release factor activity, codon specific	GO:0006415:translational termination
GL26690	GL26690-R1	GO:0003676:nucleic acid binding	GO:0008270:zinc ion binding
GL18108	GL18108-R1	GO:0016021:integral to membrane
GL18115	GL18115-R1	GO:0016021:integral to membrane	GO:0000166:nucleotide binding	GO:0005524:ATP binding	GO:0016887:ATPase activity	GO:0017111:nucleoside-triphosphatase activity	GO:0042626:ATPase activity, coupled to transmembrane movement of substances	GO:0006810:transport	GO:0055085:transmembrane transport
GL26707	GL26707-R1	GO:0008270:zinc ion binding
GL26494	GL26494-R1	GO:0044237:cellular metabolic process
GL26715	GL26715-R1	GO:0016021:integral to membrane	GO:0006810:transport	GO:0016192:vesicle-mediated transport
GL26500	GL26500-R1	GO:0003697:single-stranded DNA binding
GL29177	GL29177-R1	GO:0000062:acyl-CoA binding
GL26735	GL26735-R1	GO:0005524:ATP binding
GL26751	GL26751-R1	GO:0004553:hydrolase activity, hydrolyzing O-glycosyl compounds	GO:0005975:carbohydrate metabolic process
GL20788	GL20788-R1	GO:0005622:intracellular	GO:0003677:DNA binding	GO:0004519:endonuclease activity	GO:0008270:zinc ion binding	GO:0008833:deoxyribonuclease IV (phage-T4-induced) activity	GO:0006281:DNA repair
GL20676	GL20676-R1	GO:0019787:small conjugating protein ligase activity	GO:0043687:post-translational protein modification	GO:0051246:regulation of protein metabolic process
GL21066	GL21066-R1	GO:0008121:ubiquinol-cytochrome-c reductase activity
GL15330	GL15330-R1	GO:0003723:RNA binding	GO:0008168:methyltransferase activity
GL15342	GL15342-R1	GO:0016020:membrane	GO:0016021:integral to membrane	GO:0005215:transporter activity	GO:0022891:substrate-specific transmembrane transporter activity	GO:0006810:transport	GO:0055085:transmembrane transport
GL21743	GL21743-R1	GO:0008168:methyltransferase activity
GL21993	GL21993-R1	GO:0004497:monooxygenase activity	GO:0005506:iron ion binding	GO:0009055:electron carrier activity	GO:0020037:heme binding
GL22294	GL22294-R1	GO:0004181:metallocarboxypeptidase activity	GO:0008270:zinc ion binding	GO:0006508:proteolysis
GL31088	GL31088-R1	GO:0016998:cell wall macromolecule catabolic process
GL30434	GL30434-R1	GO:0008324:cation transmembrane transporter activity	GO:0006812:cation transport	GO:0055085:transmembrane transport
GL30258	GL30258-R1	GO:0005634:nucleus	GO:0000166:nucleotide binding	GO:0003676:nucleic acid binding	GO:0003723:RNA binding	GO:0006397:mRNA processing
GL30652	GL30652-R1	GO:0004497:monooxygenase activity	GO:0005506:iron ion binding	GO:0009055:electron carrier activity	GO:0020037:heme binding	GO:0055114:oxidation reduction
GL30031	GL30031-R1	GO:0003723:RNA binding
GL23546	GL23546-R1	GO:0004672:protein kinase activity	GO:0004674:protein serine/threonine kinase activity	GO:0005524:ATP binding	GO:0006468:protein amino acid phosphorylation
GL23547	GL23547-R1	GO:0005622:intracellular	GO:0003779:actin binding	GO:0005509:calcium ion binding
GL16047	GL16047-R1	GO:0016787:hydrolase activity
GL22426	GL22426-R1	GO:0005787:signal peptidase complex	GO:0016021:integral to membrane	GO:0008233:peptidase activity	GO:0006465:signal peptide processing
GL23774	GL23774-R1	GO:0003995:acyl-CoA dehydrogenase activity	GO:0016491:oxidoreductase activity	GO:0016627:oxidoreductase activity, acting on the CH-CH group of donors	GO:0008152:metabolic process	GO:0055114:oxidation reduction
GL23662	GL23662-R1	GO:0005789:endoplasmic reticulum membrane	GO:0016021:integral to membrane	GO:0006506:GPI anchor biosynthetic process
GL24673	GL24673-R1	GO:0000175:3'-5'-exoribonuclease activity	GO:0003723:RNA binding	GO:0006396:RNA processing
GL31417	GL31417-R1	GO:0005622:intracellular	GO:0005840:ribosome	GO:0003735:structural constituent of ribosome	GO:0006412:translation
GL25834	GL25834-R1	GO:0005737:cytoplasm	GO:0004177:aminopeptidase activity	GO:0006508:proteolysis
GL25970	GL25970-R1	GO:0055085:transmembrane transport
GL17918	GL17918-R1	GO:0005739:mitochondrion	GO:0004129:cytochrome-c oxidase activity
GL20422	GL20422-R1	GO:0005622:intracellular	GO:0005663:DNA replication factor C complex	GO:0000166:nucleotide binding	GO:0003677:DNA binding	GO:0003689:DNA clamp loader activity	GO:0005524:ATP binding	GO:0017111:nucleoside-triphosphatase activity	GO:0006260:DNA replication
GL26483	GL26483-R1	GO:0000287:magnesium ion binding	GO:0008897:holo-[acyl-carrier-protein] synthase activity	GO:0006633:fatty acid biosynthetic process	GO:0009059:macromolecule biosynthetic process
GL18129	GL18129-R1	GO:0055085:transmembrane transport
GL26752	GL26752-R1	GO:0005743:mitochondrial inner membrane	GO:0005507:copper ion binding	GO:0006825:copper ion transport	GO:0006878:cellular copper ion homeostasis	GO:0008535:respiratory chain complex IV assembly
GL20605	GL20605-R1	GO:0004672:protein kinase activity	GO:0005524:ATP binding	GO:0006468:protein amino acid phosphorylation
GL20493	GL20493-R1	GO:0005506:iron ion binding	GO:0016491:oxidoreductase activity	GO:0055114:oxidation reduction
GL20588	GL20588-R1	GO:0005622:intracellular	GO:0005840:ribosome	GO:0003735:structural constituent of ribosome	GO:0006412:translation
GL20655	GL20655-R1	GO:0016020:membrane	GO:0015171:amino acid transmembrane transporter activity	GO:0006865:amino acid transport	GO:0055085:transmembrane transport
GL20789	GL20789-R1	GO:0003924:GTPase activity	GO:0005525:GTP binding
GL20877	GL20877-R1	GO:0030127:COPII vesicle coat	GO:0005515:protein binding	GO:0008270:zinc ion binding	GO:0006886:intracellular protein transport	GO:0006888:ER to Golgi vesicle-mediated transport
GL20882	GL20882-R1	GO:0004497:monooxygenase activity	GO:0005506:iron ion binding	GO:0009055:electron carrier activity	GO:0020037:heme binding
GL21174	GL21174-R1	GO:0004672:protein kinase activity	GO:0004674:protein serine/threonine kinase activity	GO:0004812:aminoacyl-tRNA ligase activity	GO:0005515:protein binding	GO:0005524:ATP binding	GO:0006412:translation	GO:0006446:regulation of translational initiation	GO:0006468:protein amino acid phosphorylation
GL21349	GL21349-R1	GO:0004190:aspartic-type endopeptidase activity	GO:0006508:proteolysis
GL27221	GL27221-R1	GO:0003924:GTPase activity	GO:0005525:GTP binding
GL18714	GL18714-R1	GO:0003824:catalytic activity	GO:0005488:binding	GO:0016491:oxidoreductase activity	GO:0008152:metabolic process
GL21893	GL21893-R1	GO:0003941:L-serine ammonia-lyase activity	GO:0051539:4 iron, 4 sulfur cluster binding	GO:0006094:gluconeogenesis
GL22088	GL22088-R1	GO:0004497:monooxygenase activity	GO:0005506:iron ion binding	GO:0009055:electron carrier activity	GO:0020037:heme binding	GO:0055114:oxidation reduction
GL22094	GL22094-R1	GO:0003824:catalytic activity	GO:0004499:flavin-containing monooxygenase activity	GO:0005488:binding	GO:0050660:FAD binding	GO:0050661:NADP or NADPH binding	GO:0008152:metabolic process	GO:0055114:oxidation reduction
GL22006	GL22006-R1	GO:0003824:catalytic activity	GO:0005488:binding	GO:0016491:oxidoreductase activity	GO:0008152:metabolic process
GL22245	GL22245-R1	GO:0004347:glucose-6-phosphate isomerase activity	GO:0006094:gluconeogenesis	GO:0006096:glycolysis
GL29464	GL29464-R1	GO:0016020:membrane	GO:0005488:binding	GO:0006810:transport	GO:0055085:transmembrane transport
GL30195	GL30195-R1	GO:0005488:binding
GL30217	GL30217-R1	GO:0031105:septin complex	GO:0005515:protein binding	GO:0005525:GTP binding	GO:0007049:cell cycle
GL30531	GL30531-R1	GO:0005622:intracellular	GO:0005089:Rho guanyl-nucleotide exchange factor activity	GO:0035023:regulation of Rho protein signal transduction
GL29392	GL29392-R1	GO:0005515:protein binding
GL30283	GL30283-R1	GO:0004672:protein kinase activity	GO:0004674:protein serine/threonine kinase activity	GO:0005524:ATP binding	GO:0006468:protein amino acid phosphorylation
GL29456	GL29456-R1	GO:0003824:catalytic activity	GO:0004553:hydrolase activity, hydrolyzing O-glycosyl compounds	GO:0043169:cation binding	GO:0005975:carbohydrate metabolic process
GL29485	GL29485-R1	GO:0045454:cell redox homeostasis
GL29526	GL29526-R1	GO:0004672:protein kinase activity	GO:0004674:protein serine/threonine kinase activity	GO:0005524:ATP binding	GO:0006468:protein amino acid phosphorylation
GL16247	GL16247-R1	GO:0003824:catalytic activity	GO:0004553:hydrolase activity, hydrolyzing O-glycosyl compounds	GO:0043169:cation binding	GO:0005975:carbohydrate metabolic process
GL16334	GL16334-R1	GO:0005634:nucleus	GO:0003677:DNA binding
GL22962	GL22962-R1	GO:0016020:membrane	GO:0005215:transporter activity	GO:0006810:transport
GL22927	GL22927-R1	GO:0055085:transmembrane transport
GL23204	GL23204-R1	GO:0003924:GTPase activity	GO:0005525:GTP binding
GL16605	GL16605-R1	GO:0004030:aldehyde dehydrogenase [NAD(P)+] activity	GO:0016491:oxidoreductase activity	GO:0006081:cellular aldehyde metabolic process	GO:0008152:metabolic process	GO:0055114:oxidation reduction
GL23371	GL23371-R1	GO:0055085:transmembrane transport
GL28027	GL28027-R1	GO:0004713:protein tyrosine kinase activity	GO:0005524:ATP binding	GO:0006468:protein amino acid phosphorylation
GL22317	GL22317-R1	GO:0016491:oxidoreductase activity	GO:0055114:oxidation reduction
GL22421	GL22421-R1	GO:0055085:transmembrane transport
GL22367	GL22367-R1	GO:0003824:catalytic activity	GO:0005488:binding	GO:0016491:oxidoreductase activity	GO:0008152:metabolic process
GL18959	GL18959-R1	GO:0005515:protein binding
GL24018	GL24018-R1	GO:0003824:catalytic activity	GO:0005488:binding	GO:0008152:metabolic process
GL24025	GL24025-R1	GO:0003824:catalytic activity	GO:0005488:binding	GO:0008152:metabolic process
GL23827	GL23827-R1	GO:0008825:cyclopropane-fatty-acyl-phospholipid synthase activity	GO:0008610:lipid biosynthetic process
GL23758	GL23758-R1	GO:0030870:Mre11 complex	GO:0005524:ATP binding	GO:0006281:DNA repair
GL16879	GL16879-R1	GO:0003824:catalytic activity	GO:0005488:binding	GO:0016491:oxidoreductase activity	GO:0008152:metabolic process	GO:0055114:oxidation reduction
GL16885	GL16885-R1	GO:0016740:transferase activity
GL24896	GL24896-R1	GO:0004497:monooxygenase activity	GO:0005506:iron ion binding	GO:0009055:electron carrier activity	GO:0020037:heme binding
GL24889	GL24889-R1	GO:0004497:monooxygenase activity	GO:0005506:iron ion binding	GO:0009055:electron carrier activity	GO:0020037:heme binding	GO:0055114:oxidation reduction
GL28603	GL28603-R1	GO:0004497:monooxygenase activity	GO:0005506:iron ion binding	GO:0009055:electron carrier activity	GO:0020037:heme binding	GO:0055114:oxidation reduction
GL25002	GL25002-R1	GO:0055085:transmembrane transport
GL25000	GL25000-R1	GO:0004672:protein kinase activity	GO:0004674:protein serine/threonine kinase activity	GO:0005524:ATP binding	GO:0006468:protein amino acid phosphorylation
GL17496	GL17496-R1	GO:0004497:monooxygenase activity	GO:0016491:oxidoreductase activity	GO:0008152:metabolic process	GO:0055114:oxidation reduction
GL24457	GL24457-R1	GO:0031072:heat shock protein binding
GL24639	GL24639-R1	GO:0000275:mitochondrial proton-transporting ATP synthase complex, catalytic core F(1)	GO:0046933:hydrogen ion transporting ATP synthase activity, rotational mechanism	GO:0046961:proton-transporting ATPase activity, rotational mechanism	GO:0015986:ATP synthesis coupled proton transport
GL25520	GL25520-R1	GO:0016788:hydrolase activity, acting on ester bonds	GO:0006629:lipid metabolic process
GL20072	GL20072-R1	GO:0003676:nucleic acid binding	GO:0008270:zinc ion binding
GL17627	GL17627-R1	GO:0005634:nucleus	GO:0003700:transcription factor activity	GO:0008270:zinc ion binding	GO:0006355:regulation of transcription, DNA-dependent
GL25440	GL25440-R1	GO:0016491:oxidoreductase activity	GO:0008152:metabolic process
GL25379	GL25379-R1	GO:0016491:oxidoreductase activity	GO:0046872:metal ion binding	GO:0055114:oxidation reduction
GL25395	GL25395-R1	GO:0005576:extracellular region	GO:0003824:catalytic activity	GO:0004553:hydrolase activity, hydrolyzing O-glycosyl compounds	GO:0030248:cellulose binding	GO:0043169:cation binding	GO:0005975:carbohydrate metabolic process	GO:0008152:metabolic process
GL31206	GL31206-R1	GO:0000786:nucleosome	GO:0003677:DNA binding	GO:0006334:nucleosome assembly
GL28919	GL28919-R1	GO:0016192:vesicle-mediated transport
GL20166	GL20166-R1	GO:0005524:ATP binding
GL25577	GL25577-R1	GO:0004871:signal transducer activity	GO:0019001:guanyl nucleotide binding	GO:0007165:signal transduction	GO:0007186:G-protein coupled receptor protein signaling pathway
GL25599	GL25599-R1	GO:0004190:aspartic-type endopeptidase activity	GO:0006508:proteolysis
GL29145	GL29145-R1	GO:0004672:protein kinase activity	GO:0004674:protein serine/threonine kinase activity	GO:0005524:ATP binding	GO:0006468:protein amino acid phosphorylation
GL26096	GL26096-R1	GO:0003676:nucleic acid binding	GO:0008270:zinc ion binding
GL25914	GL25914-R1	GO:0016020:membrane	GO:0005215:transporter activity	GO:0006810:transport
GL26014	GL26014-R1	GO:0003824:catalytic activity	GO:0008152:metabolic process
GL26064	GL26064-R1	GO:0016020:membrane	GO:0016021:integral to membrane	GO:0005215:transporter activity	GO:0006810:transport	GO:0055085:transmembrane transport
GL26065	GL26065-R1	GO:0016020:membrane	GO:0016021:integral to membrane	GO:0005215:transporter activity	GO:0006810:transport	GO:0055085:transmembrane transport
GL26069	GL26069-R1	GO:0005737:cytoplasm	GO:0016491:oxidoreductase activity	GO:0050660:FAD binding	GO:0051537:2 iron, 2 sulfur cluster binding	GO:0045454:cell redox homeostasis	GO:0055114:oxidation reduction
GL18144	GL18144-R1	GO:0005507:copper ion binding	GO:0016491:oxidoreductase activity	GO:0055114:oxidation reduction
GL26577	GL26577-R1	GO:0003824:catalytic activity
GL26705	GL26705-R1	GO:0005622:intracellular	GO:0005525:GTP binding	GO:0006886:intracellular protein transport	GO:0007264:small GTPase mediated signal transduction
GL29181	GL29181-R1	GO:0003824:catalytic activity	GO:0005488:binding	GO:0008270:zinc ion binding	GO:0016491:oxidoreductase activity	GO:0051903:S-(hydroxymethyl)glutathione dehydrogenase activity	GO:0006069:ethanol oxidation	GO:0008152:metabolic process	GO:0055114:oxidation reduction
GL26802	GL26802-R1	GO:0003924:GTPase activity	GO:0005525:GTP binding
GL22224	GL22224-R1	GO:0046556:alpha-N-arabinofuranosidase activity	GO:0046373:L-arabinose metabolic process
GL22360	GL22360-R1	GO:0003824:catalytic activity	GO:0005488:binding	GO:0008270:zinc ion binding	GO:0016491:oxidoreductase activity	GO:0008152:metabolic process	GO:0055114:oxidation reduction
GL22368	GL22368-R1	GO:0016614:oxidoreductase activity, acting on CH-OH group of donors	GO:0050660:FAD binding	GO:0006066:alcohol metabolic process
GL19093	GL19093-R1	GO:0004553:hydrolase activity, hydrolyzing O-glycosyl compounds	GO:0005975:carbohydrate metabolic process
GL28153	GL28153-R1	GO:0004553:hydrolase activity, hydrolyzing O-glycosyl compounds	GO:0005975:carbohydrate metabolic process
GL24901	GL24901-R1	GO:0016491:oxidoreductase activity	GO:0055114:oxidation reduction
GL28782	GL28782-R1	GO:0003824:catalytic activity	GO:0005488:binding	GO:0008270:zinc ion binding	GO:0016491:oxidoreductase activity	GO:0008152:metabolic process	GO:0055114:oxidation reduction
GL22714	GL22714-R1	GO:0016788:hydrolase activity, acting on ester bonds	GO:0006629:lipid metabolic process
GL18283	GL18283-R1	GO:0055085:transmembrane transport
GL20007	GL20007-R1	GO:0003824:catalytic activity	GO:0005488:binding	GO:0016616:oxidoreductase activity, acting on the CH-OH group of donors, NAD or NADP as acceptor	GO:0048037:cofactor binding	GO:0051287:NAD or NADH binding	GO:0008152:metabolic process
GL26678	GL26678-R1	GO:0003824:catalytic activity	GO:0005488:binding	GO:0016616:oxidoreductase activity, acting on the CH-OH group of donors, NAD or NADP as acceptor	GO:0048037:cofactor binding	GO:0051287:NAD or NADH binding	GO:0008152:metabolic process
