# Supplementary material for: Genome-wide Identification and Characterization of Natural Antisense Transcripts by Strand-specific RNA Sequencing in Ganoderma lucidum
Source: Sci Rep. 2017 Jul 18;7:5711. doi: 10.1038/s41598-017-04303-6 (PMC5515960; doi:10.1038/s41598-017-04303-6)
Supplement: Supplementary file 7 — Table S6 [file 41598_2017_4303_MOESM7_ESM.xls]

## Sheet: Sheet1
Table S6 List of Genes and Their Associated KEGG Pathways.
Gene_ID	CDS_ID	KEGG_ID	KEGG_Annotation
GL15172	GL15172-R1	ko03018	RNA degradation
GL15199	GL15199-R1	ko01100	Metabolic pathways
GL15199	GL15199-R1	ko04141	Protein processing in endoplasmic reticulum
GL15199	GL15199-R1	ko00510	N-Glycan biosynthesis
GL15199	GL15199-R1	ko00513	Various types of N-glycan biosynthesis
GL15273	GL15273-R1	ko00520	Amino sugar and nucleotide sugar metabolism
GL15331	GL15331-R1	ko04111	Cell cycle - yeast
GL15331	GL15331-R1	ko04110	Cell cycle
GL15331	GL15331-R1	ko04113	Meiosis - yeast
GL15331	GL15331-R1	ko03030	DNA replication
GL15361	GL15361-R1	ko01100	Metabolic pathways
GL15361	GL15361-R1	ko00500	Starch and sucrose metabolism
GL15361	GL15361-R1	ko04973	Carbohydrate digestion and absorption
GL15743	GL15743-R1	ko04145	Phagosome
GL15743	GL15743-R1	ko05132	Salmonella infection
GL15743	GL15743-R1	ko04962	Vasopressin-regulated water reabsorption
GL16366	GL16366-R1	ko04142	Lysosome
GL16447	GL16447-R1	ko03008	Ribosome biogenesis in eukaryotes
GL16447	GL16447-R1	ko03018	RNA degradation
GL16815	GL16815-R1	ko01100	Metabolic pathways
GL16815	GL16815-R1	ko01110	Biosynthesis of secondary metabolites
GL16815	GL16815-R1	ko00770	Pantothenate and CoA biosynthesis
GL17365	GL17365-R1	ko03420	Nucleotide excision repair
GL17365	GL17365-R1	ko03030	DNA replication
GL17365	GL17365-R1	ko03430	Mismatch repair
GL17365	GL17365-R1	ko03460	Fanconi anemia pathway
GL17365	GL17365-R1	ko03440	Homologous recombination
GL17406	GL17406-R1	ko03420	Nucleotide excision repair
GL17406	GL17406-R1	ko03030	DNA replication
GL17406	GL17406-R1	ko03430	Mismatch repair
GL17424	GL17424-R1	ko03050	Proteasome
GL17604	GL17604-R1	ko01100	Metabolic pathways
GL17604	GL17604-R1	ko01110	Biosynthesis of secondary metabolites
GL17604	GL17604-R1	ko01130	Biosynthesis of antibiotics
GL17604	GL17604-R1	ko01120	Microbial metabolism in diverse environments
GL17604	GL17604-R1	ko01230	Biosynthesis of amino acids
GL17604	GL17604-R1	ko01200	Carbon metabolism
GL17604	GL17604-R1	ko00270	Cysteine and methionine metabolism
GL17604	GL17604-R1	ko00920	Sulfur metabolism
GL17880	GL17880-R1	ko03420	Nucleotide excision repair
GL17880	GL17880-R1	ko03022	Basal transcription factors
GL17911	GL17911-R1	ko01100	Metabolic pathways
GL17911	GL17911-R1	ko00270	Cysteine and methionine metabolism
GL17911	GL17911-R1	ko05206	MicroRNAs in cancer
GL17915	GL17915-R1	ko01100	Metabolic pathways
GL17915	GL17915-R1	ko00780	Biotin metabolism
GL17918	GL17918-R1	ko01100	Metabolic pathways
GL17918	GL17918-R1	ko05016	Huntington's disease
GL17918	GL17918-R1	ko00190	Oxidative phosphorylation
GL17918	GL17918-R1	ko05010	Alzheimer's disease
GL17918	GL17918-R1	ko05012	Parkinson's disease
GL17918	GL17918-R1	ko04932	Non-alcoholic fatty liver disease
GL17918	GL17918-R1	ko04260	Cardiac muscle contraction
GL18169	GL18169-R1	ko03008	Ribosome biogenesis in eukaryotes
GL18500	GL18500-R1	ko04142	Lysosome
GL18500	GL18500-R1	ko04614	Renin-angiotensin system
GL18633	GL18633-R1	ko01100	Metabolic pathways
GL18633	GL18633-R1	ko00620	Pyruvate metabolism
GL19756	GL19756-R1	ko04111	Cell cycle - yeast
GL19756	GL19756-R1	ko04110	Cell cycle
GL19756	GL19756-R1	ko04113	Meiosis - yeast
GL19756	GL19756-R1	ko03030	DNA replication
GL19965	GL19965-R1	ko04122	Sulfur relay system
GL20166	GL20166-R1	ko04141	Protein processing in endoplasmic reticulum
GL20166	GL20166-R1	ko03060	Protein export
GL20166	GL20166-R1	ko05020	Prion diseases
GL20166	GL20166-R1	ko04918	Thyroid hormone synthesis
GL20194	GL20194-R1	ko00500	Starch and sucrose metabolism
GL20259	GL20259-R1	ko01100	Metabolic pathways
GL20259	GL20259-R1	ko01110	Biosynthesis of secondary metabolites
GL20259	GL20259-R1	ko01130	Biosynthesis of antibiotics
GL20259	GL20259-R1	ko01120	Microbial metabolism in diverse environments
GL20259	GL20259-R1	ko01230	Biosynthesis of amino acids
GL20259	GL20259-R1	ko01200	Carbon metabolism
GL20259	GL20259-R1	ko01210	2-Oxocarboxylic acid metabolism
GL20259	GL20259-R1	ko00020	Citrate cycle
GL20259	GL20259-R1	ko00630	Glyoxylate and dicarboxylate metabolism
GL20422	GL20422-R1	ko03420	Nucleotide excision repair
GL20422	GL20422-R1	ko03030	DNA replication
GL20422	GL20422-R1	ko03430	Mismatch repair
GL20687	GL20687-R1	ko01120	Microbial metabolism in diverse environments
GL20687	GL20687-R1	ko00380	Tryptophan metabolism
GL20687	GL20687-R1	ko00627	Aminobenzoate degradation
GL20687	GL20687-R1	ko00071	Fatty acid degradation
GL20703	GL20703-R1	ko03030	DNA replication
GL20703	GL20703-R1	ko03410	Base excision repair
GL20703	GL20703-R1	ko03450	Non-homologous end-joining
GL20718	GL20718-R1	ko04130	SNARE interactions in vesicular transport
GL20788	GL20788-R1	ko03410	Base excision repair
GL20789	GL20789-R1	ko04152	AMPK signaling pathway
GL20789	GL20789-R1	ko04921	Oxytocin signaling pathway
GL20877	GL20877-R1	ko04141	Protein processing in endoplasmic reticulum
GL20925	GL20925-R1	ko01100	Metabolic pathways
GL20925	GL20925-R1	ko00330	Arginine and proline metabolism
GL20925	GL20925-R1	ko00340	Histidine metabolism
GL20925	GL20925-R1	ko00410	beta-Alanine metabolism
GL21024	GL21024-R1	ko00052	Galactose metabolism
GL21024	GL21024-R1	ko00561	Glycerolipid metabolism
GL21024	GL21024-R1	ko00600	Sphingolipid metabolism
GL21024	GL21024-R1	ko00603	Glycosphingolipid biosynthesis - globo and isoglobo series
GL21066	GL21066-R1	ko01100	Metabolic pathways
GL21066	GL21066-R1	ko05016	Huntington's disease
GL21066	GL21066-R1	ko00190	Oxidative phosphorylation
GL21066	GL21066-R1	ko05010	Alzheimer's disease
GL21066	GL21066-R1	ko05012	Parkinson's disease
GL21066	GL21066-R1	ko04932	Non-alcoholic fatty liver disease
GL21066	GL21066-R1	ko04260	Cardiac muscle contraction
GL21145	GL21145-R1	ko04141	Protein processing in endoplasmic reticulum
GL21174	GL21174-R1	ko04141	Protein processing in endoplasmic reticulum
GL21174	GL21174-R1	ko05169	Epstein-Barr virus infection
GL21174	GL21174-R1	ko05010	Alzheimer's disease
GL21174	GL21174-R1	ko04932	Non-alcoholic fatty liver disease
GL21174	GL21174-R1	ko05168	Herpes simplex infection
GL21174	GL21174-R1	ko05164	Influenza A
GL21174	GL21174-R1	ko04210	Apoptosis
GL21174	GL21174-R1	ko05160	Hepatitis C
GL21174	GL21174-R1	ko04214	Apoptosis - fly
GL21174	GL21174-R1	ko05162	Measles
GL21187	GL21187-R1	ko01100	Metabolic pathways
GL21187	GL21187-R1	ko01120	Microbial metabolism in diverse environments
GL21187	GL21187-R1	ko01220	Degradation of aromatic compounds
GL21187	GL21187-R1	ko00626	Naphthalene degradation
GL21187	GL21187-R1	ko00621	Dioxin degradation
GL21187	GL21187-R1	ko00624	Polycyclic aromatic hydrocarbon degradation
GL21321	GL21321-R1	ko04141	Protein processing in endoplasmic reticulum
GL21321	GL21321-R1	ko04120	Ubiquitin mediated proteolysis
GL21321	GL21321-R1	ko05012	Parkinson's disease
GL21342	GL21342-R1	ko01100	Metabolic pathways
GL21342	GL21342-R1	ko00500	Starch and sucrose metabolism
GL21457	GL21457-R1	ko03013	RNA transport
GL21546	GL21546-R1	ko04142	Lysosome
GL21546	GL21546-R1	ko05152	Tuberculosis
GL21546	GL21546-R1	ko04071	Sphingolipid signaling pathway
GL21546	GL21546-R1	ko04210	Apoptosis
GL21608	GL21608-R1	ko05110	Vibrio cholerae infection
GL21632	GL21632-R1	ko00561	Glycerolipid metabolism
GL21632	GL21632-R1	ko04975	Fat digestion and absorption
GL21709	GL21709-R1	ko03015	mRNA surveillance pathway
GL21709	GL21709-R1	ko04530	Tight junction
GL21838	GL21838-R1	ko01100	Metabolic pathways
GL21838	GL21838-R1	ko05200	Pathways in cancer
GL21838	GL21838-R1	ko05206	MicroRNAs in cancer
GL21838	GL21838-R1	ko04921	Oxytocin signaling pathway
GL21838	GL21838-R1	ko04370	VEGF signaling pathway
GL21838	GL21838-R1	ko04912	GnRH signaling pathway
GL21838	GL21838-R1	ko04064	NF-kappa B signaling pathway
GL21838	GL21838-R1	ko04723	Retrograde endocannabinoid signaling
GL21838	GL21838-R1	ko04668	TNF signaling pathway
GL21838	GL21838-R1	ko05222	Small cell lung cancer
GL21838	GL21838-R1	ko05204	Chemical carcinogenesis
GL21838	GL21838-R1	ko05140	Leishmaniasis
GL21838	GL21838-R1	ko04923	Regulation of lipolysis in adipocytes
GL21838	GL21838-R1	ko00590	Arachidonic acid metabolism
GL21838	GL21838-R1	ko04913	Ovarian steroidogenesis
GL21921	GL21921-R1	ko01100	Metabolic pathways
GL21921	GL21921-R1	ko01110	Biosynthesis of secondary metabolites
GL21921	GL21921-R1	ko01130	Biosynthesis of antibiotics
GL21921	GL21921-R1	ko01120	Microbial metabolism in diverse environments
GL21921	GL21921-R1	ko01200	Carbon metabolism
GL21921	GL21921-R1	ko04146	Peroxisome
GL21921	GL21921-R1	ko00620	Pyruvate metabolism
GL21921	GL21921-R1	ko00250	Alanine, aspartate and glutamate metabolism
GL21921	GL21921-R1	ko00630	Glyoxylate and dicarboxylate metabolism
GL21921	GL21921-R1	ko00680	Methane metabolism
GL21939	GL21939-R1	ko03013	RNA transport
GL21939	GL21939-R1	ko04150	mTOR signaling pathway
GL21939	GL21939-R1	ko04151	PI3K-Akt signaling pathway
GL21939	GL21939-R1	ko04910	Insulin signaling pathway
GL21939	GL21939-R1	ko04066	HIF-1 signaling pathway
GL21939	GL21939-R1	ko04211	Longevity regulating pathway
GL21939	GL21939-R1	ko01521	EGFR tyrosine kinase inhibitor resistance
GL22127	GL22127-R1	ko04110	Cell cycle
GL22127	GL22127-R1	ko03420	Nucleotide excision repair
GL22127	GL22127-R1	ko05166	HTLV-I infection
GL22127	GL22127-R1	ko03030	DNA replication
GL22127	GL22127-R1	ko03410	Base excision repair
GL22127	GL22127-R1	ko03430	Mismatch repair
GL22127	GL22127-R1	ko05161	Hepatitis B
GL22178	GL22178-R1	ko05169	Epstein-Barr virus infection
GL22178	GL22178-R1	ko03050	Proteasome
GL22202	GL22202-R1	ko03008	Ribosome biogenesis in eukaryotes
GL22240	GL22240-R1	ko03013	RNA transport
GL22245	GL22245-R1	ko01100	Metabolic pathways
GL22245	GL22245-R1	ko01110	Biosynthesis of secondary metabolites
GL22245	GL22245-R1	ko01130	Biosynthesis of antibiotics
GL22245	GL22245-R1	ko01120	Microbial metabolism in diverse environments
GL22245	GL22245-R1	ko01200	Carbon metabolism
GL22245	GL22245-R1	ko00010	Glycolysis / Gluconeogenesis
GL22245	GL22245-R1	ko00520	Amino sugar and nucleotide sugar metabolism
GL22245	GL22245-R1	ko00500	Starch and sucrose metabolism
GL22245	GL22245-R1	ko00030	Pentose phosphate pathway
GL22248	GL22248-R1	ko01110	Biosynthesis of secondary metabolites
GL22248	GL22248-R1	ko00130	Ubiquinone and other terpenoid-quinone biosynthesis
GL22257	GL22257-R1	ko03018	RNA degradation
GL22329	GL22329-R1	ko04141	Protein processing in endoplasmic reticulum
GL22329	GL22329-R1	ko04120	Ubiquitin mediated proteolysis
GL22329	GL22329-R1	ko04013	MAPK signaling pathway - fly
GL22329	GL22329-R1	ko04624	Toll and Imd signaling pathway
GL22426	GL22426-R1	ko03060	Protein export
GL22535	GL22535-R1	ko04141	Protein processing in endoplasmic reticulum
GL22582	GL22582-R1	ko01100	Metabolic pathways
GL22582	GL22582-R1	ko00620	Pyruvate metabolism
GL22720	GL22720-R1	ko01100	Metabolic pathways
GL22720	GL22720-R1	ko01110	Biosynthesis of secondary metabolites
GL22720	GL22720-R1	ko00564	Glycerophospholipid metabolism
GL22859	GL22859-R1	ko01100	Metabolic pathways
GL22859	GL22859-R1	ko00500	Starch and sucrose metabolism
GL22859	GL22859-R1	ko00052	Galactose metabolism
GL22930	GL22930-R1	ko01100	Metabolic pathways
GL22930	GL22930-R1	ko00230	Purine metabolism
GL22930	GL22930-R1	ko05016	Huntington's disease
GL22930	GL22930-R1	ko00240	Pyrimidine metabolism
GL22930	GL22930-R1	ko05169	Epstein-Barr virus infection
GL22930	GL22930-R1	ko03020	RNA polymerase
GL22932	GL22932-R1	ko01120	Microbial metabolism in diverse environments
GL22932	GL22932-R1	ko00627	Aminobenzoate degradation
GL22932	GL22932-R1	ko00361	Chlorocyclohexane and chlorobenzene degradation
GL22932	GL22932-R1	ko00623	Toluene degradation
GL22957	GL22957-R1	ko01100	Metabolic pathways
GL22957	GL22957-R1	ko01110	Biosynthesis of secondary metabolites
GL22957	GL22957-R1	ko01130	Biosynthesis of antibiotics
GL22957	GL22957-R1	ko01200	Carbon metabolism
GL22957	GL22957-R1	ko00620	Pyruvate metabolism
GL22957	GL22957-R1	ko00630	Glyoxylate and dicarboxylate metabolism
GL22957	GL22957-R1	ko00670	One carbon pool by folate
GL23025	GL23025-R1	ko04144	Endocytosis
GL23080	GL23080-R1	ko04144	Endocytosis
GL23189	GL23189-R1	ko03018	RNA degradation
GL23217	GL23217-R1	ko01100	Metabolic pathways
GL23217	GL23217-R1	ko01110	Biosynthesis of secondary metabolites
GL23217	GL23217-R1	ko01120	Microbial metabolism in diverse environments
GL23217	GL23217-R1	ko00010	Glycolysis / Gluconeogenesis
GL23217	GL23217-R1	ko00340	Histidine metabolism
GL23217	GL23217-R1	ko00350	Tyrosine metabolism
GL23217	GL23217-R1	ko00410	beta-Alanine metabolism
GL23217	GL23217-R1	ko00360	Phenylalanine metabolism
GL23217	GL23217-R1	ko00982	Drug metabolism - cytochrome P450
GL23217	GL23217-R1	ko00980	Metabolism of xenobiotics by cytochrome P450
GL23217	GL23217-R1	ko05204	Chemical carcinogenesis
GL23234	GL23234-R1	ko03050	Proteasome
GL23245	GL23245-R1	ko03013	RNA transport
GL23245	GL23245-R1	ko04150	mTOR signaling pathway
GL23289	GL23289-R1	ko01100	Metabolic pathways
GL23289	GL23289-R1	ko00563	Glycosylphosphatidylinositol
GL23547	GL23547-R1	ko04810	Regulation of actin cytoskeleton
GL23547	GL23547-R1	ko04910	Insulin signaling pathway
GL23547	GL23547-R1	ko04360	Axon guidance
GL23547	GL23547-R1	ko05133	Pertussis
GL23651	GL23651-R1	ko01100	Metabolic pathways
GL23651	GL23651-R1	ko01110	Biosynthesis of secondary metabolites
GL23651	GL23651-R1	ko01130	Biosynthesis of antibiotics
GL23651	GL23651-R1	ko00230	Purine metabolism
GL23662	GL23662-R1	ko01100	Metabolic pathways
GL23662	GL23662-R1	ko00563	Glycosylphosphatidylinositol
GL23742	GL23742-R1	ko01100	Metabolic pathways
GL23742	GL23742-R1	ko01110	Biosynthesis of secondary metabolites
GL23742	GL23742-R1	ko01130	Biosynthesis of antibiotics
GL23742	GL23742-R1	ko01230	Biosynthesis of amino acids
GL23742	GL23742-R1	ko04919	Thyroid hormone signaling pathway
GL23742	GL23742-R1	ko02024	Quorum sensing
GL23758	GL23758-R1	ko03440	Homologous recombination
GL23758	GL23758-R1	ko03450	Non-homologous end-joining
GL23903	GL23903-R1	ko04111	Cell cycle - yeast
GL23925	GL23925-R1	ko01100	Metabolic pathways
GL23925	GL23925-R1	ko00230	Purine metabolism
GL23925	GL23925-R1	ko00240	Pyrimidine metabolism
GL23925	GL23925-R1	ko05169	Epstein-Barr virus infection
GL23925	GL23925-R1	ko03020	RNA polymerase
GL23925	GL23925-R1	ko04623	Cytosolic DNA-sensing pathway
GL24051	GL24051-R1	ko01120	Microbial metabolism in diverse environments
GL24051	GL24051-R1	ko05152	Tuberculosis
GL24051	GL24051-R1	ko00627	Aminobenzoate degradation
GL24110	GL24110-R1	ko00970	Aminoacyl-tRNA biosynthesis
GL24125	GL24125-R1	ko01100	Metabolic pathways
GL24125	GL24125-R1	ko00520	Amino sugar and nucleotide sugar metabolism
GL24126	GL24126-R1	ko05016	Huntington's disease
GL24126	GL24126-R1	ko01524	Platinum drug resistance
GL24126	GL24126-R1	ko04919	Thyroid hormone signaling pathway
GL24126	GL24126-R1	ko05202	Transcriptional misregulation in cancer
GL24196	GL24196-R1	ko01100	Metabolic pathways
GL24196	GL24196-R1	ko00500	Starch and sucrose metabolism
GL24233	GL24233-R1	ko03450	Non-homologous end-joining
GL24308	GL24308-R1	ko01100	Metabolic pathways
GL24308	GL24308-R1	ko00240	Pyrimidine metabolism
GL24308	GL24308-R1	ko00983	Drug metabolism - other enzymes
GL24453	GL24453-R1	ko01100	Metabolic pathways
GL24453	GL24453-R1	ko01110	Biosynthesis of secondary metabolites
GL24453	GL24453-R1	ko01130	Biosynthesis of antibiotics
GL24453	GL24453-R1	ko00900	Terpenoid backbone biosynthesis
GL24548	GL24548-R1	ko03013	RNA transport
GL24548	GL24548-R1	ko03018	RNA degradation
GL24548	GL24548-R1	ko03015	mRNA surveillance pathway
GL24589	GL24589-R1	ko01100	Metabolic pathways
GL24589	GL24589-R1	ko01120	Microbial metabolism in diverse environments
GL24589	GL24589-R1	ko00627	Aminobenzoate degradation
GL24589	GL24589-R1	ko02020	Two-component system
GL24589	GL24589-R1	ko00790	Folate biosynthesis
GL24603	GL24603-R1	ko01100	Metabolic pathways
GL24603	GL24603-R1	ko01120	Microbial metabolism in diverse environments
GL24603	GL24603-R1	ko01230	Biosynthesis of amino acids
GL24603	GL24603-R1	ko00250	Alanine, aspartate and glutamate metabolism
GL24603	GL24603-R1	ko00630	Glyoxylate and dicarboxylate metabolism
GL24603	GL24603-R1	ko00220	Arginine biosynthesis
GL24603	GL24603-R1	ko02020	Two-component system
GL24603	GL24603-R1	ko00910	Nitrogen metabolism
GL24603	GL24603-R1	ko04724	Glutamatergic synapse
GL24603	GL24603-R1	ko04727	GABAergic synapse
GL24655	GL24655-R1	ko05169	Epstein-Barr virus infection
GL24655	GL24655-R1	ko03050	Proteasome
GL24673	GL24673-R1	ko03018	RNA degradation
GL24705	GL24705-R1	ko03040	Spliceosome
GL24705	GL24705-R1	ko03008	Ribosome biogenesis in eukaryotes
GL24854	GL24854-R1	ko01100	Metabolic pathways
GL24854	GL24854-R1	ko00563	Glycosylphosphatidylinositol
GL24870	GL24870-R1	ko04141	Protein processing in endoplasmic reticulum
GL24870	GL24870-R1	ko05134	Legionellosis
GL25085	GL25085-R1	ko03008	Ribosome biogenesis in eukaryotes
GL25094	GL25094-R1	ko04141	Protein processing in endoplasmic reticulum
GL25094	GL25094-R1	ko04120	Ubiquitin mediated proteolysis
GL25317	GL25317-R1	ko01100	Metabolic pathways
GL25317	GL25317-R1	ko01120	Microbial metabolism in diverse environments
GL25317	GL25317-R1	ko00230	Purine metabolism
GL25317	GL25317-R1	ko00920	Sulfur metabolism
GL25323	GL25323-R1	ko03420	Nucleotide excision repair
GL25323	GL25323-R1	ko05203	Viral carcinogenesis
GL25323	GL25323-R1	ko03022	Basal transcription factors
GL25350	GL25350-R1	ko03040	Spliceosome
GL25500	GL25500-R1	ko03018	RNA degradation
GL25500	GL25500-R1	ko05152	Tuberculosis
GL25500	GL25500-R1	ko04212	Longevity regulating pathway - worm
GL25500	GL25500-R1	ko05134	Legionellosis
GL25500	GL25500-R1	ko04940	Type I diabetes mellitus
GL25774	GL25774-R1	ko04111	Cell cycle - yeast
GL25774	GL25774-R1	ko04110	Cell cycle
GL25774	GL25774-R1	ko04113	Meiosis - yeast
GL25774	GL25774-R1	ko03030	DNA replication
GL25799	GL25799-R1	ko05202	Transcriptional misregulation in cancer
GL25834	GL25834-R1	ko00330	Arginine and proline metabolism
GL25877	GL25877-R1	ko03013	RNA transport
GL26011	GL26011-R1	ko00970	Aminoacyl-tRNA biosynthesis
GL26011	GL26011-R1	ko00450	Selenocompound metabolism
GL26017	GL26017-R1	ko01100	Metabolic pathways
GL26017	GL26017-R1	ko00240	Pyrimidine metabolism
GL26017	GL26017-R1	ko00983	Drug metabolism - other enzymes
GL26035	GL26035-R1	ko01100	Metabolic pathways
GL26035	GL26035-R1	ko00500	Starch and sucrose metabolism
GL26108	GL26108-R1	ko01100	Metabolic pathways
GL26108	GL26108-R1	ko01110	Biosynthesis of secondary metabolites
GL26108	GL26108-R1	ko01130	Biosynthesis of antibiotics
GL26108	GL26108-R1	ko01120	Microbial metabolism in diverse environments
GL26108	GL26108-R1	ko01230	Biosynthesis of amino acids
GL26108	GL26108-R1	ko01200	Carbon metabolism
GL26108	GL26108-R1	ko03018	RNA degradation
GL26108	GL26108-R1	ko00010	Glycolysis / Gluconeogenesis
GL26108	GL26108-R1	ko04152	AMPK signaling pathway
GL26108	GL26108-R1	ko00680	Methane metabolism
GL26108	GL26108-R1	ko00030	Pentose phosphate pathway
GL26108	GL26108-R1	ko00051	Fructose and mannose metabolism
GL26108	GL26108-R1	ko00052	Galactose metabolism
GL26108	GL26108-R1	ko05230	Central carbon metabolism in cancer
GL26483	GL26483-R1	ko00770	Pantothenate and CoA biosynthesis
GL26494	GL26494-R1	ko03013	RNA transport
GL26570	GL26570-R1	ko01100	Metabolic pathways
GL26570	GL26570-R1	ko05016	Huntington's disease
GL26570	GL26570-R1	ko00190	Oxidative phosphorylation
GL26570	GL26570-R1	ko05010	Alzheimer's disease
GL26570	GL26570-R1	ko05012	Parkinson's disease
GL26570	GL26570-R1	ko04932	Non-alcoholic fatty liver disease
GL26641	GL26641-R1	ko03013	RNA transport
GL26651	GL26651-R1	ko01100	Metabolic pathways
GL26651	GL26651-R1	ko05016	Huntington's disease
GL26651	GL26651-R1	ko00190	Oxidative phosphorylation
GL26651	GL26651-R1	ko05010	Alzheimer's disease
GL26651	GL26651-R1	ko05012	Parkinson's disease
GL26715	GL26715-R1	ko04145	Phagosome
GL26715	GL26715-R1	ko04130	SNARE interactions in vesicular transport
GL26715	GL26715-R1	ko05134	Legionellosis
GL26728	GL26728-R1	ko01100	Metabolic pathways
GL26728	GL26728-R1	ko01110	Biosynthesis of secondary metabolites
GL26728	GL26728-R1	ko00564	Glycerophospholipid metabolism
GL26728	GL26728-R1	ko00561	Glycerolipid metabolism
GL26728	GL26728-R1	ko00565	Ether lipid metabolism
GL26730	GL26730-R1	ko01100	Metabolic pathways
GL26730	GL26730-R1	ko00240	Pyrimidine metabolism
GL26806	GL26806-R1	ko05206	MicroRNAs in cancer
GL27074	GL27074-R1	ko04144	Endocytosis
GL27191	GL27191-R1	ko03008	Ribosome biogenesis in eukaryotes
GL27344	GL27344-R1	ko01100	Metabolic pathways
GL27344	GL27344-R1	ko00190	Oxidative phosphorylation
GL28049	GL28049-R1	ko04146	Peroxisome
GL28351	GL28351-R1	ko03013	RNA transport
GL28351	GL28351-R1	ko03008	Ribosome biogenesis in eukaryotes
GL28400	GL28400-R1	ko01100	Metabolic pathways
GL28400	GL28400-R1	ko01110	Biosynthesis of secondary metabolites
GL28400	GL28400-R1	ko01130	Biosynthesis of antibiotics
GL28400	GL28400-R1	ko01120	Microbial metabolism in diverse environments
GL28400	GL28400-R1	ko01200	Carbon metabolism
GL28400	GL28400-R1	ko00010	Glycolysis / Gluconeogenesis
GL28400	GL28400-R1	ko00620	Pyruvate metabolism
GL28400	GL28400-R1	ko00640	Propanoate metabolism
GL28400	GL28400-R1	ko00680	Methane metabolism
GL28400	GL28400-R1	ko00720	Carbon fixation pathways in prokaryotes
GL28471	GL28471-R1	ko04111	Cell cycle - yeast
GL28471	GL28471-R1	ko04120	Ubiquitin mediated proteolysis
GL28471	GL28471-R1	ko04110	Cell cycle
GL28471	GL28471-R1	ko04113	Meiosis - yeast
GL28471	GL28471-R1	ko05166	HTLV-I infection
GL28471	GL28471-R1	ko04114	Oocyte meiosis
GL28471	GL28471-R1	ko04914	Progesterone-mediated oocyte maturation
GL28556	GL28556-R1	ko03022	Basal transcription factors
GL28556	GL28556-R1	ko05168	Herpes simplex infection
GL28940	GL28940-R1	ko03018	RNA degradation
GL29181	GL29181-R1	ko01100	Metabolic pathways
GL29181	GL29181-R1	ko01110	Biosynthesis of secondary metabolites
GL29181	GL29181-R1	ko01130	Biosynthesis of antibiotics
GL29181	GL29181-R1	ko01120	Microbial metabolism in diverse environments
GL29181	GL29181-R1	ko01200	Carbon metabolism
GL29181	GL29181-R1	ko00010	Glycolysis / Gluconeogenesis
GL29181	GL29181-R1	ko00680	Methane metabolism
GL29181	GL29181-R1	ko00350	Tyrosine metabolism
GL29181	GL29181-R1	ko00071	Fatty acid degradation
GL29181	GL29181-R1	ko01220	Degradation of aromatic compounds
GL29181	GL29181-R1	ko00982	Drug metabolism - cytochrome P450
GL29181	GL29181-R1	ko00625	Chloroalkane and chloroalkene degradation
GL29181	GL29181-R1	ko00980	Metabolism of xenobiotics by cytochrome P450
GL29181	GL29181-R1	ko05204	Chemical carcinogenesis
GL29181	GL29181-R1	ko00626	Naphthalene degradation
GL29181	GL29181-R1	ko00830	Retinol metabolism
GL29265	GL29265-R1	ko04146	Peroxisome
GL29331	GL29331-R1	ko03410	Base excision repair
GL29359	GL29359-R1	ko03050	Proteasome
GL29394	GL29394-R1	ko04111	Cell cycle - yeast
GL29394	GL29394-R1	ko04113	Meiosis - yeast
GL29394	GL29394-R1	ko03015	mRNA surveillance pathway
GL29394	GL29394-R1	ko04114	Oocyte meiosis
GL29394	GL29394-R1	ko04151	PI3K-Akt signaling pathway
GL29394	GL29394-R1	ko04152	AMPK signaling pathway
GL29394	GL29394-R1	ko04071	Sphingolipid signaling pathway
GL29394	GL29394-R1	ko05160	Hepatitis C
GL29394	GL29394-R1	ko04530	Tight junction
GL29394	GL29394-R1	ko04261	Adrenergic signaling in cardiomyocytes
GL29394	GL29394-R1	ko04728	Dopaminergic synapse
GL29394	GL29394-R1	ko04390	Hippo signaling pathway
GL29394	GL29394-R1	ko04391	Hippo signaling pathway - fly
GL29394	GL29394-R1	ko05142	Chagas disease
GL29394	GL29394-R1	ko04350	TGF-beta signaling pathway
GL29394	GL29394-R1	ko04730	Long-term depression
GL29465	GL29465-R1	ko04011	MAPK signaling pathway - yeast
GL29634	GL29634-R1	ko03013	RNA transport
GL29634	GL29634-R1	ko04141	Protein processing in endoplasmic reticulum
GL29634	GL29634-R1	ko04150	mTOR signaling pathway
GL29673	GL29673-R1	ko03013	RNA transport
GL29673	GL29673-R1	ko03008	Ribosome biogenesis in eukaryotes
GL29834	GL29834-R1	ko03410	Base excision repair
GL29834	GL29834-R1	ko04212	Longevity regulating pathway - worm
GL29834	GL29834-R1	ko04210	Apoptosis
GL29834	GL29834-R1	ko04214	Apoptosis - fly
GL29881	GL29881-R1	ko01110	Biosynthesis of secondary metabolites
GL29881	GL29881-R1	ko01130	Biosynthesis of antibiotics
GL29881	GL29881-R1	ko01200	Carbon metabolism
GL29881	GL29881-R1	ko04011	MAPK signaling pathway - yeast
GL29881	GL29881-R1	ko04146	Peroxisome
GL29881	GL29881-R1	ko00630	Glyoxylate and dicarboxylate metabolism
GL29881	GL29881-R1	ko00380	Tryptophan metabolism
GL29881	GL29881-R1	ko04212	Longevity regulating pathway - worm
GL29881	GL29881-R1	ko00100	Steroid biosynthesis
GL29881	GL29881-R1	ko04068	FoxO signaling pathway
GL29881	GL29881-R1	ko04211	Longevity regulating pathway
GL29881	GL29881-R1	ko05014	Amyotrophic lateral sclerosis
GL29881	GL29881-R1	ko04016	MAPK signaling pathway - plant
GL29885	GL29885-R1	ko03008	Ribosome biogenesis in eukaryotes
GL29885	GL29885-R1	ko05169	Epstein-Barr virus infection
GL29885	GL29885-R1	ko05168	Herpes simplex infection
GL29885	GL29885-R1	ko01524	Platinum drug resistance
GL29885	GL29885-R1	ko04530	Tight junction
GL29885	GL29885-R1	ko04310	Wnt signaling pathway
GL29885	GL29885-R1	ko05162	Measles
GL29885	GL29885-R1	ko04064	NF-kappa B signaling pathway
GL29885	GL29885-R1	ko04520	Adherens junction
GL29885	GL29885-R1	ko04712	Circadian rhythm - plant
GL29964	GL29964-R1	ko03420	Nucleotide excision repair
GL29964	GL29964-R1	ko03030	DNA replication
GL29964	GL29964-R1	ko03410	Base excision repair
GL29964	GL29964-R1	ko03430	Mismatch repair
GL30031	GL30031-R1	ko03018	RNA degradation
GL30051	GL30051-R1	ko01100	Metabolic pathways
GL30051	GL30051-R1	ko05016	Huntington's disease
GL30051	GL30051-R1	ko00190	Oxidative phosphorylation
GL30051	GL30051-R1	ko05010	Alzheimer's disease
GL30051	GL30051-R1	ko05012	Parkinson's disease
GL30051	GL30051-R1	ko04932	Non-alcoholic fatty liver disease
GL30079	GL30079-R1	ko01524	Platinum drug resistance
GL30079	GL30079-R1	ko00480	Glutathione metabolism
GL30079	GL30079-R1	ko00982	Drug metabolism - cytochrome P450
GL30079	GL30079-R1	ko00980	Metabolism of xenobiotics by cytochrome P450
GL30079	GL30079-R1	ko05204	Chemical carcinogenesis
GL30085	GL30085-R1	ko04978	Mineral absorption
GL30130	GL30130-R1	ko01200	Carbon metabolism
GL30130	GL30130-R1	ko00620	Pyruvate metabolism
GL30130	GL30130-R1	ko02020	Two-component system
GL30169	GL30169-R1	ko01100	Metabolic pathways
GL30169	GL30169-R1	ko00590	Arachidonic acid metabolism
GL30203	GL30203-R1	ko01100	Metabolic pathways
GL30203	GL30203-R1	ko00190	Oxidative phosphorylation
GL30203	GL30203-R1	ko04145	Phagosome
GL30203	GL30203-R1	ko04150	mTOR signaling pathway
GL30203	GL30203-R1	ko05110	Vibrio cholerae infection
GL30203	GL30203-R1	ko04721	Synaptic vesicle cycle
GL30203	GL30203-R1	ko05120	Epithelial cell signaling in Helicobacter pylori infection
GL30203	GL30203-R1	ko05323	Rheumatoid arthritis
GL30203	GL30203-R1	ko04966	Collecting duct acid secretion
GL30357	GL30357-R1	ko01100	Metabolic pathways
GL30357	GL30357-R1	ko00770	Pantothenate and CoA biosynthesis
GL30374	GL30374-R1	ko05034	Alcoholism
GL30374	GL30374-R1	ko05202	Transcriptional misregulation in cancer
GL30374	GL30374-R1	ko05322	Systemic lupus erythematosus
GL30398	GL30398-R1	ko03010	Ribosome
GL30508	GL30508-R1	ko04919	Thyroid hormone signaling pathway
GL30508	GL30508-R1	ko04260	Cardiac muscle contraction
GL30508	GL30508-R1	ko04261	Adrenergic signaling in cardiomyocytes
GL30508	GL30508-R1	ko04024	cAMP signaling pathway
GL30508	GL30508-R1	ko04961	Endocrine and other factor-regulated calcium reabsorption
GL30508	GL30508-R1	ko04978	Mineral absorption
GL30508	GL30508-R1	ko04022	cGMP-PKG signaling pathway
GL30508	GL30508-R1	ko04976	Bile secretion
GL30508	GL30508-R1	ko04960	Aldosterone-regulated sodium reabsorption
GL30508	GL30508-R1	ko04918	Thyroid hormone synthesis
GL30508	GL30508-R1	ko04973	Carbohydrate digestion and absorption
GL30508	GL30508-R1	ko04964	Proximal tubule bicarbonate reclamation
GL30508	GL30508-R1	ko04971	Gastric acid secretion
GL30508	GL30508-R1	ko04911	Insulin secretion
GL30508	GL30508-R1	ko04972	Pancreatic secretion
GL30508	GL30508-R1	ko04970	Salivary secretion
GL30508	GL30508-R1	ko04974	Protein digestion and absorption
GL30541	GL30541-R1	ko01120	Microbial metabolism in diverse environments
GL30541	GL30541-R1	ko00330	Arginine and proline metabolism
GL30541	GL30541-R1	ko00380	Tryptophan metabolism
GL30541	GL30541-R1	ko00360	Phenylalanine metabolism
GL30541	GL30541-R1	ko00627	Aminobenzoate degradation
GL30541	GL30541-R1	ko00643	Styrene degradation
GL30614	GL30614-R1	ko01100	Metabolic pathways
GL30614	GL30614-R1	ko00561	Glycerolipid metabolism
GL30639	GL30639-R1	ko04144	Endocytosis
GL30675	GL30675-R1	ko01100	Metabolic pathways
GL30675	GL30675-R1	ko01110	Biosynthesis of secondary metabolites
GL30675	GL30675-R1	ko01130	Biosynthesis of antibiotics
GL30675	GL30675-R1	ko01120	Microbial metabolism in diverse environments
GL30675	GL30675-R1	ko01230	Biosynthesis of amino acids
GL30675	GL30675-R1	ko01200	Carbon metabolism
GL30675	GL30675-R1	ko00010	Glycolysis / Gluconeogenesis
GL30675	GL30675-R1	ko00620	Pyruvate metabolism
GL30675	GL30675-R1	ko00680	Methane metabolism
GL30675	GL30675-R1	ko05230	Central carbon metabolism in cancer
GL30675	GL30675-R1	ko04922	Glucagon signaling pathway
GL30680	GL30680-R1	ko01100	Metabolic pathways
GL30680	GL30680-R1	ko01110	Biosynthesis of secondary metabolites
GL30680	GL30680-R1	ko01130	Biosynthesis of antibiotics
GL30680	GL30680-R1	ko01120	Microbial metabolism in diverse environments
GL30680	GL30680-R1	ko01230	Biosynthesis of amino acids
GL30680	GL30680-R1	ko00230	Purine metabolism
GL30680	GL30680-R1	ko01200	Carbon metabolism
GL30680	GL30680-R1	ko00010	Glycolysis / Gluconeogenesis
GL30680	GL30680-R1	ko05203	Viral carcinogenesis
GL30680	GL30680-R1	ko00620	Pyruvate metabolism
GL30680	GL30680-R1	ko05230	Central carbon metabolism in cancer
GL30680	GL30680-R1	ko04922	Glucagon signaling pathway
GL30680	GL30680-R1	ko04930	Type II diabetes mellitus
GL30707	GL30707-R1	ko01100	Metabolic pathways
GL30707	GL30707-R1	ko01110	Biosynthesis of secondary metabolites
GL30707	GL30707-R1	ko01120	Microbial metabolism in diverse environments
GL30707	GL30707-R1	ko01200	Carbon metabolism
GL30707	GL30707-R1	ko00630	Glyoxylate and dicarboxylate metabolism
GL30847	GL30847-R1	ko01524	Platinum drug resistance
GL30868	GL30868-R1	ko01100	Metabolic pathways
GL30868	GL30868-R1	ko01110	Biosynthesis of secondary metabolites
GL30868	GL30868-R1	ko00970	Aminoacyl-tRNA biosynthesis
GL30868	GL30868-R1	ko00860	Porphyrin and chlorophyll metabolism
GL30906	GL30906-R1	ko04130	SNARE interactions in vesicular transport
GL31148	GL31148-R1	ko04120	Ubiquitin mediated proteolysis
GL31289	GL31289-R1	ko01100	Metabolic pathways
GL31289	GL31289-R1	ko00230	Purine metabolism
GL31289	GL31289-R1	ko00240	Pyrimidine metabolism
GL31289	GL31289-R1	ko03420	Nucleotide excision repair
GL31289	GL31289-R1	ko05166	HTLV-I infection
GL31289	GL31289-R1	ko03030	DNA replication
GL31289	GL31289-R1	ko03410	Base excision repair
GL31317	GL31317-R1	ko04112	Cell cycle - Caulobacter
GL31324	GL31324-R1	ko03010	Ribosome
GL31380	GL31380-R1	ko03010	Ribosome
GL31417	GL31417-R1	ko03010	Ribosome
GL31452	GL31452-R1	ko05169	Epstein-Barr virus infection
GL31452	GL31452-R1	ko03050	Proteasome
GL31479	GL31479-R1	ko01120	Microbial metabolism in diverse environments
GL31479	GL31479-R1	ko00982	Drug metabolism - cytochrome P450
GL31507	GL31507-R1	ko04110	Cell cycle
GL31507	GL31507-R1	ko05166	HTLV-I infection
GL31507	GL31507-R1	ko03460	Fanconi anemia pathway
GL31507	GL31507-R1	ko04214	Apoptosis - fly
GL31507	GL31507-R1	ko04115	p53 signaling pathway
GL31509	GL31509-R1	ko03015	mRNA surveillance pathway
