# Supplementary material for: Genome-wide Identification and Characterization of Natural Antisense Transcripts by Strand-specific RNA Sequencing in Ganoderma lucidum
Source: Sci Rep. 2017 Jul 18;7:5711. doi: 10.1038/s41598-017-04303-6 (PMC5515960; doi:10.1038/s41598-017-04303-6)
Supplement: Supplementary file 8 — Table S7 [file 41598_2017_4303_MOESM8_ESM.xls]

## Sheet: Sheet1
Table S7 Differential enrichment analysis of STs for GO terms across the three developmental stages.
ID	GO Annotation	No. of CDS	No. of CDS Mapped to This Category	Number of ST	Number of ST Mapped to this Category	P value	Q value (FDR)	Significance level	Tissue
GO:0055085	transmembrane transport	16127	340	1260	62	1.51096e-10	5.68121e-08	q<0.01	M
GO:0004497	monooxygenase activity	16127	258	1260	46	6.29134e-08	1.18277e-05	q<0.01	M
GO:0006810	transport	16127	174	1260	34	3.50528e-07	4.39328e-05	q<0.01	M
GO:0005506	iron ion binding	16127	260	1260	44	5.13435e-07	4.82629e-05	q<0.01	M
GO:0009055	electron carrier activity	16127	250	1260	42	1.09636e-06	8.2446e-05	q<0.01	M
GO:0020037	heme binding	16127	257	1260	42	2.22219e-06	0.000139257	q<0.01	M
GO:0055114	oxidation reduction	16127	618	1260	78	6.92492e-06	0.000371967	q<0.01	M
GO:0016491	oxidoreductase activity	16127	482	1260	61	5.37565e-05	0.00252656	q<0.01	M
GO:0005215	transporter activity	16127	65	1260	15	8.44172e-05	0.00352676	q<0.01	M
GO:0016020	membrane	16127	312	1260	43	9.49236e-05	0.00356913	q<0.01	M
GO:0016021	integral to membrane	16127	251	1260	36	0.000148776	0.00508545	q<0.01	M
GO:0003824	catalytic activity	16127	791	1260	86	0.000354166	0.0110972	0.01<q<0.05	M
GO:0005975	carbohydrate metabolic process	16127	220	1260	31	0.000507397	0.0146755	0.01<q<0.05	M
GO:0005488	binding	16127	476	1260	55	0.000858753	0.0230636	0.01<q<0.05	M
GO:0006350	transcription	16127	76	1260	14	0.00136823	0.0342969	0.01<q<0.05	M
GO:0006260	DNA replication	16127	31	1260	8	0.00166883	0.0392175	0.01<q<0.05	M
GO:0008152	metabolic process	16127	683	1260	72	0.00176421	0.0390201	0.01<q<0.05	M
GO:0004553	hydrolase activity, hydrolyzing O-glycosyl compounds	16127	151	1260	22	0.00180596	0.0377245	0.01<q<0.05	M
GO:0003677	DNA binding	16127	319	1260	38	0.00252087	0.0498866	0.01<q<0.05	M
GO:0016614	oxidoreductase activity, acting on CH-OH group of donors	16127	45	1260	9	0.00509106	0.0957118	no	M
GO:0006865	amino acid transport	16127	23	1260	6	0.00572856	0.102568	no	M
GO:0015171	amino acid transmembrane transporter activity	16127	23	1260	6	0.00572856	0.102568	no	M
GO:0003676	nucleic acid binding	16127	461	1260	24	0.00686286	0.112193	no	M
GO:0004030	aldehyde dehydrogenase [NAD(P)+] activity	16127	6	1260	3	0.00746057	0.116882	no	M
GO:0006081	cellular aldehyde metabolic process	16127	6	1260	3	0.00746057	0.116882	no	M
GO:0005524	ATP binding	16127	644	1260	64	0.00762052	0.110204	no	M
GO:0006066	alcohol metabolic process	16127	25	1260	6	0.00854582	0.119008	no	M
GO:0006979	response to oxidative stress	16127	19	1260	5	0.010801	0.145042	no	M
GO:0004301	epoxide hydrolase activity	16127	7	1260	3	0.012038	0.156079	no	M
GO:0006270	DNA replication initiation	16127	7	1260	3	0.012038	0.156079	no	M
GO:0009636	response to toxin	16127	7	1260	3	0.012038	0.156079	no	M
GO:0004650	polygalacturonase activity	16127	13	1260	4	0.0127815	0.150182	no	M
GO:0050660	FAD binding	16127	111	1260	15	0.0134549	0.153304	no	M
GO:0006508	proteolysis	16127	232	1260	26	0.0155926	0.172436	no	M
GO:0003689	DNA clamp loader activity	16127	3	1260	2	0.0168718	0.181251	no	M
GO:0005663	DNA replication factor C complex	16127	3	1260	2	0.0168718	0.181251	no	M
GO:0004003	ATP-dependent DNA helicase activity	16127	8	1260	3	0.0177589	0.180468	no	M
GO:0004129	cytochrome-c oxidase activity	16127	8	1260	3	0.0177589	0.180468	no	M
GO:0005622	intracellular	16127	381	1260	21	0.018478	0.178147	no	M
GO:0022891	substrate-specific transmembrane transporter activity	16127	22	1260	5	0.0191772	0.180266	no	M
GO:0008237	metallopeptidase activity	16127	15	1260	4	0.0207453	0.190249	no	M
GO:0016818	hydrolase activity, acting on acid anhydrides, in phosphorus-containing anhydrides	16127	9	1260	3	0.024561	0.219879	no	M
GO:0042626	ATPase activity, coupled to transmembrane movement of substances	16127	24	1260	5	0.0263165	0.230116	no	M
GO:0003723	RNA binding	16127	104	1260	13	0.0299785	0.25618	no	M
GO:0004100	chitin synthase activity	16127	4	1260	2	0.0311109	0.259949	no	M
GO:0006031	chitin biosynthetic process	16127	4	1260	2	0.0311109	0.259949	no	M
GO:0006094	gluconeogenesis	16127	4	1260	2	0.0311109	0.259949	no	M
GO:0009168	purine ribonucleoside monophosphate biosynthetic process	16127	4	1260	2	0.0311109	0.259949	no	M
GO:0019239	deaminase activity	16127	4	1260	2	0.0311109	0.259949	no	M
GO:0005509	calcium ion binding	16127	34	1260	6	0.0312779	0.23521	no	M
GO:0006096	glycolysis	16127	11	1260	3	0.041013	0.30237	no	M
GO:0010181	FMN binding	16127	37	1260	6	0.0423862	0.306485	no	M
GO:0016758	transferase activity, transferring hexosyl groups	16127	19	1260	4	0.0425762	0.30205	no	M
GO:0005634	nucleus	16127	345	1260	32	0.0455155	0.316923	no	M
GO:0004190	aspartic-type endopeptidase activity	16127	69	1260	9	0.0465546	0.318264	no	M
GO:0009058	biosynthetic process	16127	57	1260	1	0.0465785	0.312741	no	M
GO:0005515	protein binding	16127	363	1260	23	0.0475675	0.313778	no	M
GO:0004540	ribonuclease activity	16127	5	1260	2	0.0478057	0.309913	no	M
GO:0008825	cyclopropane-fatty-acyl-phospholipid synthase activity	16127	5	1260	2	0.0478057	0.309913	no	M
GO:0016052	carbohydrate catabolic process	16127	5	1260	2	0.0478057	0.309913	no	M
GO:0008270	zinc ion binding	16127	598	1260	51	0.0480063	0.295907	no	M
GO:0019787	small conjugating protein ligase activity	16127	20	1260	4	0.0490704	0.297588	no	M
GO:0043687	post-translational protein modification	16127	20	1260	4	0.0490704	0.297588	no	M
GO:0051246	regulation of protein metabolic process	16127	20	1260	4	0.0490704	0.297588	no	M
GO:0016772	transferase activity, transferring phosphorus-containing groups	16127	12	1260	3	0.0504188	0.291653	no	M
GO:0005525	GTP binding	16127	97	1260	11	0.060245	0.343214	no	M
GO:0005739	mitochondrion	16127	13	1260	3	0.0604319	0.33914	no	M
GO:0004221	ubiquitin thiolesterase activity	16127	22	1260	4	0.0629825	0.348256	no	M
GO:0006334	nucleosome assembly	16127	22	1260	4	0.0629825	0.348256	no	M
GO:0043565	sequence-specific DNA binding	16127	52	1260	1	0.0638906	0.343184	no	M
GO:0016787	hydrolase activity	16127	123	1260	13	0.0645023	0.341589	no	M
GO:0003924	GTPase activity	16127	53	1260	7	0.0648761	0.338798	no	M
GO:0000155	two-component sensor activity	16127	6	1260	2	0.0661132	0.340528	no	M
GO:0004673	protein histidine kinase activity	16127	6	1260	2	0.0661132	0.340528	no	M
GO:0005083	small GTPase regulator activity	16127	6	1260	2	0.0661132	0.340528	no	M
GO:0008610	lipid biosynthetic process	16127	6	1260	2	0.0661132	0.340528	no	M
GO:0015520	tetracyclinehydrogen antiporter activity	16127	6	1260	2	0.0661132	0.340528	no	M
GO:0015904	tetracycline transport	16127	6	1260	2	0.0661132	0.340528	no	M
GO:0018106	peptidyl-histidine phosphorylation	16127	6	1260	2	0.0661132	0.340528	no	M
GO:0046677	response to antibiotic	16127	6	1260	2	0.0661132	0.340528	no	M
GO:0051537	2 iron, 2 sulfur cluster binding	16127	6	1260	2	0.0661132	0.340528	no	M
GO:0045449	regulation of transcription	16127	67	1260	2	0.0679495	0.311573	no	M
GO:0005737	cytoplasm	16127	138	1260	14	0.0692794	0.313844	no	M
GO:0006355	regulation of transcription, DNA-dependent	16127	127	1260	13	0.0722139	0.323243	no	M
GO:0016810	hydrolase activity, acting on carbon-nitrogen (but not peptide) bonds	16127	24	1260	4	0.0777761	0.344045	no	M
GO:0000275	mitochondrial proton-transporting ATP synthase complex, catalytic core F(1)	16127	1	1260	1	0.0781298	0.341591	no	M
GO:0000298	endopolyphosphatase activity	16127	1	1260	1	0.0781298	0.341591	no	M
GO:0002098	tRNA wobble uridine modification	16127	1	1260	1	0.0781298	0.341591	no	M
GO:0003872	6-phosphofructokinase activity	16127	1	1260	1	0.0781298	0.341591	no	M
GO:0003876	AMP deaminase activity	16127	1	1260	1	0.0781298	0.341591	no	M
GO:0003884	D-amino-acid oxidase activity	16127	1	1260	1	0.0781298	0.341591	no	M
GO:0003906	DNA-(apurinic or apyrimidinic site) lyase activity	16127	1	1260	1	0.0781298	0.341591	no	M
GO:0003941	L-serine ammonia-lyase activity	16127	1	1260	1	0.0781298	0.341591	no	M
GO:0003950	NAD+ ADP-ribosyltransferase activity	16127	1	1260	1	0.0781298	0.341591	no	M
GO:0004057	arginyltransferase activity	16127	1	1260	1	0.0781298	0.341591	no	M
GO:0004126	cytidine deaminase activity	16127	1	1260	1	0.0781298	0.341591	no	M
GO:0004164	diphthine synthase activity	16127	1	1260	1	0.0781298	0.341591	no	M
GO:0004181	metallocarboxypeptidase activity	16127	1	1260	1	0.0781298	0.341591	no	M
GO:0004198	calcium-dependent cysteine-type endopeptidase activity	16127	1	1260	1	0.0781298	0.341591	no	M
GO:0004347	glucose-6-phosphate isomerase activity	16127	1	1260	1	0.0781298	0.341591	no	M
GO:0004484	mRNA guanylyltransferase activity	16127	1	1260	1	0.0781298	0.341591	no	M
GO:0004594	pantothenate kinase activity	16127	1	1260	1	0.0781298	0.341591	no	M
GO:0004602	glutathione peroxidase activity	16127	1	1260	1	0.0781298	0.341591	no	M
GO:0004743	pyruvate kinase activity	16127	1	1260	1	0.0781298	0.341591	no	M
GO:0004834	tryptophan synthase activity	16127	1	1260	1	0.0781298	0.341591	no	M
GO:0005381	iron ion transmembrane transporter activity	16127	1	1260	1	0.0781298	0.341591	no	M
GO:0005746	mitochondrial respiratory chain	16127	1	1260	1	0.0781298	0.341591	no	M
GO:0005838	proteasome regulatory particle	16127	1	1260	1	0.0781298	0.341591	no	M
GO:0005945	6-phosphofructokinase complex	16127	1	1260	1	0.0781298	0.341591	no	M
GO:0005993	trehalose catabolic process	16127	1	1260	1	0.0781298	0.341591	no	M
GO:0006069	ethanol oxidation	16127	1	1260	1	0.0781298	0.341591	no	M
GO:0006261	DNA-dependent DNA replication	16127	1	1260	1	0.0781298	0.341591	no	M
GO:0006275	regulation of DNA replication	16127	1	1260	1	0.0781298	0.341591	no	M
GO:0006471	protein amino acid ADP-ribosylation	16127	1	1260	1	0.0781298	0.341591	no	M
GO:0006621	protein retention in ER lumen	16127	1	1260	1	0.0781298	0.341591	no	M
GO:0006826	iron ion transport	16127	1	1260	1	0.0781298	0.341591	no	M
GO:0008154	actin polymerization or depolymerization	16127	1	1260	1	0.0781298	0.341591	no	M
GO:0008833	deoxyribonuclease IV (phage-T4-induced) activity	16127	1	1260	1	0.0781298	0.341591	no	M
GO:0015926	glucosidase activity	16127	1	1260	1	0.0781298	0.341591	no	M
GO:0016481	negative regulation of transcription	16127	1	1260	1	0.0781298	0.341591	no	M
GO:0016598	protein arginylation	16127	1	1260	1	0.0781298	0.341591	no	M
GO:0017183	peptidyl-diphthamide biosynthetic process from peptidyl-histidine	16127	1	1260	1	0.0781298	0.341591	no	M
GO:0030870	Mre11 complex	16127	1	1260	1	0.0781298	0.341591	no	M
GO:0030955	potassium ion binding	16127	1	1260	1	0.0781298	0.341591	no	M
GO:0042255	ribosome assembly	16127	1	1260	1	0.0781298	0.341591	no	M
GO:0043626	PCNA complex	16127	1	1260	1	0.0781298	0.341591	no	M
GO:0045329	carnitine biosynthetic process	16127	1	1260	1	0.0781298	0.341591	no	M
GO:0046087	cytidine metabolic process	16127	1	1260	1	0.0781298	0.341591	no	M
GO:0046923	ER retention sequence binding	16127	1	1260	1	0.0781298	0.341591	no	M
GO:0048193	Golgi vesicle transport	16127	1	1260	1	0.0781298	0.341591	no	M
GO:0050353	trimethyllysine dioxygenase activity	16127	1	1260	1	0.0781298	0.341591	no	M
GO:0006468	protein amino acid phosphorylation	16127	240	1260	21	0.0792987	0.225881	no	M
GO:0016887	ATPase activity	16127	46	1260	6	0.082262	0.23256	no	M
GO:0004672	protein kinase activity	16127	202	1260	18	0.0837924	0.235119	no	M
GO:0006306	DNA methylation	16127	7	1260	2	0.0853357	0.237676	no	M
GO:0006888	ER to Golgi vesicle-mediated transport	16127	7	1260	2	0.0853357	0.237676	no	M
GO:0017111	nucleoside-triphosphatase activity	16127	96	1260	10	0.0876178	0.240469	no	M
GO:0004252	serine-type endopeptidase activity	16127	46	1260	1	0.0921857	0.251173	no	M
GO:0004601	peroxidase activity	16127	16	1260	3	0.0927394	0.250863	no	M
GO:0004674	protein serine/threonine kinase activity	16127	173	1260	15	0.0988899	0.26559	no	M
GO:0000166	nucleotide binding	16127	214	1260	17	0.100773	0.268729	no	M
GO:0000156	two-component response regulator activity	16127	8	1260	2	0.104901	0.277767	no	M
GO:0003700	transcription factor activity	16127	105	1260	10	0.107898	0.283705	no	M
GO:0015031	protein transport	16127	57	1260	2	0.110855	0.289455	no	M
GO:0030170	pyridoxal phosphate binding	16127	56	1260	2	0.11605	0.300928	no	M
GO:0006412	translation	16127	149	1260	12	0.11912	0.306775	no	M
GO:0000160	two-component signal transduction system (phosphorelay)	16127	9	1260	2	0.124347	0.318058	no	M
GO:0006289	nucleotide-excision repair	16127	9	1260	2	0.124347	0.318058	no	M
GO:0004386	helicase activity	16127	84	1260	8	0.12527	0.316119	no	M
GO:0000786	nucleosome	16127	20	1260	3	0.136412	0.341938	no	M
GO:0004812	aminoacyl-tRNA ligase activity	16127	32	1260	4	0.137432	0.342215	no	M
GO:0006281	DNA repair	16127	46	1260	5	0.142225	0.35182	no	M
GO:0003993	acid phosphatase activity	16127	10	1260	2	0.143302	0.352168	no	M
GO:0008324	cation transmembrane transporter activity	16127	10	1260	2	0.143302	0.352168	no	M
GO:0016301	kinase activity	16127	10	1260	2	0.143302	0.352168	no	M
GO:0000062	acyl-CoA binding	16127	2	1260	1	0.14406	0.347222	no	M
GO:0000103	sulfate assimilation	16127	2	1260	1	0.14406	0.347222	no	M
GO:0000154	rRNA modification	16127	2	1260	1	0.14406	0.347222	no	M
GO:0000179	rRNA (adenine-N6,N6-)-dimethyltransferase activity	16127	2	1260	1	0.14406	0.347222	no	M
GO:0000502	proteasome complex	16127	2	1260	1	0.14406	0.347222	no	M
GO:0003796	lysozyme activity	16127	2	1260	1	0.14406	0.347222	no	M
GO:0003951	NAD+ kinase activity	16127	2	1260	1	0.14406	0.347222	no	M
GO:0003980	UDP-glucoseglycoprotein glucosyltransferase activity	16127	2	1260	1	0.14406	0.347222	no	M
GO:0004047	aminomethyltransferase activity	16127	2	1260	1	0.14406	0.347222	no	M
GO:0004091	carboxylesterase activity	16127	2	1260	1	0.14406	0.347222	no	M
GO:0004108	citrate (Si)-synthase activity	16127	2	1260	1	0.14406	0.347222	no	M
GO:0004451	isocitrate lyase activity	16127	2	1260	1	0.14406	0.347222	no	M
GO:0004470	malic enzyme activity	16127	2	1260	1	0.14406	0.347222	no	M
GO:0004555	alpha,alpha-trehalase activity	16127	2	1260	1	0.14406	0.347222	no	M
GO:0004556	alpha-amylase activity	16127	2	1260	1	0.14406	0.347222	no	M
GO:0004652	polynucleotide adenylyltransferase activity	16127	2	1260	1	0.14406	0.347222	no	M
GO:0004818	glutamate-tRNA ligase activity	16127	2	1260	1	0.14406	0.347222	no	M
GO:0004825	methionine-tRNA ligase activity	16127	2	1260	1	0.14406	0.347222	no	M
GO:0005773	vacuole	16127	2	1260	1	0.14406	0.347222	no	M
GO:0005787	signal peptidase complex	16127	2	1260	1	0.14406	0.347222	no	M
GO:0005991	trehalose metabolic process	16127	2	1260	1	0.14406	0.347222	no	M
GO:0006303	double-strand break repair via nonhomologous end joining	16127	2	1260	1	0.14406	0.347222	no	M
GO:0006424	glutamyl-tRNA aminoacylation	16127	2	1260	1	0.14406	0.347222	no	M
GO:0006428	isoleucyl-tRNA aminoacylation	16127	2	1260	1	0.14406	0.347222	no	M
GO:0006431	methionyl-tRNA aminoacylation	16127	2	1260	1	0.14406	0.347222	no	M
GO:0006446	regulation of translational initiation	16127	2	1260	1	0.14406	0.347222	no	M
GO:0008239	dipeptidyl-peptidase activity	16127	2	1260	1	0.14406	0.347222	no	M
GO:0008649	rRNA methyltransferase activity	16127	2	1260	1	0.14406	0.347222	no	M
GO:0009253	peptidoglycan catabolic process	16127	2	1260	1	0.14406	0.347222	no	M
GO:0009712	catechol metabolic process	16127	2	1260	1	0.14406	0.347222	no	M
GO:0015629	actin cytoskeleton	16127	2	1260	1	0.14406	0.347222	no	M
GO:0015937	coenzyme A biosynthetic process	16127	2	1260	1	0.14406	0.347222	no	M
GO:0016149	translation release factor activity, codon specific	16127	2	1260	1	0.14406	0.347222	no	M
GO:0018576	catechol 1,2-dioxygenase activity	16127	2	1260	1	0.14406	0.347222	no	M
GO:0019211	phosphatase activator activity	16127	2	1260	1	0.14406	0.347222	no	M
GO:0031123	RNA 3'-end processing	16127	2	1260	1	0.14406	0.347222	no	M
GO:0042176	regulation of protein catabolic process	16127	2	1260	1	0.14406	0.347222	no	M
GO:0042765	GPI-anchor transamidase complex	16127	2	1260	1	0.14406	0.347222	no	M
GO:0043631	RNA polyadenylation	16127	2	1260	1	0.14406	0.347222	no	M
GO:0046373	L-arabinose metabolic process	16127	2	1260	1	0.14406	0.347222	no	M
GO:0046556	alpha-N-arabinofuranosidase activity	16127	2	1260	1	0.14406	0.347222	no	M
GO:0003735	structural constituent of ribosome	16127	107	1260	8	0.14433	0.275472	no	M
GO:0005840	ribosome	16127	105	1260	8	0.145279	0.275883	no	M
GO:0046872	metal ion binding	16127	37	1260	1	0.154405	0.291739	no	M
GO:0043169	cation binding	16127	91	1260	7	0.155364	0.292084	no	M
GO:0015986	ATP synthesis coupled proton transport	16127	22	1260	3	0.156635	0.293008	no	M
GO:0006511	ubiquitin-dependent protein catabolic process	16127	35	1260	4	0.15682	0.291903	no	M
GO:0006886	intracellular protein transport	16127	67	1260	6	0.159142	0.294765	no	M
GO:0004568	chitinase activity	16127	11	1260	2	0.161476	0.297623	no	M
GO:0006032	chitin catabolic process	16127	11	1260	2	0.161476	0.297623	no	M
GO:0016747	transferase activity, transferring acyl groups other than amino-acyl groups	16127	11	1260	2	0.161476	0.297623	no	M
GO:0005743	mitochondrial inner membrane	16127	23	1260	3	0.166071	0.301655	no	M
GO:0016192	vesicle-mediated transport	16127	38	1260	4	0.173245	0.313173	no	M
GO:0006457	protein folding	16127	57	1260	5	0.177675	0.319644	no	M
GO:0005789	endoplasmic reticulum membrane	16127	12	1260	2	0.178646	0.319862	no	M
GO:0016310	phosphorylation	16127	12	1260	2	0.178646	0.319862	no	M
GO:0016998	cell wall macromolecule catabolic process	16127	12	1260	2	0.178646	0.319862	no	M
GO:0008026	ATP-dependent helicase activity	16127	64	1260	4	0.179888	0.317548	no	M
GO:0007165	signal transduction	16127	67	1260	5	0.181693	0.319236	no	M
GO:0008236	serine-type peptidase activity	16127	45	1260	2	0.182812	0.319709	no	M
GO:0006396	RNA processing	16127	33	1260	1	0.190762	0.332067	no	M
GO:0004175	endopeptidase activity	16127	13	1260	2	0.194646	0.337266	no	M
GO:0008033	tRNA processing	16127	13	1260	2	0.194646	0.337266	no	M
GO:0006310	DNA recombination	16127	27	1260	3	0.198156	0.340213	no	M
GO:0009277	fungal-type cell wall	16127	27	1260	3	0.198156	0.340213	no	M
GO:0003697	single-stranded DNA binding	16127	3	1260	1	0.199218	0.338942	no	M
GO:0003918	DNA topoisomerase (ATP-hydrolyzing) activity	16127	3	1260	1	0.199218	0.338942	no	M
GO:0004339	glucan 1,4-alpha-glucosidase activity	16127	3	1260	1	0.199218	0.338942	no	M
GO:0004356	glutamate-ammonia ligase activity	16127	3	1260	1	0.199218	0.338942	no	M
GO:0004822	isoleucine-tRNA ligase activity	16127	3	1260	1	0.199218	0.338942	no	M
GO:0005247	voltage-gated chloride channel activity	16127	3	1260	1	0.199218	0.338942	no	M
GO:0005801	cis-Golgi network	16127	3	1260	1	0.199218	0.338942	no	M
GO:0005976	polysaccharide metabolic process	16127	3	1260	1	0.199218	0.338942	no	M
GO:0005992	trehalose biosynthetic process	16127	3	1260	1	0.199218	0.338942	no	M
GO:0006108	malate metabolic process	16127	3	1260	1	0.199218	0.338942	no	M
GO:0006366	transcription from RNA polymerase II promoter	16127	3	1260	1	0.199218	0.338942	no	M
GO:0006370	mRNA capping	16127	3	1260	1	0.199218	0.338942	no	M
GO:0006461	protein complex assembly	16127	3	1260	1	0.199218	0.338942	no	M
GO:0006465	signal peptide processing	16127	3	1260	1	0.199218	0.338942	no	M
GO:0006546	glycine catabolic process	16127	3	1260	1	0.199218	0.338942	no	M
GO:0006568	tryptophan metabolic process	16127	3	1260	1	0.199218	0.338942	no	M
GO:0008287	protein serine/threonine phosphatase complex	16127	3	1260	1	0.199218	0.338942	no	M
GO:0008897	holo-[acyl-carrier-protein] synthase activity	16127	3	1260	1	0.199218	0.338942	no	M
GO:0009059	macromolecule biosynthetic process	16127	3	1260	1	0.199218	0.338942	no	M
GO:0016568	chromatin modification	16127	3	1260	1	0.199218	0.338942	no	M
GO:0016799	hydrolase activity, hydrolyzing N-glycosyl compounds	16127	3	1260	1	0.199218	0.338942	no	M
GO:0016888	endodeoxyribonuclease activity, producing 5'-phosphomonoesters	16127	3	1260	1	0.199218	0.338942	no	M
GO:0030127	COPII vesicle coat	16127	3	1260	1	0.199218	0.338942	no	M
GO:0030599	pectinesterase activity	16127	3	1260	1	0.199218	0.338942	no	M
GO:0033180	proton-transporting V-type ATPase, V1 domain	16127	3	1260	1	0.199218	0.338942	no	M
GO:0006629	lipid metabolic process	16127	51	1260	3	0.200232	0.306046	no	M
GO:0050662	coenzyme binding	16127	32	1260	1	0.200679	0.305487	no	M
GO:0007264	small GTPase mediated signal transduction	16127	42	1260	2	0.202994	0.307765	no	M
GO:0008168	methyltransferase activity	16127	49	1260	4	0.203316	0.307015	no	M
GO:0006812	cation transport	16127	28	1260	3	0.204607	0.307729	no	M
GO:0004298	threonine-type endopeptidase activity	16127	14	1260	2	0.209358	0.313621	no	M
GO:0005694	chromosome	16127	14	1260	2	0.209358	0.313621	no	M
GO:0005839	proteasome core complex	16127	14	1260	2	0.209358	0.313621	no	M
GO:0006397	mRNA processing	16127	14	1260	2	0.209358	0.313621	no	M
GO:0006807	nitrogen compound metabolic process	16127	14	1260	2	0.209358	0.313621	no	M
GO:0008233	peptidase activity	16127	14	1260	2	0.209358	0.313621	no	M
GO:0009987	cellular process	16127	14	1260	2	0.209358	0.313621	no	M
GO:0051603	proteolysis involved in cellular protein catabolic process	16127	14	1260	2	0.209358	0.313621	no	M
GO:0005576	extracellular region	16127	41	1260	2	0.209729	0.304472	no	M
GO:0004871	signal transducer activity	16127	29	1260	3	0.210397	0.304266	no	M
GO:0005199	structural constituent of cell wall	16127	29	1260	3	0.210397	0.304266	no	M
GO:0004222	metalloendopeptidase activity	16127	30	1260	3	0.21552	0.309296	no	M
GO:0006418	tRNA aminoacylation for protein translation	16127	31	1260	3	0.219979	0.314494	no	M
GO:0004713	protein tyrosine kinase activity	16127	42	1260	3	0.229625	0.327042	no	M
GO:0000287	magnesium ion binding	16127	41	1260	3	0.231298	0.328181	no	M
GO:0044237	cellular metabolic process	16127	28	1260	1	0.243211	0.343788	no	M
GO:0051287	NAD or NADH binding	16127	28	1260	1	0.243211	0.343788	no	M
GO:0000276	mitochondrial proton-transporting ATP synthase complex, coupling factor F(o)	16127	4	1260	1	0.244884	0.343568	no	M
GO:0003747	translation release factor activity	16127	4	1260	1	0.244884	0.343568	no	M
GO:0003849	3-deoxy-7-phosphoheptulonate synthase activity	16127	4	1260	1	0.244884	0.343568	no	M
GO:0003910	DNA ligase (ATP) activity	16127	4	1260	1	0.244884	0.343568	no	M
GO:0004096	catalase activity	16127	4	1260	1	0.244884	0.343568	no	M
GO:0004722	protein serine/threonine phosphatase activity	16127	4	1260	1	0.244884	0.343568	no	M
GO:0005375	copper ion transmembrane transporter activity	16127	4	1260	1	0.244884	0.343568	no	M
GO:0005618	cell wall	16127	4	1260	1	0.244884	0.343568	no	M
GO:0005778	peroxisomal membrane	16127	4	1260	1	0.244884	0.343568	no	M
GO:0006821	chloride transport	16127	4	1260	1	0.244884	0.343568	no	M
GO:0008121	ubiquinol-cytochrome-c reductase activity	16127	4	1260	1	0.244884	0.343568	no	M
GO:0008199	ferric iron binding	16127	4	1260	1	0.244884	0.343568	no	M
GO:0016209	antioxidant activity	16127	4	1260	1	0.244884	0.343568	no	M
GO:0018580	2-nitropropane dioxygenase activity	16127	4	1260	1	0.244884	0.343568	no	M
GO:0030529	ribonucleoprotein complex	16127	4	1260	1	0.244884	0.343568	no	M
GO:0031105	septin complex	16127	4	1260	1	0.244884	0.343568	no	M
GO:0051082	unfolded protein binding	16127	35	1260	2	0.248032	0.32838	no	M
GO:0016740	transferase activity	16127	27	1260	1	0.254421	0.335657	no	M
GO:0045454	cell redox homeostasis	16127	20	1260	2	0.268377	0.352832	no	M
GO:0050661	NADP or NADPH binding	16127	20	1260	2	0.268377	0.352832	no	M
GO:0004185	serine-type carboxypeptidase activity	16127	21	1260	2	0.27346	0.357017	no	M
GO:0031072	heat shock protein binding	16127	29	1260	2	0.27579	0.358814	no	M
GO:0006470	protein amino acid dephosphorylation	16127	23	1260	2	0.279997	0.363031	no	M
GO:0016788	hydrolase activity, acting on ester bonds	16127	23	1260	2	0.279997	0.363031	no	M
GO:0006754	ATP biosynthetic process	16127	24	1260	2	0.28159	0.362596	no	M
GO:0015662	ATPase activity, coupled to transmembrane movement of ions, phosphorylative mechanism	16127	24	1260	2	0.28159	0.362596	no	M
GO:0016820	hydrolase activity, acting on acid anhydrides, catalyzing transmembrane movement of substances	16127	24	1260	2	0.28159	0.362596	no	M
GO:0003899	DNA-directed RNA polymerase activity	16127	26	1260	2	0.281797	0.359172	no	M
GO:0005507	copper ion binding	16127	26	1260	2	0.281797	0.359172	no	M
GO:0030246	carbohydrate binding	16127	25	1260	2	0.282165	0.357219	no	M
GO:0006415	translational termination	16127	5	1260	1	0.282202	0.356067	no	M
GO:0007031	peroxisome organization	16127	5	1260	1	0.282202	0.356067	no	M
GO:0008137	NADH dehydrogenase (ubiquinone) activity	16127	5	1260	1	0.282202	0.356067	no	M
GO:0008202	steroid metabolic process	16127	5	1260	1	0.282202	0.356067	no	M
GO:0015940	pantothenate biosynthetic process	16127	5	1260	1	0.282202	0.356067	no	M
GO:0016151	nickel ion binding	16127	5	1260	1	0.282202	0.356067	no	M
GO:0016702	oxidoreductase activity, acting on single donors with incorporation of molecular oxygen, incorporation of two atoms of oxygen	16127	5	1260	1	0.282202	0.356067	no	M
GO:0016876	ligase activity, forming aminoacyl-tRNA and related compounds	16127	5	1260	1	0.282202	0.356067	no	M
GO:0043039	tRNA aminoacylation	16127	5	1260	1	0.282202	0.356067	no	M
GO:0044262	cellular carbohydrate metabolic process	16127	5	1260	1	0.282202	0.356067	no	M
GO:0048038	quinone binding	16127	5	1260	1	0.282202	0.356067	no	M
GO:0051276	chromosome organization	16127	5	1260	1	0.282202	0.356067	no	M
GO:0008565	protein transporter activity	16127	24	1260	1	0.288718	0.350187	no	M
GO:0007186	G-protein coupled receptor protein signaling pathway	16127	23	1260	1	0.300154	0.362888	no	M
GO:0016791	phosphatase activity	16127	23	1260	1	0.300154	0.362888	no	M
GO:0000175	3'-5'-exoribonuclease activity	16127	6	1260	1	0.312197	0.375035	no	M
GO:0004609	phosphatidylserine decarboxylase activity	16127	6	1260	1	0.312197	0.375035	no	M
GO:0006265	DNA topological change	16127	6	1260	1	0.312197	0.375035	no	M
GO:0006284	base-excision repair	16127	6	1260	1	0.312197	0.375035	no	M
GO:0006725	cellular aromatic compound metabolic process	16127	6	1260	1	0.312197	0.375035	no	M
GO:0045735	nutrient reservoir activity	16127	6	1260	1	0.312197	0.375035	no	M
GO:0003743	translation initiation factor activity	16127	20	1260	1	0.333191	0.392727	no	M
GO:0016616	oxidoreductase activity, acting on the CH-OH group of donors, NAD or NADP as acceptor	16127	20	1260	1	0.333191	0.392727	no	M
GO:0016627	oxidoreductase activity, acting on the CH-CH group of donors	16127	20	1260	1	0.333191	0.392727	no	M
GO:0001522	pseudouridine synthesis	16127	7	1260	1	0.335785	0.392096	no	M
GO:0004437	inositol or phosphatidylinositol phosphatase activity	16127	7	1260	1	0.335785	0.392096	no	M
GO:0009073	aromatic amino acid family biosynthetic process	16127	7	1260	1	0.335785	0.392096	no	M
GO:0009451	RNA modification	16127	7	1260	1	0.335785	0.392096	no	M
GO:0016459	myosin complex	16127	7	1260	1	0.335785	0.392096	no	M
GO:0016651	oxidoreductase activity, acting on NADH or NADPH	16127	7	1260	1	0.335785	0.392096	no	M
GO:0019752	carboxylic acid metabolic process	16127	7	1260	1	0.335785	0.392096	no	M
GO:0033178	proton-transporting two-sector ATPase complex, catalytic domain	16127	7	1260	1	0.335785	0.392096	no	M
GO:0046912	transferase activity, transferring acyl groups, acyl groups converted into alkyl on transfer	16127	7	1260	1	0.335785	0.392096	no	M
GO:0006413	translational initiation	16127	19	1260	1	0.343369	0.390051	no	M
GO:0016773	phosphotransferase activity, alcohol group as acceptor	16127	19	1260	1	0.343369	0.390051	no	M
GO:0004806	triglyceride lipase activity	16127	18	1260	1	0.352876	0.398443	no	M
GO:0003774	motor activity	16127	8	1260	1	0.353782	0.39827	no	M
GO:0005216	ion channel activity	16127	8	1260	1	0.353782	0.39827	no	M
GO:0006486	protein amino acid glycosylation	16127	8	1260	1	0.353782	0.39827	no	M
GO:0006825	copper ion transport	16127	8	1260	1	0.353782	0.39827	no	M
GO:0008483	transaminase activity	16127	8	1260	1	0.353782	0.39827	no	M
GO:0016455	RNA polymerase II transcription mediator activity	16127	8	1260	1	0.353782	0.39827	no	M
GO:0016592	mediator complex	16127	8	1260	1	0.353782	0.39827	no	M
GO:0042254	ribosome biogenesis	16127	8	1260	1	0.353782	0.39827	no	M
GO:0046933	hydrogen ion transporting ATP synthase activity, rotational mechanism	16127	8	1260	1	0.353782	0.39827	no	M
GO:0005089	Rho guanyl-nucleotide exchange factor activity	16127	17	1260	1	0.361526	0.396308	no	M
GO:0016311	dephosphorylation	16127	17	1260	1	0.361526	0.396308	no	M
GO:0016884	carbon-nitrogen ligase activity, with glutamine as amido-N-donor	16127	17	1260	1	0.361526	0.396308	no	M
GO:0006357	regulation of transcription from RNA polymerase II promoter	16127	9	1260	1	0.366918	0.398732	no	M
GO:0008299	isoprenoid biosynthetic process	16127	9	1260	1	0.366918	0.398732	no	M
GO:0009982	pseudouridine synthase activity	16127	9	1260	1	0.366918	0.398732	no	M
GO:0015205	nucleobase transmembrane transporter activity	16127	9	1260	1	0.366918	0.398732	no	M
GO:0015931	nucleobase, nucleoside, nucleotide and nucleic acid transport	16127	9	1260	1	0.366918	0.398732	no	M
GO:0016070	RNA metabolic process	16127	9	1260	1	0.366918	0.398732	no	M
GO:0044267	cellular protein metabolic process	16127	9	1260	1	0.366918	0.398732	no	M
GO:0046961	proton-transporting ATPase activity, rotational mechanism	16127	9	1260	1	0.366918	0.398732	no	M
GO:0003702	RNA polymerase II transcription factor activity	16127	16	1260	1	0.369103	0.392042	no	M
GO:0003779	actin binding	16127	16	1260	1	0.369103	0.392042	no	M
GO:0019001	guanyl nucleotide binding	16127	16	1260	1	0.369103	0.392042	no	M
GO:0051536	iron-sulfur cluster binding	16127	16	1260	1	0.369103	0.392042	no	M
GO:0004571	mannosyl-oligosaccharide 1,2-alpha-mannosidase activity	16127	10	1260	1	0.375842	0.394739	no	M
GO:0015078	hydrogen ion transmembrane transporter activity	16127	10	1260	1	0.375842	0.394739	no	M
GO:0016757	transferase activity, transferring glycosyl groups	16127	10	1260	1	0.375842	0.394739	no	M
GO:0003755	peptidyl-prolyl cis-trans isomerase activity	16127	14	1260	1	0.380035	0.395826	no	M
GO:0004519	endonuclease activity	16127	14	1260	1	0.380035	0.395826	no	M
GO:0008415	acyltransferase activity	16127	14	1260	1	0.380035	0.395826	no	M
GO:0016779	nucleotidyltransferase activity	16127	14	1260	1	0.380035	0.395826	no	M
GO:0003684	damaged DNA binding	16127	11	1260	1	0.381131	0.392617	no	M
GO:0006298	mismatch repair	16127	11	1260	1	0.381131	0.392617	no	M
GO:0006633	fatty acid biosynthetic process	16127	11	1260	1	0.381131	0.392617	no	M
GO:0030983	mismatched DNA binding	16127	11	1260	1	0.381131	0.392617	no	M
GO:0000036	acyl carrier activity	16127	13	1260	1	0.382798	0.39006	no	M
GO:0004177	aminopeptidase activity	16127	13	1260	1	0.382798	0.39006	no	M
GO:0004197	cysteine-type endopeptidase activity	16127	13	1260	1	0.382798	0.39006	no	M
GO:0004518	nuclease activity	16127	13	1260	1	0.382798	0.39006	no	M
GO:0006099	tricarboxylic acid cycle	16127	13	1260	1	0.382798	0.39006	no	M
GO:0008654	phospholipid biosynthetic process	16127	13	1260	1	0.382798	0.39006	no	M
GO:0030248	cellulose binding	16127	13	1260	1	0.382798	0.39006	no	M
GO:0003887	DNA-directed DNA polymerase activity	16127	12	1260	1	0.383298	0.383298	no	M
GO:0003995	acyl-CoA dehydrogenase activity	16127	12	1260	1	0.383298	0.383298	no	M
GO:0005097	Rab GTPase activator activity	16127	12	1260	1	0.383298	0.383298	no	M
GO:0006506	GPI anchor biosynthetic process	16127	12	1260	1	0.383298	0.383298	no	M
GO:0007049	cell cycle	16127	12	1260	1	0.383298	0.383298	no	M
GO:0008138	protein tyrosine/serine/threonine phosphatase activity	16127	12	1260	1	0.383298	0.383298	no	M
GO:0030117	membrane coat	16127	12	1260	1	0.383298	0.383298	no	M
GO:0051539	4 iron, 4 sulfur cluster binding	16127	12	1260	1	0.383298	0.383298	no	M
GO:0055085	transmembrane transport	16127	340	1238	60	5.56622e-10	2.15413e-07	q<0.01	P
GO:0004497	monooxygenase activity	16127	258	1238	46	3.7798e-08	7.31391e-06	q<0.01	P
GO:0006810	transport	16127	174	1238	33	6.9421e-07	8.95531e-05	q<0.01	P
GO:0005506	iron ion binding	16127	260	1238	43	8.01357e-07	7.75312e-05	q<0.01	P
GO:0020037	heme binding	16127	257	1238	42	1.44266e-06	0.000111662	q<0.01	P
GO:0009055	electron carrier activity	16127	250	1238	41	1.73596e-06	0.000111969	q<0.01	P
GO:0043169	cation binding	16127	91	1238	20	1.06306e-05	0.00058772	q<0.01	P
GO:0055114	oxidation reduction	16127	618	1238	74	3.46856e-05	0.00167791	q<0.01	P
GO:0005215	transporter activity	16127	65	1238	15	6.96942e-05	0.00299685	q<0.01	P
GO:0005975	carbohydrate metabolic process	16127	220	1238	32	0.000187553	0.00725831	q<0.01	P
GO:0003824	catalytic activity	16127	791	1238	86	0.000214613	0.00755047	q<0.01	P
GO:0016021	integral to membrane	16127	251	1238	35	0.000218982	0.00706218	q<0.01	P
GO:0016020	membrane	16127	312	1238	41	0.000241833	0.0071992	q<0.01	P
GO:0004553	hydrolase activity, hydrolyzing O-glycosyl compounds	16127	151	1238	24	0.000300116	0.00829605	q<0.01	P
GO:0006350	transcription	16127	76	1238	14	0.00117056	0.0302006	0.01<q<0.05	P
GO:0008152	metabolic process	16127	683	1238	72	0.00120261	0.0290881	0.01<q<0.05	P
GO:0016491	oxidoreductase activity	16127	482	1238	54	0.00122021	0.0277778	0.01<q<0.05	P
GO:0005488	binding	16127	476	1238	53	0.00148876	0.0320084	0.01<q<0.05	P
GO:0006260	DNA replication	16127	31	1238	8	0.00149907	0.0305337	0.01<q<0.05	P
GO:0003677	DNA binding	16127	319	1238	38	0.00194372	0.037611	0.01<q<0.05	P
GO:0008237	metallopeptidase activity	16127	15	1238	5	0.0035852	0.0660701	no	P
GO:0016614	oxidoreductase activity, acting on CH-OH group of donors	16127	45	1238	9	0.00458019	0.0805697	no	P
GO:0006508	proteolysis	16127	232	1238	28	0.00507273	0.0853542	no	P
GO:0004030	aldehyde dehydrogenase [NAD(P)+] activity	16127	6	1238	3	0.00710772	0.114612	no	P
GO:0006081	cellular aldehyde metabolic process	16127	6	1238	3	0.00710772	0.114612	no	P
GO:0006066	alcohol metabolic process	16127	25	1238	6	0.00790626	0.117682	no	P
GO:0003676	nucleic acid binding	16127	461	1238	24	0.00863031	0.123701	no	P
GO:0006979	response to oxidative stress	16127	19	1238	5	0.0100959	0.13954	no	P
GO:0005524	ATP binding	16127	644	1238	62	0.0101551	0.135518	no	P
GO:0004301	epoxide hydrolase activity	16127	7	1238	3	0.0114856	0.148165	no	P
GO:0006270	DNA replication initiation	16127	7	1238	3	0.0114856	0.148165	no	P
GO:0009636	response to toxin	16127	7	1238	3	0.0114856	0.148165	no	P
GO:0004650	polygalacturonase activity	16127	13	1238	4	0.0120705	0.141554	no	P
GO:0003689	DNA clamp loader activity	16127	3	1238	2	0.0163116	0.185665	no	P
GO:0005663	DNA replication factor C complex	16127	3	1238	2	0.0163116	0.185665	no	P
GO:0006370	mRNA capping	16127	3	1238	2	0.0163116	0.185665	no	P
GO:0004003	ATP-dependent DNA helicase activity	16127	8	1238	3	0.0169691	0.177487	no	P
GO:0004129	cytochrome-c oxidase activity	16127	8	1238	3	0.0169691	0.177487	no	P
GO:0022891	substrate-specific transmembrane transporter activity	16127	22	1238	5	0.0180052	0.178667	no	P
GO:0006865	amino acid transport	16127	23	1238	5	0.0212453	0.205548	no	P
GO:0015171	amino acid transmembrane transporter activity	16127	23	1238	5	0.0212453	0.205548	no	P
GO:0005622	intracellular	16127	381	1238	21	0.0218137	0.200998	no	P
GO:0050660	FAD binding	16127	111	1238	14	0.0222293	0.200064	no	P
GO:0016818	hydrolase activity, acting on acid anhydrides, in phosphorus-containing anhydrides	16127	9	1238	3	0.0235034	0.206723	no	P
GO:0003723	RNA binding	16127	104	1238	13	0.0272582	0.234421	no	P
GO:0004100	chitin synthase activity	16127	4	1238	2	0.0301225	0.253422	no	P
GO:0006031	chitin biosynthetic process	16127	4	1238	2	0.0301225	0.253422	no	P
GO:0006094	gluconeogenesis	16127	4	1238	2	0.0301225	0.253422	no	P
GO:0009168	purine ribonucleoside monophosphate biosynthetic process	16127	4	1238	2	0.0301225	0.253422	no	P
GO:0019239	deaminase activity	16127	4	1238	2	0.0301225	0.253422	no	P
GO:0006096	glycolysis	16127	11	1238	3	0.0393634	0.298698	no	P
GO:0016758	transferase activity, transferring hexosyl groups	16127	19	1238	4	0.0405665	0.301908	no	P
GO:0005634	nucleus	16127	345	1238	32	0.0410596	0.299813	no	P
GO:0004190	aspartic-type endopeptidase activity	16127	69	1238	9	0.0434011	0.311041	no	P
GO:0004540	ribonuclease activity	16127	5	1238	2	0.0463555	0.326174	no	P
GO:0008825	cyclopropane-fatty-acyl-phospholipid synthase activity	16127	5	1238	2	0.0463555	0.326174	no	P
GO:0016052	carbohydrate catabolic process	16127	5	1238	2	0.0463555	0.326174	no	P
GO:0019787	small conjugating protein ligase activity	16127	20	1238	4	0.0468235	0.312426	no	P
GO:0043687	post-translational protein modification	16127	20	1238	4	0.0468235	0.312426	no	P
GO:0051246	regulation of protein metabolic process	16127	20	1238	4	0.0468235	0.312426	no	P
GO:0016772	transferase activity, transferring phosphorus-containing groups	16127	12	1238	3	0.0484625	0.307459	no	P
GO:0008270	zinc ion binding	16127	598	1238	49	0.0539995	0.337061	no	P
GO:0005525	GTP binding	16127	97	1238	11	0.0563404	0.346091	no	P
GO:0005739	mitochondrion	16127	13	1238	3	0.058173	0.351765	no	P
GO:0004221	ubiquitin thiolesterase activity	16127	22	1238	4	0.0602767	0.358878	no	P
GO:0006334	nucleosome assembly	16127	22	1238	4	0.0602767	0.358878	no	P
GO:0016787	hydrolase activity	16127	123	1238	13	0.0603318	0.348483	no	P
GO:0003924	GTPase activity	16127	53	1238	7	0.0613751	0.349296	no	P
GO:0005515	protein binding	16127	363	1238	24	0.0621792	0.348744	no	P
GO:0000155	two-component sensor activity	16127	6	1238	2	0.0642024	0.354947	no	P
GO:0004673	protein histidine kinase activity	16127	6	1238	2	0.0642024	0.354947	no	P
GO:0005083	small GTPase regulator activity	16127	6	1238	2	0.0642024	0.354947	no	P
GO:0008610	lipid biosynthetic process	16127	6	1238	2	0.0642024	0.354947	no	P
GO:0015520	tetracyclinehydrogen antiporter activity	16127	6	1238	2	0.0642024	0.354947	no	P
GO:0015904	tetracycline transport	16127	6	1238	2	0.0642024	0.354947	no	P
GO:0018106	peptidyl-histidine phosphorylation	16127	6	1238	2	0.0642024	0.354947	no	P
GO:0045735	nutrient reservoir activity	16127	6	1238	2	0.0642024	0.354947	no	P
GO:0046677	response to antibiotic	16127	6	1238	2	0.0642024	0.354947	no	P
GO:0051537	2 iron, 2 sulfur cluster binding	16127	6	1238	2	0.0642024	0.354947	no	P
GO:0005737	cytoplasm	16127	138	1238	14	0.064999	0.314433	no	P
GO:0006355	regulation of transcription, DNA-dependent	16127	127	1238	13	0.0679485	0.324643	no	P
GO:0045449	regulation of transcription	16127	67	1238	2	0.0722292	0.340887	no	P
GO:0005509	calcium ion binding	16127	34	1238	5	0.0731277	0.340969	no	P
GO:0016810	hydrolase activity, acting on carbon-nitrogen (but not peptide) bonds	16127	24	1238	4	0.0746555	0.343949	no	P
GO:0042626	ATPase activity, coupled to transmembrane movement of substances	16127	24	1238	4	0.0746555	0.343949	no	P
GO:0000275	mitochondrial proton-transporting ATP synthase complex, catalytic core F(1)	16127	1	1238	1	0.0767657	0.345446	no	P
GO:0000298	endopolyphosphatase activity	16127	1	1238	1	0.0767657	0.345446	no	P
GO:0002098	tRNA wobble uridine modification	16127	1	1238	1	0.0767657	0.345446	no	P
GO:0003872	6-phosphofructokinase activity	16127	1	1238	1	0.0767657	0.345446	no	P
GO:0003876	AMP deaminase activity	16127	1	1238	1	0.0767657	0.345446	no	P
GO:0003884	D-amino-acid oxidase activity	16127	1	1238	1	0.0767657	0.345446	no	P
GO:0003906	DNA-(apurinic or apyrimidinic site) lyase activity	16127	1	1238	1	0.0767657	0.345446	no	P
GO:0003941	L-serine ammonia-lyase activity	16127	1	1238	1	0.0767657	0.345446	no	P
GO:0003950	NAD+ ADP-ribosyltransferase activity	16127	1	1238	1	0.0767657	0.345446	no	P
GO:0004057	arginyltransferase activity	16127	1	1238	1	0.0767657	0.345446	no	P
GO:0004126	cytidine deaminase activity	16127	1	1238	1	0.0767657	0.345446	no	P
GO:0004164	diphthine synthase activity	16127	1	1238	1	0.0767657	0.345446	no	P
GO:0004181	metallocarboxypeptidase activity	16127	1	1238	1	0.0767657	0.345446	no	P
GO:0004198	calcium-dependent cysteine-type endopeptidase activity	16127	1	1238	1	0.0767657	0.345446	no	P
GO:0004347	glucose-6-phosphate isomerase activity	16127	1	1238	1	0.0767657	0.345446	no	P
GO:0004484	mRNA guanylyltransferase activity	16127	1	1238	1	0.0767657	0.345446	no	P
GO:0004594	pantothenate kinase activity	16127	1	1238	1	0.0767657	0.345446	no	P
GO:0004602	glutathione peroxidase activity	16127	1	1238	1	0.0767657	0.345446	no	P
GO:0004651	polynucleotide 5'-phosphatase activity	16127	1	1238	1	0.0767657	0.345446	no	P
GO:0004743	pyruvate kinase activity	16127	1	1238	1	0.0767657	0.345446	no	P
GO:0004834	tryptophan synthase activity	16127	1	1238	1	0.0767657	0.345446	no	P
GO:0005381	iron ion transmembrane transporter activity	16127	1	1238	1	0.0767657	0.345446	no	P
GO:0005746	mitochondrial respiratory chain	16127	1	1238	1	0.0767657	0.345446	no	P
GO:0005838	proteasome regulatory particle	16127	1	1238	1	0.0767657	0.345446	no	P
GO:0005945	6-phosphofructokinase complex	16127	1	1238	1	0.0767657	0.345446	no	P
GO:0005993	trehalose catabolic process	16127	1	1238	1	0.0767657	0.345446	no	P
GO:0006069	ethanol oxidation	16127	1	1238	1	0.0767657	0.345446	no	P
GO:0006261	DNA-dependent DNA replication	16127	1	1238	1	0.0767657	0.345446	no	P
GO:0006275	regulation of DNA replication	16127	1	1238	1	0.0767657	0.345446	no	P
GO:0006471	protein amino acid ADP-ribosylation	16127	1	1238	1	0.0767657	0.345446	no	P
GO:0006621	protein retention in ER lumen	16127	1	1238	1	0.0767657	0.345446	no	P
GO:0006826	iron ion transport	16127	1	1238	1	0.0767657	0.345446	no	P
GO:0007131	reciprocal meiotic recombination	16127	1	1238	1	0.0767657	0.345446	no	P
GO:0008154	actin polymerization or depolymerization	16127	1	1238	1	0.0767657	0.345446	no	P
GO:0008833	deoxyribonuclease IV (phage-T4-induced) activity	16127	1	1238	1	0.0767657	0.345446	no	P
GO:0015926	glucosidase activity	16127	1	1238	1	0.0767657	0.345446	no	P
GO:0016598	protein arginylation	16127	1	1238	1	0.0767657	0.345446	no	P
GO:0017183	peptidyl-diphthamide biosynthetic process from peptidyl-histidine	16127	1	1238	1	0.0767657	0.345446	no	P
GO:0019295	coenzyme M biosynthetic process	16127	1	1238	1	0.0767657	0.345446	no	P
GO:0030337	DNA polymerase processivity factor activity	16127	1	1238	1	0.0767657	0.345446	no	P
GO:0030870	Mre11 complex	16127	1	1238	1	0.0767657	0.345446	no	P
GO:0030955	potassium ion binding	16127	1	1238	1	0.0767657	0.345446	no	P
GO:0031533	mRNA cap methyltransferase complex	16127	1	1238	1	0.0767657	0.345446	no	P
GO:0042255	ribosome assembly	16127	1	1238	1	0.0767657	0.345446	no	P
GO:0043626	PCNA complex	16127	1	1238	1	0.0767657	0.345446	no	P
GO:0045329	carnitine biosynthetic process	16127	1	1238	1	0.0767657	0.345446	no	P
GO:0046087	cytidine metabolic process	16127	1	1238	1	0.0767657	0.345446	no	P
GO:0046923	ER retention sequence binding	16127	1	1238	1	0.0767657	0.345446	no	P
GO:0048193	Golgi vesicle transport	16127	1	1238	1	0.0767657	0.345446	no	P
GO:0050353	trimethyllysine dioxygenase activity	16127	1	1238	1	0.0767657	0.345446	no	P
GO:0051903	S-(hydroxymethyl)glutathione dehydrogenase activity	16127	1	1238	1	0.0767657	0.345446	no	P
GO:0016887	ATPase activity	16127	46	1238	6	0.0785107	0.221778	no	P
GO:0006306	DNA methylation	16127	7	1238	2	0.082992	0.232738	no	P
GO:0006888	ER to Golgi vesicle-mediated transport	16127	7	1238	2	0.082992	0.232738	no	P
GO:0004601	peroxidase activity	16127	16	1238	3	0.0896702	0.247874	no	P
GO:0010181	FMN binding	16127	37	1238	5	0.0901903	0.247544	no	P
GO:0004672	protein kinase activity	16127	202	1238	17	0.0938223	0.255699	no	P
GO:0006468	protein amino acid phosphorylation	16127	240	1238	19	0.094757	0.25644	no	P
GO:0004252	serine-type endopeptidase activity	16127	46	1238	1	0.0968177	0.260198	no	P
GO:0000156	two-component response regulator activity	16127	8	1238	2	0.102171	0.272692	no	P
GO:0046933	hydrogen ion transporting ATP synthase activity, rotational mechanism	16127	8	1238	2	0.102171	0.272692	no	P
GO:0000166	nucleotide binding	16127	214	1238	16	0.103182	0.271641	no	P
GO:0003700	transcription factor activity	16127	105	1238	10	0.104098	0.272201	no	P
GO:0004674	protein serine/threonine kinase activity	16127	173	1238	14	0.108869	0.282768	no	P
GO:0017111	nucleoside-triphosphatase activity	16127	96	1238	9	0.115473	0.297921	no	P
GO:0009058	biosynthetic process	16127	57	1238	2	0.116101	0.297556	no	P
GO:0015031	protein transport	16127	57	1238	2	0.116101	0.297556	no	P
GO:0006412	translation	16127	149	1238	12	0.118077	0.298665	no	P
GO:0000160	two-component signal transduction system (phosphorelay)	16127	9	1238	2	0.12129	0.304801	no	P
GO:0006289	nucleotide-excision repair	16127	9	1238	2	0.12129	0.304801	no	P
GO:0046961	proton-transporting ATPase activity, rotational mechanism	16127	9	1238	2	0.12129	0.304801	no	P
GO:0004386	helicase activity	16127	84	1238	8	0.121733	0.300067	no	P
GO:0000786	nucleosome	16127	20	1238	3	0.13268	0.324983	no	P
GO:0004812	aminoacyl-tRNA ligase activity	16127	32	1238	4	0.13349	0.32491	no	P
GO:0006281	DNA repair	16127	46	1238	5	0.138366	0.334674	no	P
GO:0003993	acid phosphatase activity	16127	10	1238	2	0.139987	0.33649	no	P
GO:0008324	cation transmembrane transporter activity	16127	10	1238	2	0.139987	0.33649	no	P
GO:0016301	kinase activity	16127	10	1238	2	0.139987	0.33649	no	P
GO:0000062	acyl-CoA binding	16127	2	1238	1	0.141754	0.334505	no	P
GO:0000103	sulfate assimilation	16127	2	1238	1	0.141754	0.334505	no	P
GO:0000154	rRNA modification	16127	2	1238	1	0.141754	0.334505	no	P
GO:0000179	rRNA (adenine-N6,N6-)-dimethyltransferase activity	16127	2	1238	1	0.141754	0.334505	no	P
GO:0000502	proteasome complex	16127	2	1238	1	0.141754	0.334505	no	P
GO:0003951	NAD+ kinase activity	16127	2	1238	1	0.141754	0.334505	no	P
GO:0003980	UDP-glucoseglycoprotein glucosyltransferase activity	16127	2	1238	1	0.141754	0.334505	no	P
GO:0004047	aminomethyltransferase activity	16127	2	1238	1	0.141754	0.334505	no	P
GO:0004091	carboxylesterase activity	16127	2	1238	1	0.141754	0.334505	no	P
GO:0004108	citrate (Si)-synthase activity	16127	2	1238	1	0.141754	0.334505	no	P
GO:0004451	isocitrate lyase activity	16127	2	1238	1	0.141754	0.334505	no	P
GO:0004470	malic enzyme activity	16127	2	1238	1	0.141754	0.334505	no	P
GO:0004555	alpha,alpha-trehalase activity	16127	2	1238	1	0.141754	0.334505	no	P
GO:0004556	alpha-amylase activity	16127	2	1238	1	0.141754	0.334505	no	P
GO:0004652	polynucleotide adenylyltransferase activity	16127	2	1238	1	0.141754	0.334505	no	P
GO:0004818	glutamate-tRNA ligase activity	16127	2	1238	1	0.141754	0.334505	no	P
GO:0004825	methionine-tRNA ligase activity	16127	2	1238	1	0.141754	0.334505	no	P
GO:0005773	vacuole	16127	2	1238	1	0.141754	0.334505	no	P
GO:0005787	signal peptidase complex	16127	2	1238	1	0.141754	0.334505	no	P
GO:0005991	trehalose metabolic process	16127	2	1238	1	0.141754	0.334505	no	P
GO:0006303	double-strand break repair via nonhomologous end joining	16127	2	1238	1	0.141754	0.334505	no	P
GO:0006424	glutamyl-tRNA aminoacylation	16127	2	1238	1	0.141754	0.334505	no	P
GO:0006428	isoleucyl-tRNA aminoacylation	16127	2	1238	1	0.141754	0.334505	no	P
GO:0006431	methionyl-tRNA aminoacylation	16127	2	1238	1	0.141754	0.334505	no	P
GO:0006446	regulation of translational initiation	16127	2	1238	1	0.141754	0.334505	no	P
GO:0008239	dipeptidyl-peptidase activity	16127	2	1238	1	0.141754	0.334505	no	P
GO:0008649	rRNA methyltransferase activity	16127	2	1238	1	0.141754	0.334505	no	P
GO:0009712	catechol metabolic process	16127	2	1238	1	0.141754	0.334505	no	P
GO:0015629	actin cytoskeleton	16127	2	1238	1	0.141754	0.334505	no	P
GO:0015937	coenzyme A biosynthetic process	16127	2	1238	1	0.141754	0.334505	no	P
GO:0016149	translation release factor activity, codon specific	16127	2	1238	1	0.141754	0.334505	no	P
GO:0018576	catechol 1,2-dioxygenase activity	16127	2	1238	1	0.141754	0.334505	no	P
GO:0019211	phosphatase activator activity	16127	2	1238	1	0.141754	0.334505	no	P
GO:0022904	respiratory electron transport chain	16127	2	1238	1	0.141754	0.334505	no	P
GO:0030234	enzyme regulator activity	16127	2	1238	1	0.141754	0.334505	no	P
GO:0031123	RNA 3'-end processing	16127	2	1238	1	0.141754	0.334505	no	P
GO:0042176	regulation of protein catabolic process	16127	2	1238	1	0.141754	0.334505	no	P
GO:0042765	GPI-anchor transamidase complex	16127	2	1238	1	0.141754	0.334505	no	P
GO:0043631	RNA polyadenylation	16127	2	1238	1	0.141754	0.334505	no	P
GO:0046373	L-arabinose metabolic process	16127	2	1238	1	0.141754	0.334505	no	P
GO:0046556	alpha-N-arabinofuranosidase activity	16127	2	1238	1	0.141754	0.334505	no	P
GO:0004185	serine-type carboxypeptidase activity	16127	21	1238	3	0.142925	0.269814	no	P
GO:0043565	sequence-specific DNA binding	16127	52	1238	2	0.143913	0.27036	no	P
GO:0003735	structural constituent of ribosome	16127	107	1238	8	0.145135	0.271339	no	P
GO:0005840	ribosome	16127	105	1238	8	0.145655	0.271002	no	P
GO:0008168	methyltransferase activity	16127	49	1238	5	0.151514	0.280555	no	P
GO:0015986	ATP synthesis coupled proton transport	16127	22	1238	3	0.152802	0.281592	no	P
GO:0006511	ubiquitin-dependent protein catabolic process	16127	35	1238	4	0.153001	0.280622	no	P
GO:0006886	intracellular protein transport	16127	67	1238	6	0.156691	0.286036	no	P
GO:0004568	chitinase activity	16127	11	1238	2	0.157974	0.287022	no	P
GO:0006032	chitin catabolic process	16127	11	1238	2	0.157974	0.287022	no	P
GO:0016747	transferase activity, transferring acyl groups other than amino-acyl groups	16127	11	1238	2	0.157974	0.287022	no	P
GO:0046872	metal ion binding	16127	37	1238	1	0.160013	0.286691	no	P
GO:0005743	mitochondrial inner membrane	16127	23	1238	3	0.162247	0.289353	no	P
GO:0016192	vesicle-mediated transport	16127	38	1238	4	0.169778	0.301396	no	P
GO:0005789	endoplasmic reticulum membrane	16127	12	1238	2	0.17503	0.309299	no	P
GO:0016310	phosphorylation	16127	12	1238	2	0.17503	0.309299	no	P
GO:0006457	protein folding	16127	57	1238	5	0.175697	0.307669	no	P
GO:0030246	carbohydrate binding	16127	25	1238	3	0.179631	0.31314	no	P
GO:0007165	signal transduction	16127	67	1238	5	0.182358	0.316468	no	P
GO:0008026	ATP-dependent helicase activity	16127	64	1238	4	0.18322	0.316545	no	P
GO:0008236	serine-type peptidase activity	16127	45	1238	2	0.188084	0.323505	no	P
GO:0004175	endopeptidase activity	16127	13	1238	2	0.190988	0.327045	no	P
GO:0008033	tRNA processing	16127	13	1238	2	0.190988	0.327045	no	P
GO:0006310	DNA recombination	16127	27	1238	3	0.194744	0.330552	no	P
GO:0003697	single-stranded DNA binding	16127	3	1238	1	0.19632	0.331772	no	P
GO:0003918	DNA topoisomerase (ATP-hydrolyzing) activity	16127	3	1238	1	0.19632	0.331772	no	P
GO:0004339	glucan 1,4-alpha-glucosidase activity	16127	3	1238	1	0.19632	0.331772	no	P
GO:0004356	glutamate-ammonia ligase activity	16127	3	1238	1	0.19632	0.331772	no	P
GO:0004822	isoleucine-tRNA ligase activity	16127	3	1238	1	0.19632	0.331772	no	P
GO:0005247	voltage-gated chloride channel activity	16127	3	1238	1	0.19632	0.331772	no	P
GO:0005801	cis-Golgi network	16127	3	1238	1	0.19632	0.331772	no	P
GO:0005976	polysaccharide metabolic process	16127	3	1238	1	0.19632	0.331772	no	P
GO:0005992	trehalose biosynthetic process	16127	3	1238	1	0.19632	0.331772	no	P
GO:0006108	malate metabolic process	16127	3	1238	1	0.19632	0.331772	no	P
GO:0006366	transcription from RNA polymerase II promoter	16127	3	1238	1	0.19632	0.331772	no	P
GO:0006461	protein complex assembly	16127	3	1238	1	0.19632	0.331772	no	P
GO:0006465	signal peptide processing	16127	3	1238	1	0.19632	0.331772	no	P
GO:0006546	glycine catabolic process	16127	3	1238	1	0.19632	0.331772	no	P
GO:0006568	tryptophan metabolic process	16127	3	1238	1	0.19632	0.331772	no	P
GO:0008287	protein serine/threonine phosphatase complex	16127	3	1238	1	0.19632	0.331772	no	P
GO:0008897	holo-[acyl-carrier-protein] synthase activity	16127	3	1238	1	0.19632	0.331772	no	P
GO:0009059	macromolecule biosynthetic process	16127	3	1238	1	0.19632	0.331772	no	P
GO:0016568	chromatin modification	16127	3	1238	1	0.19632	0.331772	no	P
GO:0016799	hydrolase activity, hydrolyzing N-glycosyl compounds	16127	3	1238	1	0.19632	0.331772	no	P
GO:0016888	endodeoxyribonuclease activity, producing 5'-phosphomonoesters	16127	3	1238	1	0.19632	0.331772	no	P
GO:0030127	COPII vesicle coat	16127	3	1238	1	0.19632	0.331772	no	P
GO:0031418	L-ascorbic acid binding	16127	3	1238	1	0.19632	0.331772	no	P
GO:0033180	proton-transporting V-type ATPase, V1 domain	16127	3	1238	1	0.19632	0.331772	no	P
GO:0006396	RNA processing	16127	33	1238	1	0.196523	0.30061	no	P
GO:0030170	pyridoxal phosphate binding	16127	56	1238	4	0.200719	0.30582	no	P
GO:0006812	cation transport	16127	28	1238	3	0.201382	0.305627	no	P
GO:0006629	lipid metabolic process	16127	51	1238	3	0.203911	0.308256	no	P
GO:0004298	threonine-type endopeptidase activity	16127	14	1238	2	0.205728	0.309793	no	P
GO:0005694	chromosome	16127	14	1238	2	0.205728	0.309793	no	P
GO:0005839	proteasome core complex	16127	14	1238	2	0.205728	0.309793	no	P
GO:0006397	mRNA processing	16127	14	1238	2	0.205728	0.309793	no	P
GO:0006807	nitrogen compound metabolic process	16127	14	1238	2	0.205728	0.309793	no	P
GO:0008233	peptidase activity	16127	14	1238	2	0.205728	0.309793	no	P
GO:0009987	cellular process	16127	14	1238	2	0.205728	0.309793	no	P
GO:0051603	proteolysis involved in cellular protein catabolic process	16127	14	1238	2	0.205728	0.309793	no	P
GO:0050662	coenzyme binding	16127	32	1238	1	0.206434	0.301471	no	P
GO:0004871	signal transducer activity	16127	29	1238	3	0.207387	0.301725	no	P
GO:0004713	protein tyrosine kinase activity	16127	42	1238	2	0.207921	0.301369	no	P
GO:0007264	small GTPase mediated signal transduction	16127	42	1238	2	0.207921	0.301369	no	P
GO:0004222	metalloendopeptidase activity	16127	30	1238	3	0.212752	0.306078	no	P
GO:0006418	tRNA aminoacylation for protein translation	16127	31	1238	3	0.217475	0.311714	no	P
GO:0000287	magnesium ion binding	16127	41	1238	3	0.23208	0.33142	no	P
GO:0005576	extracellular region	16127	41	1238	3	0.23208	0.33142	no	P
GO:0000276	mitochondrial proton-transporting ATP synthase complex, coupling factor F(o)	16127	4	1238	1	0.241678	0.342598	no	P
GO:0003747	translation release factor activity	16127	4	1238	1	0.241678	0.342598	no	P
GO:0003849	3-deoxy-7-phosphoheptulonate synthase activity	16127	4	1238	1	0.241678	0.342598	no	P
GO:0003910	DNA ligase (ATP) activity	16127	4	1238	1	0.241678	0.342598	no	P
GO:0004096	catalase activity	16127	4	1238	1	0.241678	0.342598	no	P
GO:0004722	protein serine/threonine phosphatase activity	16127	4	1238	1	0.241678	0.342598	no	P
GO:0005375	copper ion transmembrane transporter activity	16127	4	1238	1	0.241678	0.342598	no	P
GO:0005778	peroxisomal membrane	16127	4	1238	1	0.241678	0.342598	no	P
GO:0006821	chloride transport	16127	4	1238	1	0.241678	0.342598	no	P
GO:0008094	DNA-dependent ATPase activity	16127	4	1238	1	0.241678	0.342598	no	P
GO:0008121	ubiquinol-cytochrome-c reductase activity	16127	4	1238	1	0.241678	0.342598	no	P
GO:0008199	ferric iron binding	16127	4	1238	1	0.241678	0.342598	no	P
GO:0016209	antioxidant activity	16127	4	1238	1	0.241678	0.342598	no	P
GO:0018024	histone-lysine N-methyltransferase activity	16127	4	1238	1	0.241678	0.342598	no	P
GO:0018580	2-nitropropane dioxygenase activity	16127	4	1238	1	0.241678	0.342598	no	P
GO:0030529	ribonucleoprotein complex	16127	4	1238	1	0.241678	0.342598	no	P
GO:0031105	septin complex	16127	4	1238	1	0.241678	0.342598	no	P
GO:0044237	cellular metabolic process	16127	28	1238	1	0.248707	0.331896	no	P
GO:0051082	unfolded protein binding	16127	35	1238	2	0.25143	0.334376	no	P
GO:0016740	transferase activity	16127	27	1238	1	0.259785	0.344304	no	P
GO:0045454	cell redox homeostasis	16127	20	1238	2	0.266076	0.351438	no	P
GO:0050661	NADP or NADPH binding	16127	20	1238	2	0.266076	0.351438	no	P
GO:0005199	structural constituent of cell wall	16127	29	1238	2	0.277094	0.36351	no	P
GO:0031072	heat shock protein binding	16127	29	1238	2	0.277094	0.36351	no	P
GO:0006470	protein amino acid dephosphorylation	16127	23	1238	2	0.278832	0.363327	no	P
GO:0016788	hydrolase activity, acting on ester bonds	16127	23	1238	2	0.278832	0.363327	no	P
GO:0006415	translational termination	16127	5	1238	1	0.27892	0.36101	no	P
GO:0007031	peroxisome organization	16127	5	1238	1	0.27892	0.36101	no	P
GO:0008137	NADH dehydrogenase (ubiquinone) activity	16127	5	1238	1	0.27892	0.36101	no	P
GO:0008202	steroid metabolic process	16127	5	1238	1	0.27892	0.36101	no	P
GO:0015940	pantothenate biosynthetic process	16127	5	1238	1	0.27892	0.36101	no	P
GO:0016151	nickel ion binding	16127	5	1238	1	0.27892	0.36101	no	P
GO:0016702	oxidoreductase activity, acting on single donors with incorporation of molecular oxygen, incorporation of two atoms of oxygen	16127	5	1238	1	0.27892	0.36101	no	P
GO:0016876	ligase activity, forming aminoacyl-tRNA and related compounds	16127	5	1238	1	0.27892	0.36101	no	P
GO:0043039	tRNA aminoacylation	16127	5	1238	1	0.27892	0.36101	no	P
GO:0044262	cellular carbohydrate metabolic process	16127	5	1238	1	0.27892	0.36101	no	P
GO:0048038	quinone binding	16127	5	1238	1	0.27892	0.36101	no	P
GO:0051276	chromosome organization	16127	5	1238	1	0.27892	0.36101	no	P
GO:0051287	NAD or NADH binding	16127	28	1238	2	0.279438	0.347725	no	P
GO:0006754	ATP biosynthetic process	16127	24	1238	2	0.280834	0.348342	no	P
GO:0015662	ATPase activity, coupled to transmembrane movement of ions, phosphorylative mechanism	16127	24	1238	2	0.280834	0.348342	no	P
GO:0016820	hydrolase activity, acting on acid anhydrides, catalyzing transmembrane movement of substances	16127	24	1238	2	0.280834	0.348342	no	P
GO:0009277	fungal-type cell wall	16127	27	1238	2	0.281055	0.345296	no	P
GO:0003899	DNA-directed RNA polymerase activity	16127	26	1238	2	0.281874	0.345207	no	P
GO:0005507	copper ion binding	16127	26	1238	2	0.281874	0.345207	no	P
GO:0008565	protein transporter activity	16127	24	1238	1	0.293498	0.357182	no	P
GO:0007186	G-protein coupled receptor protein signaling pathway	16127	23	1238	1	0.304672	0.369618	no	P
GO:0016791	phosphatase activity	16127	23	1238	1	0.304672	0.369618	no	P
GO:0000175	3'-5'-exoribonuclease activity	16127	6	1238	1	0.309023	0.37256	no	P
GO:0004609	phosphatidylserine decarboxylase activity	16127	6	1238	1	0.309023	0.37256	no	P
GO:0006265	DNA topological change	16127	6	1238	1	0.309023	0.37256	no	P
GO:0006284	base-excision repair	16127	6	1238	1	0.309023	0.37256	no	P
GO:0006725	cellular aromatic compound metabolic process	16127	6	1238	1	0.309023	0.37256	no	P
GO:0001522	pseudouridine synthesis	16127	7	1238	1	0.332862	0.395147	no	P
GO:0004437	inositol or phosphatidylinositol phosphatase activity	16127	7	1238	1	0.332862	0.395147	no	P
GO:0009073	aromatic amino acid family biosynthetic process	16127	7	1238	1	0.332862	0.395147	no	P
GO:0009451	RNA modification	16127	7	1238	1	0.332862	0.395147	no	P
GO:0016459	myosin complex	16127	7	1238	1	0.332862	0.395147	no	P
GO:0016651	oxidoreductase activity, acting on NADH or NADPH	16127	7	1238	1	0.332862	0.395147	no	P
GO:0019752	carboxylic acid metabolic process	16127	7	1238	1	0.332862	0.395147	no	P
GO:0033178	proton-transporting two-sector ATPase complex, catalytic domain	16127	7	1238	1	0.332862	0.395147	no	P
GO:0046912	transferase activity, transferring acyl groups, acyl groups converted into alkyl on transfer	16127	7	1238	1	0.332862	0.395147	no	P
GO:0003743	translation initiation factor activity	16127	20	1238	1	0.336707	0.388973	no	P
GO:0016616	oxidoreductase activity, acting on the CH-OH group of donors, NAD or NADP as acceptor	16127	20	1238	1	0.336707	0.388973	no	P
GO:0016627	oxidoreductase activity, acting on the CH-CH group of donors	16127	20	1238	1	0.336707	0.388973	no	P
GO:0006413	translational initiation	16127	19	1238	1	0.34648	0.396709	no	P
GO:0016773	phosphotransferase activity, alcohol group as acceptor	16127	19	1238	1	0.34648	0.396709	no	P
GO:0003774	motor activity	16127	8	1238	1	0.351222	0.399774	no	P
GO:0005216	ion channel activity	16127	8	1238	1	0.351222	0.399774	no	P
GO:0006486	protein amino acid glycosylation	16127	8	1238	1	0.351222	0.399774	no	P
GO:0006825	copper ion transport	16127	8	1238	1	0.351222	0.399774	no	P
GO:0008171	O-methyltransferase activity	16127	8	1238	1	0.351222	0.399774	no	P
GO:0008483	transaminase activity	16127	8	1238	1	0.351222	0.399774	no	P
GO:0016455	RNA polymerase II transcription mediator activity	16127	8	1238	1	0.351222	0.399774	no	P
GO:0016592	mediator complex	16127	8	1238	1	0.351222	0.399774	no	P
GO:0042254	ribosome biogenesis	16127	8	1238	1	0.351222	0.399774	no	P
GO:0004806	triglyceride lipase activity	16127	18	1238	1	0.355546	0.394259	no	P
GO:0005089	Rho guanyl-nucleotide exchange factor activity	16127	17	1238	1	0.363722	0.402172	no	P
GO:0016311	dephosphorylation	16127	17	1238	1	0.363722	0.402172	no	P
GO:0016884	carbon-nitrogen ligase activity, with glutamine as amido-N-donor	16127	17	1238	1	0.363722	0.402172	no	P
GO:0035023	regulation of Rho protein signal transduction	16127	17	1238	1	0.363722	0.402172	no	P
GO:0006357	regulation of transcription from RNA polymerase II promoter	16127	9	1238	1	0.364803	0.39881	no	P
GO:0008299	isoprenoid biosynthetic process	16127	9	1238	1	0.364803	0.39881	no	P
GO:0009982	pseudouridine synthase activity	16127	9	1238	1	0.364803	0.39881	no	P
GO:0015205	nucleobase transmembrane transporter activity	16127	9	1238	1	0.364803	0.39881	no	P
GO:0015931	nucleobase, nucleoside, nucleotide and nucleic acid transport	16127	9	1238	1	0.364803	0.39881	no	P
GO:0016070	RNA metabolic process	16127	9	1238	1	0.364803	0.39881	no	P
GO:0044267	cellular protein metabolic process	16127	9	1238	1	0.364803	0.39881	no	P
GO:0003702	RNA polymerase II transcription factor activity	16127	16	1238	1	0.370796	0.397502	no	P
GO:0003779	actin binding	16127	16	1238	1	0.370796	0.397502	no	P
GO:0019001	guanyl nucleotide binding	16127	16	1238	1	0.370796	0.397502	no	P
GO:0051536	iron-sulfur cluster binding	16127	16	1238	1	0.370796	0.397502	no	P
GO:0004499	flavin-containing monooxygenase activity	16127	10	1238	1	0.374228	0.396784	no	P
GO:0006259	DNA metabolic process	16127	10	1238	1	0.374228	0.396784	no	P
GO:0015078	hydrogen ion transmembrane transporter activity	16127	10	1238	1	0.374228	0.396784	no	P
GO:0016757	transferase activity, transferring glycosyl groups	16127	10	1238	1	0.374228	0.396784	no	P
GO:0003684	damaged DNA binding	16127	11	1238	1	0.380056	0.398595	no	P
GO:0006298	mismatch repair	16127	11	1238	1	0.380056	0.398595	no	P
GO:0006633	fatty acid biosynthetic process	16127	11	1238	1	0.380056	0.398595	no	P
GO:0030983	mismatched DNA binding	16127	11	1238	1	0.380056	0.398595	no	P
GO:0003755	peptidyl-prolyl cis-trans isomerase activity	16127	14	1238	1	0.38065	0.394937	no	P
GO:0004519	endonuclease activity	16127	14	1238	1	0.38065	0.394937	no	P
GO:0008415	acyltransferase activity	16127	14	1238	1	0.38065	0.394937	no	P
GO:0016779	nucleotidyltransferase activity	16127	14	1238	1	0.38065	0.394937	no	P
GO:0003887	DNA-directed DNA polymerase activity	16127	12	1238	1	0.382783	0.392937	no	P
GO:0003995	acyl-CoA dehydrogenase activity	16127	12	1238	1	0.382783	0.392937	no	P
GO:0005097	Rab GTPase activator activity	16127	12	1238	1	0.382783	0.392937	no	P
GO:0006506	GPI anchor biosynthetic process	16127	12	1238	1	0.382783	0.392937	no	P
GO:0007049	cell cycle	16127	12	1238	1	0.382783	0.392937	no	P
GO:0008138	protein tyrosine/serine/threonine phosphatase activity	16127	12	1238	1	0.382783	0.392937	no	P
GO:0016998	cell wall macromolecule catabolic process	16127	12	1238	1	0.382783	0.392937	no	P
GO:0030117	membrane coat	16127	12	1238	1	0.382783	0.392937	no	P
GO:0032313	regulation of Rab GTPase activity	16127	12	1238	1	0.382783	0.392937	no	P
GO:0051539	4 iron, 4 sulfur cluster binding	16127	12	1238	1	0.382783	0.392937	no	P
GO:0000036	acyl carrier activity	16127	13	1238	1	0.38285	0.38285	no	P
GO:0004177	aminopeptidase activity	16127	13	1238	1	0.38285	0.38285	no	P
GO:0004197	cysteine-type endopeptidase activity	16127	13	1238	1	0.38285	0.38285	no	P
GO:0004518	nuclease activity	16127	13	1238	1	0.38285	0.38285	no	P
GO:0006099	tricarboxylic acid cycle	16127	13	1238	1	0.38285	0.38285	no	P
GO:0008654	phospholipid biosynthetic process	16127	13	1238	1	0.38285	0.38285	no	P
GO:0030248	cellulose binding	16127	13	1238	1	0.38285	0.38285	no	P
GO:0055085	transmembrane transport	16127	340	1307	61	1.65034e-09	6.40333e-07	q<0.01	FB
GO:0004497	monooxygenase activity	16127	258	1307	44	1.08084e-06	0.000209682	q<0.01	FB
GO:0006810	transport	16127	174	1307	33	2.20273e-06	0.000284886	q<0.01	FB
GO:0005506	iron ion binding	16127	260	1307	43	3.11043e-06	0.000301712	q<0.01	FB
GO:0020037	heme binding	16127	257	1307	42	5.34434e-06	0.000414721	q<0.01	FB
GO:0009055	electron carrier activity	16127	250	1307	41	6.25472e-06	0.000404472	q<0.01	FB
GO:0043169	cation binding	16127	91	1307	20	2.27847e-05	0.00126292	q<0.01	FB
GO:0055114	oxidation reduction	16127	618	1307	78	2.30891e-05	0.00111982	q<0.01	FB
GO:0005215	transporter activity	16127	65	1307	15	0.000125155	0.00539556	q<0.01	FB
GO:0003824	catalytic activity	16127	791	1307	91	0.000138195	0.00536197	q<0.01	FB
GO:0004553	hydrolase activity, hydrolyzing O-glycosyl compounds	16127	151	1307	25	0.000273804	0.00965781	q<0.01	FB
GO:0005488	binding	16127	476	1307	59	0.000280279	0.00906235	q<0.01	FB
GO:0016020	membrane	16127	312	1307	42	0.000365049	0.0108953	0.01<q<0.05	FB
GO:0005975	carbohydrate metabolic process	16127	220	1307	32	0.000451397	0.0125101	0.01<q<0.05	FB
GO:0016491	oxidoreductase activity	16127	482	1307	58	0.000600283	0.0155273	0.01<q<0.05	FB
GO:0016021	integral to membrane	16127	251	1307	34	0.00101014	0.0244958	0.01<q<0.05	FB
GO:0003677	DNA binding	16127	319	1307	40	0.00161765	0.0369206	0.01<q<0.05	FB
GO:0006350	transcription	16127	76	1307	14	0.00188161	0.0405592	0.01<q<0.05	FB
GO:0008152	metabolic process	16127	683	1307	74	0.00191973	0.0392029	0.01<q<0.05	FB
GO:0016614	oxidoreductase activity, acting on CH-OH group of donors	16127	45	1307	10	0.00199799	0.0387611	0.01<q<0.05	FB
GO:0006260	DNA replication	16127	31	1307	8	0.00208137	0.0384558	0.01<q<0.05	FB
GO:0006066	alcohol metabolic process	16127	25	1307	7	0.00239243	0.0421938	0.01<q<0.05	FB
GO:0003676	nucleic acid binding	16127	461	1307	23	0.00251058	0.0423523	0.01<q<0.05	FB
GO:0004030	aldehyde dehydrogenase [NAD(P)+] activity	16127	6	1307	3	0.00824895	0.133358	no	FB
GO:0006081	cellular aldehyde metabolic process	16127	6	1307	3	0.00824895	0.133358	no	FB
GO:0006979	response to oxidative stress	16127	19	1307	5	0.0124123	0.18523	no	FB
GO:0005622	intracellular	16127	381	1307	21	0.012652	0.181813	no	FB
GO:0005524	ATP binding	16127	644	1307	64	0.0129479	0.179421	no	FB
GO:0004301	epoxide hydrolase activity	16127	7	1307	3	0.013268	0.177516	no	FB
GO:0006270	DNA replication initiation	16127	7	1307	3	0.013268	0.177516	no	FB
GO:0009636	response to toxin	16127	7	1307	3	0.013268	0.177516	no	FB
GO:0006508	proteolysis	16127	232	1307	27	0.0141427	0.171481	no	FB
GO:0050660	FAD binding	16127	111	1307	15	0.0172318	0.202604	no	FB
GO:0003689	DNA clamp loader activity	16127	3	1307	2	0.0180971	0.20652	no	FB
GO:0005663	DNA replication factor C complex	16127	3	1307	2	0.0180971	0.20652	no	FB
GO:0006370	mRNA capping	16127	3	1307	2	0.0180971	0.20652	no	FB
GO:0004003	ATP-dependent DNA helicase activity	16127	8	1307	3	0.0195115	0.204607	no	FB
GO:0004129	cytochrome-c oxidase activity	16127	8	1307	3	0.0195115	0.204607	no	FB
GO:0022891	substrate-specific transmembrane transporter activity	16127	22	1307	5	0.0218296	0.217176	no	FB
GO:0008237	metallopeptidase activity	16127	15	1307	4	0.0231997	0.225037	no	FB
GO:0006865	amino acid transport	16127	23	1307	5	0.0256383	0.242626	no	FB
GO:0015171	amino acid transmembrane transporter activity	16127	23	1307	5	0.0256383	0.242626	no	FB
GO:0016818	hydrolase activity, acting on acid anhydrides, in phosphorus-containing anhydrides	16127	9	1307	3	0.0268996	0.242722	no	FB
GO:0004190	aspartic-type endopeptidase activity	16127	69	1307	10	0.0282614	0.249214	no	FB
GO:0004100	chitin synthase activity	16127	4	1307	2	0.0332648	0.286816	no	FB
GO:0006031	chitin biosynthetic process	16127	4	1307	2	0.0332648	0.286816	no	FB
GO:0006094	gluconeogenesis	16127	4	1307	2	0.0332648	0.286816	no	FB
GO:0009168	purine ribonucleoside monophosphate biosynthetic process	16127	4	1307	2	0.0332648	0.286816	no	FB
GO:0019239	deaminase activity	16127	4	1307	2	0.0332648	0.286816	no	FB
GO:0005509	calcium ion binding	16127	34	1307	6	0.035671	0.276807	no	FB
GO:0003723	RNA binding	16127	104	1307	13	0.0362269	0.275608	no	FB
GO:0005515	protein binding	16127	363	1307	23	0.0374395	0.279356	no	FB
GO:0006096	glycolysis	16127	11	1307	3	0.0446345	0.326758	no	FB
GO:0005634	nucleus	16127	345	1307	33	0.045635	0.327896	no	FB
GO:0016758	transferase activity, transferring hexosyl groups	16127	19	1307	4	0.0470137	0.33166	no	FB
GO:0008825	cyclopropane-fatty-acyl-phospholipid synthase activity	16127	5	1307	2	0.0509538	0.353037	no	FB
GO:0016052	carbohydrate catabolic process	16127	5	1307	2	0.0509538	0.353037	no	FB
GO:0019787	small conjugating protein ligase activity	16127	20	1307	4	0.0540133	0.361331	no	FB
GO:0043687	post-translational protein modification	16127	20	1307	4	0.0540133	0.361331	no	FB
GO:0051246	regulation of protein metabolic process	16127	20	1307	4	0.0540133	0.361331	no	FB
GO:0016772	transferase activity, transferring phosphorus-containing groups	16127	12	1307	3	0.0546972	0.34791	no	FB
GO:0008270	zinc ion binding	16127	598	1307	51	0.0552461	0.345734	no	FB
GO:0045449	regulation of transcription	16127	67	1307	2	0.0594883	0.366373	no	FB
GO:0004650	polygalacturonase activity	16127	13	1307	3	0.0653526	0.3962	no	FB
GO:0005739	mitochondrion	16127	13	1307	3	0.0653526	0.3962	no	FB
GO:0005525	GTP binding	16127	97	1307	11	0.0687005	0.403876	no	FB
GO:0004221	ubiquitin thiolesterase activity	16127	22	1307	4	0.0688887	0.398938	no	FB
GO:0006334	nucleosome assembly	16127	22	1307	4	0.0688887	0.398938	no	FB
GO:0000155	two-component sensor activity	16127	6	1307	2	0.070244	0.394995	no	FB
GO:0004673	protein histidine kinase activity	16127	6	1307	2	0.070244	0.394995	no	FB
GO:0005083	small GTPase regulator activity	16127	6	1307	2	0.070244	0.394995	no	FB
GO:0008610	lipid biosynthetic process	16127	6	1307	2	0.070244	0.394995	no	FB
GO:0015520	tetracyclinehydrogen antiporter activity	16127	6	1307	2	0.070244	0.394995	no	FB
GO:0015904	tetracycline transport	16127	6	1307	2	0.070244	0.394995	no	FB
GO:0018106	peptidyl-histidine phosphorylation	16127	6	1307	2	0.070244	0.394995	no	FB
GO:0045735	nutrient reservoir activity	16127	6	1307	2	0.070244	0.394995	no	FB
GO:0046677	response to antibiotic	16127	6	1307	2	0.070244	0.394995	no	FB
GO:0051537	2 iron, 2 sulfur cluster binding	16127	6	1307	2	0.070244	0.394995	no	FB
GO:0003924	GTPase activity	16127	53	1307	7	0.0724985	0.356069	no	FB
GO:0016787	hydrolase activity	16127	123	1307	13	0.0733652	0.355821	no	FB
GO:0005737	cytoplasm	16127	138	1307	14	0.0781958	0.374567	no	FB
GO:0000275	mitochondrial proton-transporting ATP synthase complex, catalytic core F(1)	16127	1	1307	1	0.0810442	0.383477	no	FB
GO:0000298	endopolyphosphatase activity	16127	1	1307	1	0.0810442	0.383477	no	FB
GO:0002098	tRNA wobble uridine modification	16127	1	1307	1	0.0810442	0.383477	no	FB
GO:0003872	6-phosphofructokinase activity	16127	1	1307	1	0.0810442	0.383477	no	FB
GO:0003876	AMP deaminase activity	16127	1	1307	1	0.0810442	0.383477	no	FB
GO:0003884	D-amino-acid oxidase activity	16127	1	1307	1	0.0810442	0.383477	no	FB
GO:0003906	DNA-(apurinic or apyrimidinic site) lyase activity	16127	1	1307	1	0.0810442	0.383477	no	FB
GO:0003941	L-serine ammonia-lyase activity	16127	1	1307	1	0.0810442	0.383477	no	FB
GO:0003950	NAD+ ADP-ribosyltransferase activity	16127	1	1307	1	0.0810442	0.383477	no	FB
GO:0004057	arginyltransferase activity	16127	1	1307	1	0.0810442	0.383477	no	FB
GO:0004126	cytidine deaminase activity	16127	1	1307	1	0.0810442	0.383477	no	FB
GO:0004164	diphthine synthase activity	16127	1	1307	1	0.0810442	0.383477	no	FB
GO:0004181	metallocarboxypeptidase activity	16127	1	1307	1	0.0810442	0.383477	no	FB
GO:0004198	calcium-dependent cysteine-type endopeptidase activity	16127	1	1307	1	0.0810442	0.383477	no	FB
GO:0004347	glucose-6-phosphate isomerase activity	16127	1	1307	1	0.0810442	0.383477	no	FB
GO:0004484	mRNA guanylyltransferase activity	16127	1	1307	1	0.0810442	0.383477	no	FB
GO:0004594	pantothenate kinase activity	16127	1	1307	1	0.0810442	0.383477	no	FB
GO:0004602	glutathione peroxidase activity	16127	1	1307	1	0.0810442	0.383477	no	FB
GO:0004651	polynucleotide 5'-phosphatase activity	16127	1	1307	1	0.0810442	0.383477	no	FB
GO:0004743	pyruvate kinase activity	16127	1	1307	1	0.0810442	0.383477	no	FB
GO:0004834	tryptophan synthase activity	16127	1	1307	1	0.0810442	0.383477	no	FB
GO:0005381	iron ion transmembrane transporter activity	16127	1	1307	1	0.0810442	0.383477	no	FB
GO:0005746	mitochondrial respiratory chain	16127	1	1307	1	0.0810442	0.383477	no	FB
GO:0005838	proteasome regulatory particle	16127	1	1307	1	0.0810442	0.383477	no	FB
GO:0005945	6-phosphofructokinase complex	16127	1	1307	1	0.0810442	0.383477	no	FB
GO:0005993	trehalose catabolic process	16127	1	1307	1	0.0810442	0.383477	no	FB
GO:0006069	ethanol oxidation	16127	1	1307	1	0.0810442	0.383477	no	FB
GO:0006261	DNA-dependent DNA replication	16127	1	1307	1	0.0810442	0.383477	no	FB
GO:0006275	regulation of DNA replication	16127	1	1307	1	0.0810442	0.383477	no	FB
GO:0006471	protein amino acid ADP-ribosylation	16127	1	1307	1	0.0810442	0.383477	no	FB
GO:0006621	protein retention in ER lumen	16127	1	1307	1	0.0810442	0.383477	no	FB
GO:0006826	iron ion transport	16127	1	1307	1	0.0810442	0.383477	no	FB
GO:0007131	reciprocal meiotic recombination	16127	1	1307	1	0.0810442	0.383477	no	FB
GO:0008154	actin polymerization or depolymerization	16127	1	1307	1	0.0810442	0.383477	no	FB
GO:0008833	deoxyribonuclease IV (phage-T4-induced) activity	16127	1	1307	1	0.0810442	0.383477	no	FB
GO:0015926	glucosidase activity	16127	1	1307	1	0.0810442	0.383477	no	FB
GO:0016598	protein arginylation	16127	1	1307	1	0.0810442	0.383477	no	FB
GO:0017183	peptidyl-diphthamide biosynthetic process from peptidyl-histidine	16127	1	1307	1	0.0810442	0.383477	no	FB
GO:0019295	coenzyme M biosynthetic process	16127	1	1307	1	0.0810442	0.383477	no	FB
GO:0030337	DNA polymerase processivity factor activity	16127	1	1307	1	0.0810442	0.383477	no	FB
GO:0030870	Mre11 complex	16127	1	1307	1	0.0810442	0.383477	no	FB
GO:0030955	potassium ion binding	16127	1	1307	1	0.0810442	0.383477	no	FB
GO:0031533	mRNA cap methyltransferase complex	16127	1	1307	1	0.0810442	0.383477	no	FB
GO:0042255	ribosome assembly	16127	1	1307	1	0.0810442	0.383477	no	FB
GO:0043626	PCNA complex	16127	1	1307	1	0.0810442	0.383477	no	FB
GO:0045329	carnitine biosynthetic process	16127	1	1307	1	0.0810442	0.383477	no	FB
GO:0046087	cytidine metabolic process	16127	1	1307	1	0.0810442	0.383477	no	FB
GO:0046923	ER retention sequence binding	16127	1	1307	1	0.0810442	0.383477	no	FB
GO:0048193	Golgi vesicle transport	16127	1	1307	1	0.0810442	0.383477	no	FB
GO:0050353	trimethyllysine dioxygenase activity	16127	1	1307	1	0.0810442	0.383477	no	FB
GO:0051903	S-(hydroxymethyl)glutathione dehydrogenase activity	16127	1	1307	1	0.0810442	0.383477	no	FB
GO:0006355	regulation of transcription, DNA-dependent	16127	127	1307	13	0.081095	0.236578	no	FB
GO:0004252	serine-type endopeptidase activity	16127	46	1307	1	0.0829078	0.240061	no	FB
GO:0016810	hydrolase activity, acting on carbon-nitrogen (but not peptide) bonds	16127	24	1307	4	0.0845319	0.242951	no	FB
GO:0042626	ATPase activity, coupled to transmembrane movement of substances	16127	24	1307	4	0.0845319	0.242951	no	FB
GO:0006468	protein amino acid phosphorylation	16127	240	1307	21	0.085608	0.242452	no	FB
GO:0006281	DNA repair	16127	46	1307	6	0.0903105	0.253916	no	FB
GO:0016887	ATPase activity	16127	46	1307	6	0.0903105	0.253916	no	FB
GO:0006306	DNA methylation	16127	7	1307	2	0.0903809	0.250484	no	FB
GO:0006888	ER to Golgi vesicle-mediated transport	16127	7	1307	2	0.0903809	0.250484	no	FB
GO:0000166	nucleotide binding	16127	214	1307	16	0.0978631	0.267401	no	FB
GO:0004601	peroxidase activity	16127	16	1307	3	0.099342	0.269543	no	FB
GO:0004672	protein kinase activity	16127	202	1307	17	0.0999412	0.269286	no	FB
GO:0009058	biosynthetic process	16127	57	1307	2	0.100186	0.268084	no	FB
GO:0015031	protein transport	16127	57	1307	2	0.100186	0.268084	no	FB
GO:0000156	two-component response regulator activity	16127	8	1307	2	0.110752	0.292325	no	FB
GO:0046933	hydrogen ion transporting ATP synthase activity, rotational mechanism	16127	8	1307	2	0.110752	0.292325	no	FB
GO:0004674	protein serine/threonine kinase activity	16127	173	1307	14	0.111147	0.28943	no	FB
GO:0003700	transcription factor activity	16127	105	1307	10	0.115232	0.298066	no	FB
GO:0006412	translation	16127	149	1307	12	0.119786	0.307795	no	FB
GO:0017111	nucleoside-triphosphatase activity	16127	96	1307	9	0.12564	0.320713	no	FB
GO:0043565	sequence-specific DNA binding	16127	52	1307	2	0.127114	0.322355	no	FB
GO:0000160	two-component signal transduction system (phosphorelay)	16127	9	1307	2	0.130867	0.329717	no	FB
GO:0006289	nucleotide-excision repair	16127	9	1307	2	0.130867	0.329717	no	FB
GO:0046961	proton-transporting ATPase activity, rotational mechanism	16127	9	1307	2	0.130867	0.329717	no	FB
GO:0004386	helicase activity	16127	84	1307	8	0.132027	0.326283	no	FB
GO:0003735	structural constituent of ribosome	16127	107	1307	8	0.141369	0.34716	no	FB
GO:0046872	metal ion binding	16127	37	1307	1	0.14289	0.348688	no	FB
GO:0005840	ribosome	16127	105	1307	8	0.143209	0.347281	no	FB
GO:0000786	nucleosome	16127	20	1307	3	0.144283	0.347712	no	FB
GO:0004812	aminoacyl-tRNA ligase activity	16127	32	1307	4	0.145627	0.348787	no	FB
GO:0000062	acyl-CoA binding	16127	2	1307	1	0.148961	0.354583	no	FB
GO:0000103	sulfate assimilation	16127	2	1307	1	0.148961	0.354583	no	FB
GO:0000154	rRNA modification	16127	2	1307	1	0.148961	0.354583	no	FB
GO:0000179	rRNA (adenine-N6,N6-)-dimethyltransferase activity	16127	2	1307	1	0.148961	0.354583	no	FB
GO:0000502	proteasome complex	16127	2	1307	1	0.148961	0.354583	no	FB
GO:0003951	NAD+ kinase activity	16127	2	1307	1	0.148961	0.354583	no	FB
GO:0003980	UDP-glucoseglycoprotein glucosyltransferase activity	16127	2	1307	1	0.148961	0.354583	no	FB
GO:0004047	aminomethyltransferase activity	16127	2	1307	1	0.148961	0.354583	no	FB
GO:0004091	carboxylesterase activity	16127	2	1307	1	0.148961	0.354583	no	FB
GO:0004108	citrate (Si)-synthase activity	16127	2	1307	1	0.148961	0.354583	no	FB
GO:0004451	isocitrate lyase activity	16127	2	1307	1	0.148961	0.354583	no	FB
GO:0004470	malic enzyme activity	16127	2	1307	1	0.148961	0.354583	no	FB
GO:0004555	alpha,alpha-trehalase activity	16127	2	1307	1	0.148961	0.354583	no	FB
GO:0004556	alpha-amylase activity	16127	2	1307	1	0.148961	0.354583	no	FB
GO:0004652	polynucleotide adenylyltransferase activity	16127	2	1307	1	0.148961	0.354583	no	FB
GO:0004818	glutamate-tRNA ligase activity	16127	2	1307	1	0.148961	0.354583	no	FB
GO:0004825	methionine-tRNA ligase activity	16127	2	1307	1	0.148961	0.354583	no	FB
GO:0005773	vacuole	16127	2	1307	1	0.148961	0.354583	no	FB
GO:0005787	signal peptidase complex	16127	2	1307	1	0.148961	0.354583	no	FB
GO:0005991	trehalose metabolic process	16127	2	1307	1	0.148961	0.354583	no	FB
GO:0006303	double-strand break repair via nonhomologous end joining	16127	2	1307	1	0.148961	0.354583	no	FB
GO:0006424	glutamyl-tRNA aminoacylation	16127	2	1307	1	0.148961	0.354583	no	FB
GO:0006428	isoleucyl-tRNA aminoacylation	16127	2	1307	1	0.148961	0.354583	no	FB
GO:0006431	methionyl-tRNA aminoacylation	16127	2	1307	1	0.148961	0.354583	no	FB
GO:0006446	regulation of translational initiation	16127	2	1307	1	0.148961	0.354583	no	FB
GO:0008239	dipeptidyl-peptidase activity	16127	2	1307	1	0.148961	0.354583	no	FB
GO:0008649	rRNA methyltransferase activity	16127	2	1307	1	0.148961	0.354583	no	FB
GO:0009712	catechol metabolic process	16127	2	1307	1	0.148961	0.354583	no	FB
GO:0015629	actin cytoskeleton	16127	2	1307	1	0.148961	0.354583	no	FB
GO:0015937	coenzyme A biosynthetic process	16127	2	1307	1	0.148961	0.354583	no	FB
GO:0016149	translation release factor activity, codon specific	16127	2	1307	1	0.148961	0.354583	no	FB
GO:0018576	catechol 1,2-dioxygenase activity	16127	2	1307	1	0.148961	0.354583	no	FB
GO:0019211	phosphatase activator activity	16127	2	1307	1	0.148961	0.354583	no	FB
GO:0022904	respiratory electron transport chain	16127	2	1307	1	0.148961	0.354583	no	FB
GO:0030234	enzyme regulator activity	16127	2	1307	1	0.148961	0.354583	no	FB
GO:0031123	RNA 3'-end processing	16127	2	1307	1	0.148961	0.354583	no	FB
GO:0042176	regulation of protein catabolic process	16127	2	1307	1	0.148961	0.354583	no	FB
GO:0042765	GPI-anchor transamidase complex	16127	2	1307	1	0.148961	0.354583	no	FB
GO:0043631	RNA polyadenylation	16127	2	1307	1	0.148961	0.354583	no	FB
GO:0046373	L-arabinose metabolic process	16127	2	1307	1	0.148961	0.354583	no	FB
GO:0046556	alpha-N-arabinofuranosidase activity	16127	2	1307	1	0.148961	0.354583	no	FB
GO:0003993	acid phosphatase activity	16127	10	1307	2	0.150339	0.285939	no	FB
GO:0008324	cation transmembrane transporter activity	16127	10	1307	2	0.150339	0.285939	no	FB
GO:0016301	kinase activity	16127	10	1307	2	0.150339	0.285939	no	FB
GO:0008168	methyltransferase activity	16127	49	1307	5	0.162003	0.303657	no	FB
GO:0006886	intracellular protein transport	16127	67	1307	6	0.163436	0.304871	no	FB
GO:0006511	ubiquitin-dependent protein catabolic process	16127	35	1307	4	0.164598	0.305569	no	FB
GO:0015986	ATP synthesis coupled proton transport	16127	22	1307	3	0.164626	0.304165	no	FB
GO:0004568	chitinase activity	16127	11	1307	2	0.16887	0.310528	no	FB
GO:0006032	chitin catabolic process	16127	11	1307	2	0.16887	0.310528	no	FB
GO:0016747	transferase activity, transferring acyl groups other than amino-acyl groups	16127	11	1307	2	0.16887	0.310528	no	FB
GO:0008236	serine-type peptidase activity	16127	45	1307	2	0.171638	0.311194	no	FB
GO:0008026	ATP-dependent helicase activity	16127	64	1307	4	0.172196	0.310754	no	FB
GO:0005743	mitochondrial inner membrane	16127	23	1307	3	0.17399	0.312538	no	FB
GO:0010181	FMN binding	16127	37	1307	4	0.175355	0.313539	no	FB
GO:0006396	RNA processing	16127	33	1307	1	0.178791	0.318216	no	FB
GO:0007165	signal transduction	16127	67	1307	5	0.179289	0.317644	no	FB
GO:0016192	vesicle-mediated transport	16127	38	1307	4	0.180114	0.317656	no	FB
GO:0006457	protein folding	16127	57	1307	5	0.180986	0.317749	no	FB
GO:0005789	endoplasmic reticulum membrane	16127	12	1307	2	0.186235	0.325491	no	FB
GO:0016310	phosphorylation	16127	12	1307	2	0.186235	0.325491	no	FB
GO:0050662	coenzyme binding	16127	32	1307	1	0.188684	0.326828	no	FB
GO:0030246	carbohydrate binding	16127	25	1307	3	0.190848	0.329107	no	FB
GO:0006629	lipid metabolic process	16127	51	1307	3	0.191944	0.329533	no	FB
GO:0007264	small GTPase mediated signal transduction	16127	42	1307	2	0.19241	0.328877	no	FB
GO:0004713	protein tyrosine kinase activity	16127	42	1307	4	0.194815	0.331527	no	FB
GO:0030170	pyridoxal phosphate binding	16127	56	1307	4	0.195811	0.331768	no	FB
GO:0005507	copper ion binding	16127	26	1307	3	0.19827	0.334473	no	FB
GO:0004175	endopeptidase activity	16127	13	1307	2	0.202272	0.339747	no	FB
GO:0004518	nuclease activity	16127	13	1307	2	0.202272	0.339747	no	FB
GO:0006310	DNA recombination	16127	27	1307	3	0.204989	0.341355	no	FB
GO:0009277	fungal-type cell wall	16127	27	1307	3	0.204989	0.341355	no	FB
GO:0003697	single-stranded DNA binding	16127	3	1307	1	0.205345	0.339038	no	FB
GO:0003918	DNA topoisomerase (ATP-hydrolyzing) activity	16127	3	1307	1	0.205345	0.339038	no	FB
GO:0004339	glucan 1,4-alpha-glucosidase activity	16127	3	1307	1	0.205345	0.339038	no	FB
GO:0004356	glutamate-ammonia ligase activity	16127	3	1307	1	0.205345	0.339038	no	FB
GO:0004822	isoleucine-tRNA ligase activity	16127	3	1307	1	0.205345	0.339038	no	FB
GO:0005247	voltage-gated chloride channel activity	16127	3	1307	1	0.205345	0.339038	no	FB
GO:0005801	cis-Golgi network	16127	3	1307	1	0.205345	0.339038	no	FB
GO:0005976	polysaccharide metabolic process	16127	3	1307	1	0.205345	0.339038	no	FB
GO:0005992	trehalose biosynthetic process	16127	3	1307	1	0.205345	0.339038	no	FB
GO:0006108	malate metabolic process	16127	3	1307	1	0.205345	0.339038	no	FB
GO:0006366	transcription from RNA polymerase II promoter	16127	3	1307	1	0.205345	0.339038	no	FB
GO:0006461	protein complex assembly	16127	3	1307	1	0.205345	0.339038	no	FB
GO:0006465	signal peptide processing	16127	3	1307	1	0.205345	0.339038	no	FB
GO:0006546	glycine catabolic process	16127	3	1307	1	0.205345	0.339038	no	FB
GO:0006568	tryptophan metabolic process	16127	3	1307	1	0.205345	0.339038	no	FB
GO:0008287	protein serine/threonine phosphatase complex	16127	3	1307	1	0.205345	0.339038	no	FB
GO:0008897	holo-[acyl-carrier-protein] synthase activity	16127	3	1307	1	0.205345	0.339038	no	FB
GO:0009059	macromolecule biosynthetic process	16127	3	1307	1	0.205345	0.339038	no	FB
GO:0016568	chromatin modification	16127	3	1307	1	0.205345	0.339038	no	FB
GO:0016799	hydrolase activity, hydrolyzing N-glycosyl compounds	16127	3	1307	1	0.205345	0.339038	no	FB
GO:0016888	endodeoxyribonuclease activity, producing 5'-phosphomonoesters	16127	3	1307	1	0.205345	0.339038	no	FB
GO:0030127	COPII vesicle coat	16127	3	1307	1	0.205345	0.339038	no	FB
GO:0030599	pectinesterase activity	16127	3	1307	1	0.205345	0.339038	no	FB
GO:0031418	L-ascorbic acid binding	16127	3	1307	1	0.205345	0.339038	no	FB
GO:0033180	proton-transporting V-type ATPase, V1 domain	16127	3	1307	1	0.205345	0.339038	no	FB
GO:0042545	cell wall modification	16127	3	1307	1	0.205345	0.339038	no	FB
GO:0006812	cation transport	16127	28	1307	3	0.210992	0.313659	no	FB
GO:0004871	signal transducer activity	16127	29	1307	3	0.216276	0.320286	no	FB
GO:0005199	structural constituent of cell wall	16127	29	1307	3	0.216276	0.320286	no	FB
GO:0004298	threonine-type endopeptidase activity	16127	14	1307	2	0.216873	0.318737	no	FB
GO:0005694	chromosome	16127	14	1307	2	0.216873	0.318737	no	FB
GO:0005839	proteasome core complex	16127	14	1307	2	0.216873	0.318737	no	FB
GO:0006397	mRNA processing	16127	14	1307	2	0.216873	0.318737	no	FB
GO:0006807	nitrogen compound metabolic process	16127	14	1307	2	0.216873	0.318737	no	FB
GO:0008233	peptidase activity	16127	14	1307	2	0.216873	0.318737	no	FB
GO:0009987	cellular process	16127	14	1307	2	0.216873	0.318737	no	FB
GO:0051603	proteolysis involved in cellular protein catabolic process	16127	14	1307	2	0.216873	0.318737	no	FB
GO:0004222	metalloendopeptidase activity	16127	30	1307	3	0.22084	0.315022	no	FB
GO:0006418	tRNA aminoacylation for protein translation	16127	31	1307	3	0.224695	0.319347	no	FB
GO:0000287	magnesium ion binding	16127	41	1307	3	0.228878	0.324104	no	FB
GO:0005576	extracellular region	16127	41	1307	3	0.228878	0.324104	no	FB
GO:0044237	cellular metabolic process	16127	28	1307	1	0.231594	0.325575	no	FB
GO:0051082	unfolded protein binding	16127	35	1307	2	0.240382	0.336708	no	FB
GO:0016740	transferase activity	16127	27	1307	1	0.243038	0.339204	no	FB
GO:0000276	mitochondrial proton-transporting ATP synthase complex, coupling factor F(o)	16127	4	1307	1	0.251617	0.349919	no	FB
GO:0003747	translation release factor activity	16127	4	1307	1	0.251617	0.349919	no	FB
GO:0003849	3-deoxy-7-phosphoheptulonate synthase activity	16127	4	1307	1	0.251617	0.349919	no	FB
GO:0003910	DNA ligase (ATP) activity	16127	4	1307	1	0.251617	0.349919	no	FB
GO:0004096	catalase activity	16127	4	1307	1	0.251617	0.349919	no	FB
GO:0004722	protein serine/threonine phosphatase activity	16127	4	1307	1	0.251617	0.349919	no	FB
GO:0005375	copper ion transmembrane transporter activity	16127	4	1307	1	0.251617	0.349919	no	FB
GO:0005618	cell wall	16127	4	1307	1	0.251617	0.349919	no	FB
GO:0005778	peroxisomal membrane	16127	4	1307	1	0.251617	0.349919	no	FB
GO:0006821	chloride transport	16127	4	1307	1	0.251617	0.349919	no	FB
GO:0008094	DNA-dependent ATPase activity	16127	4	1307	1	0.251617	0.349919	no	FB
GO:0008121	ubiquinol-cytochrome-c reductase activity	16127	4	1307	1	0.251617	0.349919	no	FB
GO:0008199	ferric iron binding	16127	4	1307	1	0.251617	0.349919	no	FB
GO:0016209	antioxidant activity	16127	4	1307	1	0.251617	0.349919	no	FB
GO:0018024	histone-lysine N-methyltransferase activity	16127	4	1307	1	0.251617	0.349919	no	FB
GO:0018580	2-nitropropane dioxygenase activity	16127	4	1307	1	0.251617	0.349919	no	FB
GO:0030529	ribonucleoprotein complex	16127	4	1307	1	0.251617	0.349919	no	FB
GO:0031105	septin complex	16127	4	1307	1	0.251617	0.349919	no	FB
GO:0031072	heat shock protein binding	16127	29	1307	2	0.272421	0.35589	no	FB
GO:0045454	cell redox homeostasis	16127	20	1307	2	0.272773	0.355154	no	FB
GO:0050661	NADP or NADPH binding	16127	20	1307	2	0.272773	0.355154	no	FB
GO:0051287	NAD or NADH binding	16127	28	1307	2	0.276006	0.356968	no	FB
GO:0004185	serine-type carboxypeptidase activity	16127	21	1307	2	0.27706	0.35714	no	FB
GO:0008565	protein transporter activity	16127	24	1307	1	0.278438	0.357728	no	FB
GO:0003899	DNA-directed RNA polymerase activity	16127	26	1307	2	0.281015	0.359848	no	FB
GO:0006470	protein amino acid dephosphorylation	16127	23	1307	2	0.281889	0.35978	no	FB
GO:0016788	hydrolase activity, acting on ester bonds	16127	23	1307	2	0.281889	0.35978	no	FB
GO:0006754	ATP biosynthetic process	16127	24	1307	2	0.282596	0.358324	no	FB
GO:0015662	ATPase activity, coupled to transmembrane movement of ions, phosphorylative mechanism	16127	24	1307	2	0.282596	0.358324	no	FB
GO:0016820	hydrolase activity, acting on acid anhydrides, catalyzing transmembrane movement of substances	16127	24	1307	2	0.282596	0.358324	no	FB
GO:0004540	ribonuclease activity	16127	5	1307	1	0.289044	0.362942	no	FB
GO:0006415	translational termination	16127	5	1307	1	0.289044	0.362942	no	FB
GO:0007031	peroxisome organization	16127	5	1307	1	0.289044	0.362942	no	FB
GO:0008137	NADH dehydrogenase (ubiquinone) activity	16127	5	1307	1	0.289044	0.362942	no	FB
GO:0008202	steroid metabolic process	16127	5	1307	1	0.289044	0.362942	no	FB
GO:0015940	pantothenate biosynthetic process	16127	5	1307	1	0.289044	0.362942	no	FB
GO:0016151	nickel ion binding	16127	5	1307	1	0.289044	0.362942	no	FB
GO:0016702	oxidoreductase activity, acting on single donors with incorporation of molecular oxygen, incorporation of two atoms of oxygen	16127	5	1307	1	0.289044	0.362942	no	FB
GO:0016876	ligase activity, forming aminoacyl-tRNA and related compounds	16127	5	1307	1	0.289044	0.362942	no	FB
GO:0043039	tRNA aminoacylation	16127	5	1307	1	0.289044	0.362942	no	FB
GO:0044262	cellular carbohydrate metabolic process	16127	5	1307	1	0.289044	0.362942	no	FB
GO:0048038	quinone binding	16127	5	1307	1	0.289044	0.362942	no	FB
GO:0051276	chromosome organization	16127	5	1307	1	0.289044	0.362942	no	FB
GO:0007186	G-protein coupled receptor protein signaling pathway	16127	23	1307	1	0.290386	0.349906	no	FB
GO:0016791	phosphatase activity	16127	23	1307	1	0.290386	0.349906	no	FB
GO:0000175	3'-5'-exoribonuclease activity	16127	6	1307	1	0.318755	0.381719	no	FB
GO:0004609	phosphatidylserine decarboxylase activity	16127	6	1307	1	0.318755	0.381719	no	FB
GO:0006265	DNA topological change	16127	6	1307	1	0.318755	0.381719	no	FB
GO:0006284	base-excision repair	16127	6	1307	1	0.318755	0.381719	no	FB
GO:0006725	cellular aromatic compound metabolic process	16127	6	1307	1	0.318755	0.381719	no	FB
GO:0003743	translation initiation factor activity	16127	20	1307	1	0.325428	0.383788	no	FB
GO:0016616	oxidoreductase activity, acting on the CH-OH group of donors, NAD or NADP as acceptor	16127	20	1307	1	0.325428	0.383788	no	FB
GO:0016627	oxidoreductase activity, acting on the CH-CH group of donors	16127	20	1307	1	0.325428	0.383788	no	FB
GO:0006413	translational initiation	16127	19	1307	1	0.336434	0.393182	no	FB
GO:0016773	phosphotransferase activity, alcohol group as acceptor	16127	19	1307	1	0.336434	0.393182	no	FB
GO:0001522	pseudouridine synthesis	16127	7	1307	1	0.341754	0.397008	no	FB
GO:0004437	inositol or phosphatidylinositol phosphatase activity	16127	7	1307	1	0.341754	0.397008	no	FB
GO:0009073	aromatic amino acid family biosynthetic process	16127	7	1307	1	0.341754	0.397008	no	FB
GO:0009451	RNA modification	16127	7	1307	1	0.341754	0.397008	no	FB
GO:0016459	myosin complex	16127	7	1307	1	0.341754	0.397008	no	FB
GO:0016651	oxidoreductase activity, acting on NADH or NADPH	16127	7	1307	1	0.341754	0.397008	no	FB
GO:0019752	carboxylic acid metabolic process	16127	7	1307	1	0.341754	0.397008	no	FB
GO:0033178	proton-transporting two-sector ATPase complex, catalytic domain	16127	7	1307	1	0.341754	0.397008	no	FB
GO:0046912	transferase activity, transferring acyl groups, acyl groups converted into alkyl on transfer	16127	7	1307	1	0.341754	0.397008	no	FB
GO:0004806	triglyceride lipase activity	16127	18	1307	1	0.346847	0.392352	no	FB
GO:0005089	Rho guanyl-nucleotide exchange factor activity	16127	17	1307	1	0.356476	0.402072	no	FB
GO:0016311	dephosphorylation	16127	17	1307	1	0.356476	0.402072	no	FB
GO:0016884	carbon-nitrogen ligase activity, with glutamine as amido-N-donor	16127	17	1307	1	0.356476	0.402072	no	FB
GO:0035023	regulation of Rho protein signal transduction	16127	17	1307	1	0.356476	0.402072	no	FB
GO:0003774	motor activity	16127	8	1307	1	0.358933	0.400189	no	FB
GO:0005216	ion channel activity	16127	8	1307	1	0.358933	0.400189	no	FB
GO:0006486	protein amino acid glycosylation	16127	8	1307	1	0.358933	0.400189	no	FB
GO:0006825	copper ion transport	16127	8	1307	1	0.358933	0.400189	no	FB
GO:0008171	O-methyltransferase activity	16127	8	1307	1	0.358933	0.400189	no	FB
GO:0008483	transaminase activity	16127	8	1307	1	0.358933	0.400189	no	FB
GO:0016455	RNA polymerase II transcription mediator activity	16127	8	1307	1	0.358933	0.400189	no	FB
GO:0016592	mediator complex	16127	8	1307	1	0.358933	0.400189	no	FB
GO:0042254	ribosome biogenesis	16127	8	1307	1	0.358933	0.400189	no	FB
GO:0003702	RNA polymerase II transcription factor activity	16127	16	1307	1	0.365103	0.396807	no	FB
GO:0003779	actin binding	16127	16	1307	1	0.365103	0.396807	no	FB
GO:0019001	guanyl nucleotide binding	16127	16	1307	1	0.365103	0.396807	no	FB
GO:0051536	iron-sulfur cluster binding	16127	16	1307	1	0.365103	0.396807	no	FB
GO:0006357	regulation of transcription from RNA polymerase II promoter	16127	9	1307	1	0.371082	0.398837	no	FB
GO:0008299	isoprenoid biosynthetic process	16127	9	1307	1	0.371082	0.398837	no	FB
GO:0009982	pseudouridine synthase activity	16127	9	1307	1	0.371082	0.398837	no	FB
GO:0015205	nucleobase transmembrane transporter activity	16127	9	1307	1	0.371082	0.398837	no	FB
GO:0015931	nucleobase, nucleoside, nucleotide and nucleic acid transport	16127	9	1307	1	0.371082	0.398837	no	FB
GO:0016070	RNA metabolic process	16127	9	1307	1	0.371082	0.398837	no	FB
GO:0044267	cellular protein metabolic process	16127	9	1307	1	0.371082	0.398837	no	FB
GO:0003755	peptidyl-prolyl cis-trans isomerase activity	16127	14	1307	1	0.378307	0.398868	no	FB
GO:0004519	endonuclease activity	16127	14	1307	1	0.378307	0.398868	no	FB
GO:0008415	acyltransferase activity	16127	14	1307	1	0.378307	0.398868	no	FB
GO:0016779	nucleotidyltransferase activity	16127	14	1307	1	0.378307	0.398868	no	FB
GO:0004499	flavin-containing monooxygenase activity	16127	10	1307	1	0.378905	0.395202	no	FB
GO:0004571	mannosyl-oligosaccharide 1,2-alpha-mannosidase activity	16127	10	1307	1	0.378905	0.395202	no	FB
GO:0006259	DNA metabolic process	16127	10	1307	1	0.378905	0.395202	no	FB
GO:0015078	hydrogen ion transmembrane transporter activity	16127	10	1307	1	0.378905	0.395202	no	FB
GO:0016757	transferase activity, transferring glycosyl groups	16127	10	1307	1	0.378905	0.395202	no	FB
GO:0000036	acyl carrier activity	16127	13	1307	1	0.382267	0.393421	no	FB
GO:0004177	aminopeptidase activity	16127	13	1307	1	0.382267	0.393421	no	FB
GO:0004197	cysteine-type endopeptidase activity	16127	13	1307	1	0.382267	0.393421	no	FB
GO:0006099	tricarboxylic acid cycle	16127	13	1307	1	0.382267	0.393421	no	FB
GO:0008033	tRNA processing	16127	13	1307	1	0.382267	0.393421	no	FB
GO:0008654	phospholipid biosynthetic process	16127	13	1307	1	0.382267	0.393421	no	FB
GO:0030248	cellulose binding	16127	13	1307	1	0.382267	0.393421	no	FB
GO:0003684	damaged DNA binding	16127	11	1307	1	0.383022	0.387011	no	FB
GO:0006298	mismatch repair	16127	11	1307	1	0.383022	0.387011	no	FB
GO:0006633	fatty acid biosynthetic process	16127	11	1307	1	0.383022	0.387011	no	FB
GO:0030983	mismatched DNA binding	16127	11	1307	1	0.383022	0.387011	no	FB
GO:0003887	DNA-directed DNA polymerase activity	16127	12	1307	1	0.383981	0.383981	no	FB
GO:0003995	acyl-CoA dehydrogenase activity	16127	12	1307	1	0.383981	0.383981	no	FB
GO:0005097	Rab GTPase activator activity	16127	12	1307	1	0.383981	0.383981	no	FB
GO:0006506	GPI anchor biosynthetic process	16127	12	1307	1	0.383981	0.383981	no	FB
GO:0007049	cell cycle	16127	12	1307	1	0.383981	0.383981	no	FB
GO:0008138	protein tyrosine/serine/threonine phosphatase activity	16127	12	1307	1	0.383981	0.383981	no	FB
GO:0016998	cell wall macromolecule catabolic process	16127	12	1307	1	0.383981	0.383981	no	FB
GO:0030117	membrane coat	16127	12	1307	1	0.383981	0.383981	no	FB
GO:0032313	regulation of Rab GTPase activity	16127	12	1307	1	0.383981	0.383981	no	FB
GO:0051539	4 iron, 4 sulfur cluster binding	16127	12	1307	1	0.383981	0.383981	no	FB
