# Supplementary material for: Genome-wide Identification and Characterization of Natural Antisense Transcripts by Strand-specific RNA Sequencing in Ganoderma lucidum
Source: Sci Rep. 2017 Jul 18;7:5711. doi: 10.1038/s41598-017-04303-6 (PMC5515960; doi:10.1038/s41598-017-04303-6)
Supplement: Supplementary file 9 — Table S8 [file 41598_2017_4303_MOESM9_ESM.xls]

## Sheet: Sheet1
Table S8 Differential enrichment analysis of STs for KEGG pathways across the three developmental stages.
ID	KEGG Annotation	No. of CDS	No. of CDS Mapped to This Category	Number of ST	Number of ST Mapped to this Category	P value	Q value (FDR)	Significance level	Tissue
ko03030	DNA replication	16127	26	1260	10	1.19625e-05	0.0022968	q<0.01	M
ko05204	Chemical carcinogenesis	16127	4	1260	4	3.70988e-05	0.00356148	q<0.01	M
ko00982	Drug metabolism-cytochromeP450	16127	5	1260	4	0.000171044	0.0109468	0.01<q<0.05	M
ko03410	Base excision repair	16127	18	1260	7	0.000228615	0.0109735	0.01<q<0.05	M
ko00627	Aminobenzoate degradation	16127	10	1260	5	0.000485627	0.0186481	0.01<q<0.05	M
ko01120	Microbial metabolism in diverse environments	16127	113	1260	19	0.000713132	0.0228202	0.01<q<0.05	M
ko00630	Glyoxylate and dicarboxylate metabolism	16127	16	1260	6	0.000801426	0.021982	0.01<q<0.05	M
ko03420	Nucleotide excision repair	16127	29	1260	8	0.0010676	0.0256223	0.01<q<0.05	M
ko00500	Starchandsucrose metabolism	16127	18	1260	6	0.00157989	0.0337042	0.01<q<0.05	M
ko00980	metabolismofxeno biotics by cytochromeP450	16127	4	1260	3	0.00175512	0.0336984	0.01<q<0.05	M
ko04141	Protein processing in endoplasmic reticulum	16127	54	1260	11	0.00188785	0.0329515	0.01<q<0.05	M
ko03018	RNA degradation	16127	48	1260	10	0.00248627	0.0397804	0.01<q<0.05	M
ko01200	Carbon metabolism	16127	65	1260	12	0.00275003	0.0406159	0.01<q<0.05	M
ko01100	Metabolic	16127	486	1260	53	0.00294582	0.0403999	0.01<q<0.05	M
ko00561	Glycerolipid metabolism	16127	10	1260	4	0.00478861	0.0612942	no	M
ko00590	Arachidonicacid metabolism	16127	2	1260	2	0.00609981	0.0731977	no	M
ko03450	Non-homologous end-joining	16127	6	1260	3	0.00746057	0.0842605	no	M
ko00626	Naphthalene degradation	16127	3	1260	2	0.0168718	0.179966	no	M
ko04918	Thyroidhormone synthesis	16127	3	1260	2	0.0168718	0.179966	no	M
ko04973	Carbohydrate digestion and absorption	16127	3	1260	2	0.0168718	0.179966	no	M
ko05202	Transcriptional misregulation in cancer	16127	8	1260	3	0.0177589	0.162367	no	M
ko00680	Methane metabolism	16127	15	1260	4	0.0207453	0.18105	no	M
ko03008	Ribosome biogenesis in eukaryotes	16127	58	1260	9	0.021341	0.178151	no	M
ko04214	Apoptosis-fly	16127	9	1260	3	0.024561	0.196488	no	M
ko04530	Tight junction	16127	9	1260	3	0.024561	0.196488	no	M
ko03050	Proteasome	16127	32	1260	6	0.024787	0.183043	no	M
ko03013	RNA transport	16127	81	1260	11	0.026869	0.191069	no	M
ko02020	Two-component system	16127	10	1260	3	0.0323507	0.221834	no	M
ko04260	Cardiac muscle contraction	16127	10	1260	3	0.0323507	0.221834	no	M
ko05134	Legionellosis	16127	10	1260	3	0.0323507	0.221834	no	M
ko05230	Central carbon metabolism in cancer	16127	10	1260	3	0.0323507	0.221834	no	M
ko03040	Spliceosome	16127	80	1260	2	0.0336185	0.201711	no	M
ko01110	Biosynthesis	16127	189	1260	20	0.0375332	0.218375	no	M
ko05206	MicroRNAs in cancer	16127	11	1260	3	0.041013	0.231603	no	M
ko04150	mTOR signaling pathway	16127	19	1260	4	0.0425762	0.233561	no	M
ko00620	Pyruvate metabolism	16127	47	1260	7	0.0430709	0.229711	no	M
ko04978	Mineral absorption	16127	5	1260	2	0.0478057	0.248073	no	M
ko04210	Apoptosis	16127	12	1260	3	0.0504188	0.254748	no	M
ko00770	Pantothenate and CoA biosynthesis	16127	13	1260	3	0.0604319	0.297511	no	M
ko04212	Longevity regulating pathway-worm	16127	13	1260	3	0.0604319	0.297511	no	M
ko00983	Drug metabolism-otherenzymes	16127	6	1260	2	0.0661132	0.309603	no	M
ko01220	Degradation of aromatic compounds	16127	6	1260	2	0.0661132	0.309603	no	M
ko04064	NF-kappaB signaling pathway	16127	6	1260	2	0.0661132	0.309603	no	M
ko05162	Measles	16127	6	1260	2	0.0661132	0.309603	no	M
ko05169	Epstein-Barrvirus infection	16127	54	1260	7	0.0687281	0.29324	no	M
ko05152	Tuberculosis	16127	14	1260	3	0.0709135	0.295987	no	M
ko04110	Cellcycle	16127	44	1260	6	0.0729233	0.297899	no	M
ko05010	Alzheimer's disease	16127	45	1260	6	0.0775816	0.310327	no	M
ko05012	Parkinson's disease	16127	45	1260	6	0.0775816	0.310327	no	M
ko00621	Dioxin degradation	16127	1	1260	1	0.0781298	0.300019	no	M
ko00624	Polycyclic aromatic hydrocarbon degradation	16127	1	1260	1	0.0781298	0.300019	no	M
ko04016	MAPK signaling pathway-plant	16127	1	1260	1	0.0781298	0.300019	no	M
ko04940	Type I diabetes mellitus	16127	1	1260	1	0.0781298	0.300019	no	M
ko04974	Protein digestion and absorption	16127	1	1260	1	0.0781298	0.300019	no	M
ko00380	Tryptophan metabolism	16127	15	1260	3	0.0817268	0.285301	no	M
ko00563	Glycosylphosphatidylinositol(GPI)-anchor biosynthesis	16127	15	1260	3	0.0817268	0.285301	no	M
ko03430	Mismatch repair	16127	35	1260	5	0.082307	0.277245	no	M
ko04932	Non-alcoholic fatty liver disease(NAFLD)	16127	36	1260	5	0.088128	0.291734	no	M
ko00190	Oxidative phosphorylation	16127	59	1260	7	0.0882252	0.287106	no	M
ko05016	Huntington's disease	16127	61	1260	7	0.0959139	0.306924	no	M
ko04130	SNARE interactions invesicular transport	16127	17	1260	3	0.103826	0.326797	no	M
ko04152	AMPK signaling pathway	16127	17	1260	3	0.103826	0.326797	no	M
ko04261	Adrenergic signaling in cardiomyocytes	16127	8	1260	2	0.104901	0.3197	no	M
ko04922	Glucagon signaling pathway	16127	8	1260	2	0.104901	0.3197	no	M
ko01130	Biosynthesis of antibiotics	16127	150	1260	13	0.107356	0.317112	no	M
ko05166	HTLV-Iinfection	16127	29	1260	4	0.115823	0.33694	no	M
ko00240	Pyrimidine metabolism	16127	54	1260	6	0.118452	0.339444	no	M
ko00071	Fatty acid degradation	16127	9	1260	2	0.124347	0.351098	no	M
ko04211	Longevity regulating pathway	16127	9	1260	2	0.124347	0.351098	no	M
ko04921	Oxytocin signaling pathway	16127	9	1260	2	0.124347	0.351098	no	M
ko05168	Herpess implex infection	16127	19	1260	3	0.125764	0.340094	no	M
ko04113	Meiosis-yeast	16127	43	1260	5	0.127443	0.339847	no	M
ko01524	Platinum drug resistance	16127	31	1260	4	0.130431	0.34305	no	M
ko01230	Biosynthesis of aminoacids	16127	73	1260	7	0.135149	0.350656	no	M
ko04142	Lysosome	16127	20	1260	3	0.136412	0.349214	no	M
ko04111	Cellcycle-yeast	16127	60	1260	6	0.141022	0.356266	no	M
ko04120	Ubiquitin mediated proteolysis	16127	46	1260	5	0.142225	0.354639	no	M
ko00360	Phenylalanine metabolism	16127	10	1260	2	0.143302	0.352745	no	M
ko05160	HepatitisC	16127	10	1260	2	0.143302	0.352745	no	M
ko00603	Glycosphingolipid biosynthesis-globo and isoglobo series	16127	2	1260	1	0.14406	0.345744	no	M
ko00623	Toluene degradation	16127	2	1260	1	0.14406	0.345744	no	M
ko00830	Retinol metabolism	16127	2	1260	1	0.14406	0.345744	no	M
ko04614	Renin-angiotensin system	16127	2	1260	1	0.14406	0.345744	no	M
ko04712	Circadian rhythm-plant	16127	2	1260	1	0.14406	0.345744	no	M
ko04911	Insulin secretion	16127	2	1260	1	0.14406	0.345744	no	M
ko04913	Ovarian steroidogenesis	16127	2	1260	1	0.14406	0.345744	no	M
ko04923	Regulation of lipolysis in adipocytes	16127	2	1260	1	0.14406	0.345744	no	M
ko04964	Proximal tubule bicarbonate reclamation	16127	2	1260	1	0.14406	0.345744	no	M
ko04970	Salivary secretion	16127	2	1260	1	0.14406	0.345744	no	M
ko04971	Gastric acid secretion	16127	2	1260	1	0.14406	0.345744	no	M
ko04972	Pancreatic secretion	16127	2	1260	1	0.14406	0.345744	no	M
ko04975	Fat digestion and absorption	16127	2	1260	1	0.14406	0.345744	no	M
ko00330	Arginine and proline metabolism	16127	21	1260	3	0.146727	0.30292	no	M
ko00520	Aminosugar and nucleotide sugar metabolism	16127	22	1260	3	0.156635	0.319935	no	M
ko00230	Purine metabolism	16127	67	1260	6	0.159142	0.321634	no	M
ko00410	beta-Alanine metabolism	16127	11	1260	2	0.161476	0.322953	no	M
ko00920	Sulfur metabolism	16127	11	1260	2	0.161476	0.322953	no	M
ko04919	Thyroidhormone signaling pathway	16127	23	1260	3	0.166071	0.325363	no	M
ko03010	Ribosome	16127	66	1260	4	0.173387	0.336265	no	M
ko00970	Aminoacyl-tRNA biosynthesis	16127	24	1260	3	0.174981	0.335963	no	M
ko03015	mRNA surveillance pathway	16127	39	1260	4	0.177974	0.338327	no	M
ko00052	Galactose metabolism	16127	12	1260	2	0.178646	0.336275	no	M
ko04144	Endocytosis	16127	41	1260	4	0.186247	0.347179	no	M
ko03022	Basal transcription factors	16127	26	1260	3	0.191054	0.352715	no	M
ko04145	Phagosome	16127	26	1260	3	0.191054	0.352715	no	M
ko00030	Pentose phosphate pathway	16127	13	1260	2	0.194646	0.352566	no	M
ko00340	Histidine metabolism	16127	13	1260	2	0.194646	0.352566	no	M
ko00350	Tyrosine metabolism	16127	13	1260	2	0.194646	0.352566	no	M
ko04071	Sphingolipid signaling pathway	16127	13	1260	2	0.194646	0.352566	no	M
ko00361	Chlorocyclohexane and chlorobenzene degradation	16127	3	1260	1	0.199218	0.347727	no	M
ko00643	Styrene degradation	16127	3	1260	1	0.199218	0.347727	no	M
ko04112	Cellcycle-Caulobacter	16127	3	1260	1	0.199218	0.347727	no	M
ko04730	Long-term depression	16127	3	1260	1	0.199218	0.347727	no	M
ko04960	Aldosterone-regulated sodium reabsorption	16127	3	1260	1	0.199218	0.347727	no	M
ko05133	Pertussis	16127	3	1260	1	0.199218	0.347727	no	M
ko05140	Leishmaniasis	16127	3	1260	1	0.199218	0.347727	no	M
ko04146	Peroxisome	16127	54	1260	4	0.202056	0.331579	no	M
ko03440	Homologous recombination	16127	14	1260	2	0.209358	0.340651	no	M
ko03460	Fanconi anemia pathway	16127	14	1260	2	0.209358	0.340651	no	M
ko00565	Etherlipid metabolism	16127	4	1260	1	0.244884	0.391814	no	M
ko00625	Chloroalkane and chloroalkene degradation	16127	4	1260	1	0.244884	0.391814	no	M
ko00780	Biotin metabolism	16127	4	1260	1	0.244884	0.391814	no	M
ko04350	TGF-beta signaling pathway	16127	4	1260	1	0.244884	0.391814	no	M
ko04668	TNFsignaling pathway	16127	4	1260	1	0.244884	0.391814	no	M
ko04727	GABAergic synapse	16127	4	1260	1	0.244884	0.391814	no	M
ko04930	Type II diabetes mellitus	16127	4	1260	1	0.244884	0.391814	no	M
ko05014	Amyotrophic lateral sclerosis (ALS)	16127	4	1260	1	0.244884	0.391814	no	M
ko05142	Chagas disease (American trypanosomiasis)	16127	4	1260	1	0.244884	0.391814	no	M
ko05222	Small cell lung cancer	16127	4	1260	1	0.244884	0.391814	no	M
ko04151	PI3K-Akt signaling pathway	16127	17	1260	2	0.245171	0.362099	no	M
ko05110	Vibrio cholerae infection	16127	17	1260	2	0.245171	0.362099	no	M
ko04011	MAPK signaling pathway-yeast	16127	34	1260	2	0.25369	0.369003	no	M
ko04910	Insulin signaling pathway	16127	33	1260	2	0.259013	0.373913	no	M
ko03060	Protein export	16127	19	1260	2	0.262001	0.375405	no	M
ko00250	Alanine,aspartate and glutamate metabolism	16127	20	1260	2	0.268377	0.381692	no	M
ko00564	Glycerophospholipid metabolism	16127	20	1260	2	0.268377	0.381692	no	M
ko00100	Steroidbio synthesis	16127	25	1260	1	0.277235	0.388533	no	M
ko04114	Oocytemeiosis	16127	24	1260	2	0.28159	0.391778	no	M
ko00270	Cysteine and methionine metabolism	16127	26	1260	2	0.281797	0.389245	no	M
ko05203	Viral carcinogenesis	16127	26	1260	2	0.281797	0.389245	no	M
ko03020	RNA polymerase	16127	25	1260	2	0.282165	0.384225	no	M
ko02024	Quorum sensing	16127	5	1260	1	0.282202	0.381569	no	M
ko04022	cGMP-PKG signaling pathway	16127	5	1260	1	0.282202	0.381569	no	M
ko04391	Hippo signaling pathway-fly	16127	5	1260	1	0.282202	0.381569	no	M
ko04520	Adherens junction	16127	5	1260	1	0.282202	0.381569	no	M
ko04624	Toll and Imd signaling pathway	16127	5	1260	1	0.282202	0.381569	no	M
ko04723	Retrograde endocannabinoid signaling	16127	5	1260	1	0.282202	0.381569	no	M
ko04724	Glutamatergic synapse	16127	5	1260	1	0.282202	0.381569	no	M
ko04976	Bile secretion	16127	5	1260	1	0.282202	0.381569	no	M
ko05020	Priondiseases	16127	5	1260	1	0.282202	0.381569	no	M
ko01210	2-Oxocarboxylic acid metabolism	16127	24	1260	1	0.288718	0.367112	no	M
ko00450	Selenocompound metabolism	16127	6	1260	1	0.312197	0.394354	no	M
ko04360	Axonguidance	16127	6	1260	1	0.312197	0.394354	no	M
ko05161	HepatitisB	16127	6	1260	1	0.312197	0.394354	no	M
ko05322	Systemic lupus erythematosus	16127	6	1260	1	0.312197	0.394354	no	M
ko00020	Citrate cycle(TCA cycle)	16127	21	1260	1	0.322505	0.396929	no	M
ko05200	Pathwaysin cancer	16127	21	1260	1	0.322505	0.396929	no	M
ko00130	Ubiquinone and other terpenoid-quinone biosynthesis	16127	7	1260	1	0.335785	0.408042	no	M
ko00513	Various types of N-glycanbio synthesis	16127	7	1260	1	0.335785	0.408042	no	M
ko01521	EGFR tyrosine kinase inhibitor resistance	16127	7	1260	1	0.335785	0.408042	no	M
ko04013	MAPK signaling pathway-fly	16127	7	1260	1	0.335785	0.408042	no	M
ko04115	p53 signaling pathway	16127	7	1260	1	0.335785	0.408042	no	M
ko04370	VEGFsignaling pathway	16127	7	1260	1	0.335785	0.408042	no	M
ko04390	Hippo signaling pathway	16127	7	1260	1	0.335785	0.408042	no	M
ko04961	Endocrine and other factor-regulated calcium reabsorption	16127	7	1260	1	0.335785	0.408042	no	M
ko00790	Folate biosynthesis	16127	8	1260	1	0.353782	0.409194	no	M
ko04024	cAMP signaling pathway	16127	8	1260	1	0.353782	0.409194	no	M
ko04122	Sulfurrelays ystem	16127	8	1260	1	0.353782	0.409194	no	M
ko04310	Wnt signaling pathway	16127	8	1260	1	0.353782	0.409194	no	M
ko04728	Dopaminergic synapse	16127	8	1260	1	0.353782	0.409194	no	M
ko04721	Synaptic vesicle cycle	16127	17	1260	1	0.361526	0.405923	no	M
ko04810	Regulation of actin cytoskeleton	16127	17	1260	1	0.361526	0.405923	no	M
ko04914	Progesterone-mediated oocyte maturation	16127	17	1260	1	0.361526	0.405923	no	M
ko05164	InfluenzaA	16127	17	1260	1	0.361526	0.405923	no	M
ko00600	Sphingolipid metabolism	16127	9	1260	1	0.366918	0.402562	no	M
ko00910	Nitrogen metabolism	16127	9	1260	1	0.366918	0.402562	no	M
ko04966	Collecting duct acid secretion	16127	9	1260	1	0.366918	0.402562	no	M
ko05034	Alcoholism	16127	9	1260	1	0.366918	0.402562	no	M
ko00900	Terpenoid backbone biosynthesis	16127	15	1260	1	0.375365	0.402627	no	M
ko05132	Salmonella infection	16127	15	1260	1	0.375365	0.402627	no	M
ko04068	FoxO signaling pathway	16127	10	1260	1	0.375842	0.398683	no	M
ko05323	Rheumatoid arthritis	16127	10	1260	1	0.375842	0.398683	no	M
ko00220	Argininebio synthesis	16127	14	1260	1	0.380035	0.398726	no	M
ko00860	Porphyrin and chlorophyll metabolism	16127	14	1260	1	0.380035	0.398726	no	M
ko04912	GnRH signaling pathway	16127	14	1260	1	0.380035	0.398726	no	M
ko05120	Epithelial cell signaling in Helicobacter pylor iinfection	16127	14	1260	1	0.380035	0.398726	no	M
ko00670	One carbon pool by folate	16127	11	1260	1	0.381131	0.391321	no	M
ko04962	Vasopressin-regulated water reabsorption	16127	11	1260	1	0.381131	0.391321	no	M
ko00051	Fructose and mannose metabolism	16127	13	1260	1	0.382798	0.388874	no	M
ko04066	HIF-1 signaling pathway	16127	13	1260	1	0.382798	0.388874	no	M
ko04623	Cytosolic DNA-sensing pathway	16127	13	1260	1	0.382798	0.388874	no	M
ko00480	Glutathione metabolism	16127	12	1260	1	0.383298	0.383298	no	M
ko00510	N-Glycanbiosynthesis	16127	12	1260	1	0.383298	0.383298	no	M
ko03030	DNA replication	16127	26	1238	10	1.02642e-05	0.00193994	q<0.01	P
ko05204	Chemical carcinogenesis	16127	4	1238	4	3.45719e-05	0.00326704	q<0.01	P
ko01120	Microbial metabolism in diverse environments	16127	113	1238	20	0.000226608	0.00713817	q<0.01	P
ko00500	Starchandsucrose metabolism	16127	18	1238	7	0.000205349	0.00970275	q<0.01	P
ko03410	Base excision repair	16127	18	1238	7	0.000205349	0.00970275	q<0.01	P
ko00982	Drug metabolism-cytochromeP450	16127	5	1238	4	0.000159629	0.0100566	0.01<q<0.05	P
ko00627	Aminobenzoate degradation	16127	10	1238	5	0.000447923	0.0120939	0.01<q<0.05	P
ko01200	Carbon metabolism	16127	65	1238	13	0.000810411	0.0170186	0.01<q<0.05	P
ko00630	Glyoxylate and dicarboxylate metabolism	16127	16	1238	6	0.000731637	0.0172849	0.01<q<0.05	P
ko03420	Nucleotide excision repair	16127	29	1238	8	0.000956161	0.0180714	0.01<q<0.05	P
ko01100	Metabolic	16127	486	1238	54	0.00142888	0.0245508	0.01<q<0.05	P
ko00980	metabolismofxeno biotics by cytochromeP450	16127	4	1238	3	0.00166718	0.026258	0.01<q<0.05	P
ko03018	RNA degradation	16127	48	1238	10	0.00220397	0.0320424	0.01<q<0.05	P
ko00680	Methane metabolism	16127	15	1238	5	0.0035852	0.0484002	0.01<q<0.05	P
ko00561	Glycerolipid metabolism	16127	10	1238	4	0.00450222	0.056728	no	P
ko04141	Protein processing in endoplasmic reticulum	16127	54	1238	10	0.00500592	0.0591324	no	P
ko00590	Arachidonicacid metabolism	16127	2	1238	2	0.00588857	0.0654671	no	P
ko03450	Non-homologous end-joining	16127	6	1238	3	0.00710772	0.0746311	no	P
ko05202	Transcriptional misregulation in cancer	16127	8	1238	3	0.0169691	0.139442	no	P
ko00620	Pyruvate metabolism	16127	47	1238	8	0.0167389	0.143803	no	P
ko03008	Ribosome biogenesis in eukaryotes	16127	58	1238	9	0.0195732	0.154139	no	P
ko00626	Naphthalene degradation	16127	3	1238	2	0.0163116	0.162258	no	P
ko04918	Thyroidhormone synthesis	16127	3	1238	2	0.0163116	0.162258	no	P
ko04973	Carbohydrate digestion and absorption	16127	3	1238	2	0.0163116	0.162258	no	P
ko03013	RNA transport	16127	81	1238	11	0.024537	0.165625	no	P
ko04214	Apoptosis-fly	16127	9	1238	3	0.0235034	0.170852	no	P
ko04530	Tight junction	16127	9	1238	3	0.0235034	0.170852	no	P
ko03050	Proteasome	16127	32	1238	6	0.0231709	0.175172	no	P
ko01110	Biosynthesis	16127	189	1238	20	0.0338367	0.193792	no	P
ko02020	Two-component system	16127	10	1238	3	0.0310036	0.202058	no	P
ko04260	Cardiac muscle contraction	16127	10	1238	3	0.0310036	0.202058	no	P
ko05134	Legionellosis	16127	10	1238	3	0.0310036	0.202058	no	P
ko05230	Central carbon metabolism in cancer	16127	10	1238	3	0.0310036	0.202058	no	P
ko03040	Spliceosome	16127	80	1238	2	0.0364329	0.202524	no	P
ko05206	MicroRNAs in cancer	16127	11	1238	3	0.0393634	0.212562	no	P
ko04150	mTOR signaling pathway	16127	19	1238	4	0.0405665	0.212974	no	P
ko04978	Mineral absorption	16127	5	1238	2	0.0463555	0.236789	no	P
ko00052	Galactose metabolism	16127	12	1238	3	0.0484625	0.241037	no	P
ko00380	Tryptophan metabolism	16127	15	1238	3	0.0789052	0.271147	no	P
ko00563	Glycosylphosphatidylinositol(GPI)-anchor biosynthesis	16127	15	1238	3	0.0789052	0.271147	no	P
ko01130	Biosynthesis of antibiotics	16127	150	1238	14	0.0849431	0.272106	no	P
ko05169	Epstein-Barrvirus infection	16127	54	1238	7	0.0651157	0.273486	no	P
ko04932	Non-alcoholic fatty liver disease(NAFLD)	16127	36	1238	5	0.0844755	0.275274	no	P
ko03430	Mismatch repair	16127	35	1238	5	0.078779	0.275726	no	P
ko00190	Oxidative phosphorylation	16127	59	1238	7	0.0842103	0.279224	no	P
ko00770	Pantothenate and CoA biosynthesis	16127	13	1238	3	0.058173	0.281915	no	P
ko04212	Longevity regulating pathway-worm	16127	13	1238	3	0.058173	0.281915	no	P
ko04110	Cellcycle	16127	44	1238	6	0.0693918	0.28511	no	P
ko05016	Huntington's disease	16127	61	1238	7	0.0918212	0.289237	no	P
ko00983	Drug metabolism-otherenzymes	16127	6	1238	2	0.0642024	0.295957	no	P
ko01220	Degradation of aromatic compounds	16127	6	1238	2	0.0642024	0.295957	no	P
ko04064	NF-kappaB signaling pathway	16127	6	1238	2	0.0642024	0.295957	no	P
ko05162	Measles	16127	6	1238	2	0.0642024	0.295957	no	P
ko00621	Dioxin degradation	16127	1	1238	1	0.0767657	0.296096	no	P
ko00624	Polycyclic aromatic hydrocarbon degradation	16127	1	1238	1	0.0767657	0.296096	no	P
ko04016	MAPK signaling pathway-plant	16127	1	1238	1	0.0767657	0.296096	no	P
ko04940	Type I diabetes mellitus	16127	1	1238	1	0.0767657	0.296096	no	P
ko04974	Protein digestion and absorption	16127	1	1238	1	0.0767657	0.296096	no	P
ko00330	Arginine and proline metabolism	16127	21	1238	3	0.142925	0.296844	no	P
ko05010	Alzheimer's disease	16127	45	1238	6	0.0739341	0.297309	no	P
ko05012	Parkinson's disease	16127	45	1238	6	0.0739341	0.297309	no	P
ko04261	Adrenergic signaling in cardiomyocytes	16127	8	1238	2	0.102171	0.306514	no	P
ko04922	Glucagon signaling pathway	16127	8	1238	2	0.102171	0.306514	no	P
ko04130	SNARE interactions invesicular transport	16127	17	1238	3	0.100539	0.311505	no	P
ko04152	AMPK signaling pathway	16127	17	1238	3	0.100539	0.311505	no	P
ko00520	Aminosugar and nucleotide sugar metabolism	16127	22	1238	3	0.152802	0.313909	no	P
ko00410	beta-Alanine metabolism	16127	11	1238	2	0.157974	0.317628	no	P
ko00920	Sulfur metabolism	16127	11	1238	2	0.157974	0.317628	no	P
ko00230	Purine metabolism	16127	67	1238	6	0.156691	0.318437	no	P
ko04919	Thyroidhormone signaling pathway	16127	23	1238	3	0.162247	0.319424	no	P
ko05166	HTLV-Iinfection	16127	29	1238	4	0.112002	0.325668	no	P
ko00240	Pyrimidine metabolism	16127	54	1238	6	0.114399	0.327599	no	P
ko04113	Meiosis-yeast	16127	43	1238	5	0.123435	0.32858	no	P
ko05168	Herpess implex infection	16127	19	1238	3	0.122143	0.329786	no	P
ko01524	Platinum drug resistance	16127	31	1238	4	0.126502	0.332068	no	P
ko00970	Aminoacyl-tRNA biosynthesis	16127	24	1238	3	0.171205	0.333586	no	P
ko04210	Apoptosis	16127	12	1238	2	0.17503	0.334147	no	P
ko03010	Ribosome	16127	66	1238	4	0.177124	0.334764	no	P
ko04146	Peroxisome	16127	54	1238	4	0.202767	0.336167	no	P
ko03015	mRNA surveillance pathway	16127	39	1238	4	0.174672	0.336867	no	P
ko03440	Homologous recombination	16127	14	1238	2	0.205728	0.33811	no	P
ko03460	Fanconi anemia pathway	16127	14	1238	2	0.205728	0.33811	no	P
ko05152	Tuberculosis	16127	14	1238	2	0.205728	0.33811	no	P
ko01230	Biosynthesis of aminoacids	16127	73	1238	7	0.131707	0.340996	no	P
ko00071	Fatty acid degradation	16127	9	1238	2	0.12129	0.342147	no	P
ko04211	Longevity regulating pathway	16127	9	1238	2	0.12129	0.342147	no	P
ko04921	Oxytocin signaling pathway	16127	9	1238	2	0.12129	0.342147	no	P
ko04144	Endocytosis	16127	41	1238	4	0.183334	0.34307	no	P
ko00603	Glycosphingolipid biosynthesis-globo and isoglobo series	16127	2	1238	1	0.141754	0.343481	no	P
ko00623	Toluene degradation	16127	2	1238	1	0.141754	0.343481	no	P
ko00830	Retinol metabolism	16127	2	1238	1	0.141754	0.343481	no	P
ko04614	Renin-angiotensin system	16127	2	1238	1	0.141754	0.343481	no	P
ko04712	Circadian rhythm-plant	16127	2	1238	1	0.141754	0.343481	no	P
ko04911	Insulin secretion	16127	2	1238	1	0.141754	0.343481	no	P
ko04913	Ovarian steroidogenesis	16127	2	1238	1	0.141754	0.343481	no	P
ko04923	Regulation of lipolysis in adipocytes	16127	2	1238	1	0.141754	0.343481	no	P
ko04964	Proximal tubule bicarbonate reclamation	16127	2	1238	1	0.141754	0.343481	no	P
ko04970	Salivary secretion	16127	2	1238	1	0.141754	0.343481	no	P
ko04971	Gastric acid secretion	16127	2	1238	1	0.141754	0.343481	no	P
ko04972	Pancreatic secretion	16127	2	1238	1	0.141754	0.343481	no	P
ko04975	Fat digestion and absorption	16127	2	1238	1	0.141754	0.343481	no	P
ko00361	Chlorocyclohexane and chlorobenzene degradation	16127	3	1238	1	0.19632	0.34677	no	P
ko00643	Styrene degradation	16127	3	1238	1	0.19632	0.34677	no	P
ko04112	Cellcycle-Caulobacter	16127	3	1238	1	0.19632	0.34677	no	P
ko04730	Long-term depression	16127	3	1238	1	0.19632	0.34677	no	P
ko04960	Aldosterone-regulated sodium reabsorption	16127	3	1238	1	0.19632	0.34677	no	P
ko05133	Pertussis	16127	3	1238	1	0.19632	0.34677	no	P
ko05140	Leishmaniasis	16127	3	1238	1	0.19632	0.34677	no	P
ko00030	Pentose phosphate pathway	16127	13	1238	2	0.190988	0.347084	no	P
ko00340	Histidine metabolism	16127	13	1238	2	0.190988	0.347084	no	P
ko00350	Tyrosine metabolism	16127	13	1238	2	0.190988	0.347084	no	P
ko03022	Basal transcription factors	16127	26	1238	3	0.187486	0.347401	no	P
ko04145	Phagosome	16127	26	1238	3	0.187486	0.347401	no	P
ko00360	Phenylalanine metabolism	16127	10	1238	2	0.139987	0.348125	no	P
ko05160	HepatitisC	16127	10	1238	2	0.139987	0.348125	no	P
ko04120	Ubiquitin mediated proteolysis	16127	46	1238	5	0.138366	0.348683	no	P
ko04111	Cellcycle-yeast	16127	60	1238	6	0.137415	0.350966	no	P
ko04151	PI3K-Akt signaling pathway	16127	17	1238	2	0.241992	0.357316	no	P
ko05110	Vibrio cholerae infection	16127	17	1238	2	0.241992	0.357316	no	P
ko00100	Steroidbio synthesis	16127	25	1238	1	0.282242	0.358012	no	P
ko00270	Cysteine and methionine metabolism	16127	26	1238	2	0.281874	0.36241	no	P
ko05203	Viral carcinogenesis	16127	26	1238	2	0.281874	0.36241	no	P
ko03020	RNA polymerase	16127	25	1238	2	0.281824	0.364828	no	P
ko04114	Oocytemeiosis	16127	24	1238	2	0.280834	0.366053	no	P
ko01210	2-Oxocarboxylic acid metabolism	16127	24	1238	1	0.293498	0.369808	no	P
ko04011	MAPK signaling pathway-yeast	16127	34	1238	2	0.256784	0.373325	no	P
ko03060	Protein export	16127	19	1238	2	0.259371	0.374206	no	P
ko04910	Insulin signaling pathway	16127	33	1238	2	0.261784	0.374827	no	P
ko00250	Alanine,aspartate and glutamate metabolism	16127	20	1238	2	0.266076	0.378108	no	P
ko00564	Glycerophospholipid metabolism	16127	20	1238	2	0.266076	0.378108	no	P
ko04142	Lysosome	16127	20	1238	2	0.266076	0.378108	no	P
ko00051	Fructose and mannose metabolism	16127	13	1238	1	0.38285	0.38285	no	P
ko04066	HIF-1 signaling pathway	16127	13	1238	1	0.38285	0.38285	no	P
ko04071	Sphingolipid signaling pathway	16127	13	1238	1	0.38285	0.38285	no	P
ko04623	Cytosolic DNA-sensing pathway	16127	13	1238	1	0.38285	0.38285	no	P
ko00480	Glutathione metabolism	16127	12	1238	1	0.382783	0.384819	no	P
ko00450	Selenocompound metabolism	16127	6	1238	1	0.309023	0.38679	no	P
ko04360	Axonguidance	16127	6	1238	1	0.309023	0.38679	no	P
ko05161	HepatitisB	16127	6	1238	1	0.309023	0.38679	no	P
ko05322	Systemic lupus erythematosus	16127	6	1238	1	0.309023	0.38679	no	P
ko00565	Etherlipid metabolism	16127	4	1238	1	0.241678	0.387094	no	P
ko00625	Chloroalkane and chloroalkene degradation	16127	4	1238	1	0.241678	0.387094	no	P
ko00780	Biotin metabolism	16127	4	1238	1	0.241678	0.387094	no	P
ko04350	TGF-beta signaling pathway	16127	4	1238	1	0.241678	0.387094	no	P
ko04668	TNFsignaling pathway	16127	4	1238	1	0.241678	0.387094	no	P
ko04727	GABAergic synapse	16127	4	1238	1	0.241678	0.387094	no	P
ko04930	Type II diabetes mellitus	16127	4	1238	1	0.241678	0.387094	no	P
ko05014	Amyotrophic lateral sclerosis (ALS)	16127	4	1238	1	0.241678	0.387094	no	P
ko05142	Chagas disease (American trypanosomiasis)	16127	4	1238	1	0.241678	0.387094	no	P
ko05222	Small cell lung cancer	16127	4	1238	1	0.241678	0.387094	no	P
ko02024	Quorum sensing	16127	5	1238	1	0.27892	0.387616	no	P
ko04022	cGMP-PKG signaling pathway	16127	5	1238	1	0.27892	0.387616	no	P
ko04391	Hippo signaling pathway-fly	16127	5	1238	1	0.27892	0.387616	no	P
ko04520	Adherens junction	16127	5	1238	1	0.27892	0.387616	no	P
ko04624	Toll and Imd signaling pathway	16127	5	1238	1	0.27892	0.387616	no	P
ko04723	Retrograde endocannabinoid signaling	16127	5	1238	1	0.27892	0.387616	no	P
ko04724	Glutamatergic synapse	16127	5	1238	1	0.27892	0.387616	no	P
ko04976	Bile secretion	16127	5	1238	1	0.27892	0.387616	no	P
ko05020	Priondiseases	16127	5	1238	1	0.27892	0.387616	no	P
ko00220	Argininebio synthesis	16127	14	1238	1	0.38065	0.390994	no	P
ko00860	Porphyrin and chlorophyll metabolism	16127	14	1238	1	0.38065	0.390994	no	P
ko04912	GnRH signaling pathway	16127	14	1238	1	0.38065	0.390994	no	P
ko05120	Epithelial cell signaling in Helicobacter pylor iinfection	16127	14	1238	1	0.38065	0.390994	no	P
ko00670	One carbon pool by folate	16127	11	1238	1	0.380056	0.394674	no	P
ko04962	Vasopressin-regulated water reabsorption	16127	11	1238	1	0.380056	0.394674	no	P
ko00640	Propanoate metabolism	16127	15	1238	1	0.376529	0.397565	no	P
ko00900	Terpenoid backbone biosynthesis	16127	15	1238	1	0.376529	0.397565	no	P
ko05132	Salmonella infection	16127	15	1238	1	0.376529	0.397565	no	P
ko00020	Citrate cycle(TCA cycle)	16127	21	1238	1	0.326391	0.397987	no	P
ko05200	Pathwaysin cancer	16127	21	1238	1	0.326391	0.397987	no	P
ko00600	Sphingolipid metabolism	16127	9	1238	1	0.364803	0.398542	no	P
ko00910	Nitrogen metabolism	16127	9	1238	1	0.364803	0.398542	no	P
ko04966	Collecting duct acid secretion	16127	9	1238	1	0.364803	0.398542	no	P
ko05034	Alcoholism	16127	9	1238	1	0.364803	0.398542	no	P
ko04068	FoxO signaling pathway	16127	10	1238	1	0.374228	0.399599	no	P
ko05323	Rheumatoid arthritis	16127	10	1238	1	0.374228	0.399599	no	P
ko01521	EGFR tyrosine kinase inhibitor resistance	16127	7	1238	1	0.332862	0.400707	no	P
ko04013	MAPK signaling pathway-fly	16127	7	1238	1	0.332862	0.400707	no	P
ko04115	p53 signaling pathway	16127	7	1238	1	0.332862	0.400707	no	P
ko04370	VEGFsignaling pathway	16127	7	1238	1	0.332862	0.400707	no	P
ko04390	Hippo signaling pathway	16127	7	1238	1	0.332862	0.400707	no	P
ko04961	Endocrine and other factor-regulated calcium reabsorption	16127	7	1238	1	0.332862	0.400707	no	P
ko04721	Synaptic vesicle cycle	16127	17	1238	1	0.363722	0.406766	no	P
ko04810	Regulation of actin cytoskeleton	16127	17	1238	1	0.363722	0.406766	no	P
ko04914	Progesterone-mediated oocyte maturation	16127	17	1238	1	0.363722	0.406766	no	P
ko05164	InfluenzaA	16127	17	1238	1	0.363722	0.406766	no	P
ko00720	Carbon fixation pathways in prokaryotes	16127	8	1238	1	0.351222	0.407246	no	P
ko00790	Folate biosynthesis	16127	8	1238	1	0.351222	0.407246	no	P
ko04024	cAMP signaling pathway	16127	8	1238	1	0.351222	0.407246	no	P
ko04122	Sulfurrelays ystem	16127	8	1238	1	0.351222	0.407246	no	P
ko04310	Wnt signaling pathway	16127	8	1238	1	0.351222	0.407246	no	P
ko04728	Dopaminergic synapse	16127	8	1238	1	0.351222	0.407246	no	P
ko03030	DNA replication	16127	26	1307	10	1.64218e-05	0.00310372	q<0.01	FB
ko05204	Chemical carcinogenesis	16127	4	1307	4	4.2959e-05	0.00405963	q<0.01	FB
ko00982	Drug metabolism-cytochromeP450	16127	5	1307	4	0.000197436	0.0124385	0.01<q<0.05	FB
ko00500	Starchandsucrose metabolism	16127	18	1307	7	0.000285476	0.0134887	0.01<q<0.05	FB
ko03410	Base excision repair	16127	18	1307	7	0.000285476	0.0134887	0.01<q<0.05	FB
ko00627	Aminobenzoate degradation	16127	10	1307	5	0.000574217	0.0180878	0.01<q<0.05	FB
ko00630	Glyoxylate and dicarboxylate metabolism	16127	16	1307	6	0.000967664	0.0261269	0.01<q<0.05	FB
ko03420	Nucleotide excision repair	16127	29	1307	8	0.00133998	0.0316571	0.01<q<0.05	FB
ko00980	metabolismofxeno biotics by cytochromeP450	16127	4	1307	3	0.00195292	0.0410113	0.01<q<0.05	FB
ko01120	Microbial metabolism in diverse environments	16127	113	1307	18	0.00243612	0.0460426	0.01<q<0.05	FB
ko04141	Protein processing in endoplasmic reticulum	16127	54	1307	11	0.00246827	0.0424094	0.01<q<0.05	FB
ko03018	RNA degradation	16127	48	1307	10	0.00318302	0.0501326	no	FB
ko01200	Carbon metabolism	16127	65	1307	12	0.00361419	0.0525448	no	FB
ko01100	Metabolic	16127	486	1307	53	0.00531451	0.0717459	no	FB
ko00561	Glycerolipid metabolism	16127	10	1307	4	0.00544066	0.0685524	no	FB
ko00590	Arachidonicacid metabolism	16127	2	1307	2	0.00656355	0.0775319	no	FB
ko03450	Non-homologous end-joining	16127	6	1307	3	0.00824895	0.0917089	no	FB
ko04918	Thyroidhormone synthesis	16127	3	1307	2	0.0180971	0.190019	no	FB
ko04973	Carbohydrate digestion and absorption	16127	3	1307	2	0.0180971	0.190019	no	FB
ko05202	Transcriptional misregulation in cancer	16127	8	1307	3	0.0195115	0.184384	no	FB
ko00680	Methane metabolism	16127	15	1307	4	0.0231997	0.208797	no	FB
ko04214	Apoptosis-fly	16127	9	1307	3	0.0268996	0.231092	no	FB
ko04530	Tight junction	16127	9	1307	3	0.0268996	0.231092	no	FB
ko03040	Spliceosome	16127	80	1307	2	0.0282398	0.222388	no	FB
ko03050	Proteasome	16127	32	1307	6	0.0284484	0.21507	no	FB
ko02020	Two-component system	16127	10	1307	3	0.035319	0.256742	no	FB
ko04260	Cardiac muscle contraction	16127	10	1307	3	0.035319	0.256742	no	FB
ko05134	Legionellosis	16127	10	1307	3	0.035319	0.256742	no	FB
ko05230	Central carbon metabolism in cancer	16127	10	1307	3	0.035319	0.256742	no	FB
ko05206	MicroRNAs in cancer	16127	11	1307	3	0.0446345	0.281197	no	FB
ko04150	mTOR signaling pathway	16127	19	1307	4	0.0470137	0.286632	no	FB
ko00620	Pyruvate metabolism	16127	47	1307	7	0.0490571	0.289744	no	FB
ko04978	Mineral absorption	16127	5	1307	2	0.0509538	0.291826	no	FB
ko03008	Ribosome biogenesis in eukaryotes	16127	58	1307	8	0.0520464	0.289317	no	FB
ko00052	Galactose metabolism	16127	12	1307	3	0.0546972	0.295365	no	FB
ko04210	Apoptosis	16127	12	1307	3	0.0546972	0.295365	no	FB
ko03013	RNA transport	16127	81	1307	10	0.0568061	0.290172	no	FB
ko01110	Biosynthesis	16127	189	1307	19	0.0613344	0.305058	no	FB
ko00770	Pantothenate and CoA biosynthesis	16127	13	1307	3	0.0653526	0.316709	no	FB
ko04212	Longevity regulating pathway-worm	16127	13	1307	3	0.0653526	0.316709	no	FB
ko00983	Drug metabolism-otherenzymes	16127	6	1307	2	0.070244	0.323808	no	FB
ko04064	NF-kappaB signaling pathway	16127	6	1307	2	0.070244	0.323808	no	FB
ko05162	Measles	16127	6	1307	2	0.070244	0.323808	no	FB
ko05152	Tuberculosis	16127	14	1307	3	0.0764451	0.328367	no	FB
ko05169	Epstein-Barrvirus infection	16127	54	1307	7	0.0765595	0.32155	no	FB
ko04110	Cellcycle	16127	44	1307	6	0.080568	0.331029	no	FB
ko04016	MAPK signaling pathway-plant	16127	1	1307	1	0.0810442	0.325901	no	FB
ko04940	Type I diabetes mellitus	16127	1	1307	1	0.0810442	0.325901	no	FB
ko04974	Protein digestion and absorption	16127	1	1307	1	0.0810442	0.325901	no	FB
ko05010	Alzheimer's disease	16127	45	1307	6	0.085443	0.322975	no	FB
ko05012	Parkinson's disease	16127	45	1307	6	0.085443	0.322975	no	FB
ko00380	Tryptophan metabolism	16127	15	1307	3	0.0878232	0.319203	no	FB
ko00563	Glycosylphosphatidylinositol(GPI)-anchor biosynthesis	16127	15	1307	3	0.0878232	0.319203	no	FB
ko03430	Mismatch repair	16127	35	1307	5	0.0899066	0.314673	no	FB
ko04932	Non-alcoholic fatty liver disease(NAFLD)	16127	36	1307	5	0.0959601	0.329754	no	FB
ko00190	Oxidative phosphorylation	16127	59	1307	7	0.0967294	0.326462	no	FB
ko05016	Huntington's disease	16127	61	1307	7	0.104493	0.346477	no	FB
ko04261	Adrenergic signaling in cardiomyocytes	16127	8	1307	2	0.110752	0.360899	no	FB
ko04922	Glucagon signaling pathway	16127	8	1307	2	0.110752	0.360899	no	FB
ko04130	SNARE interactions invesicular transport	16127	17	1307	3	0.110866	0.349228	no	FB
ko04152	AMPK signaling pathway	16127	17	1307	3	0.110866	0.349228	no	FB
ko01130	Biosynthesis of antibiotics	16127	150	1307	13	0.112022	0.341485	no	FB
ko05166	HTLV-Iinfection	16127	29	1307	4	0.123903	0.37171	no	FB
ko00240	Pyrimidine metabolism	16127	54	1307	6	0.126779	0.374394	no	FB
ko00071	Fatty acid degradation	16127	9	1307	2	0.130867	0.380521	no	FB
ko04211	Longevity regulating pathway	16127	9	1307	2	0.130867	0.380521	no	FB
ko04921	Oxytocin signaling pathway	16127	9	1307	2	0.130867	0.380521	no	FB
ko05168	Herpess implex infection	16127	19	1307	3	0.133443	0.370892	no	FB
ko04113	Meiosis-yeast	16127	43	1307	5	0.13572	0.371755	no	FB
ko01524	Platinum drug resistance	16127	31	1307	4	0.138648	0.374349	no	FB
ko01230	Biosynthesis of aminoacids	16127	73	1307	7	0.141726	0.377271	no	FB
ko04142	Lysosome	16127	20	1307	3	0.144283	0.378742	no	FB
ko04111	Cellcycle-yeast	16127	60	1307	6	0.148086	0.3834	no	FB
ko00603	Glycosphingolipid biosynthesis-globo and isoglobo series	16127	2	1307	1	0.148961	0.380455	no	FB
ko00623	Toluene degradation	16127	2	1307	1	0.148961	0.380455	no	FB
ko00830	Retinol metabolism	16127	2	1307	1	0.148961	0.380455	no	FB
ko04614	Renin-angiotensin system	16127	2	1307	1	0.148961	0.380455	no	FB
ko04712	Circadian rhythm-plant	16127	2	1307	1	0.148961	0.380455	no	FB
ko04911	Insulin secretion	16127	2	1307	1	0.148961	0.380455	no	FB
ko04913	Ovarian steroidogenesis	16127	2	1307	1	0.148961	0.380455	no	FB
ko04923	Regulation of lipolysis in adipocytes	16127	2	1307	1	0.148961	0.380455	no	FB
ko04964	Proximal tubule bicarbonate reclamation	16127	2	1307	1	0.148961	0.380455	no	FB
ko04970	Salivary secretion	16127	2	1307	1	0.148961	0.380455	no	FB
ko04971	Gastric acid secretion	16127	2	1307	1	0.148961	0.380455	no	FB
ko04972	Pancreatic secretion	16127	2	1307	1	0.148961	0.380455	no	FB
ko04975	Fat digestion and absorption	16127	2	1307	1	0.148961	0.380455	no	FB
ko04120	Ubiquitin mediated proteolysis	16127	46	1307	5	0.150027	0.32592	no	FB
ko00360	Phenylalanine metabolism	16127	10	1307	2	0.150339	0.322888	no	FB
ko05160	HepatitisC	16127	10	1307	2	0.150339	0.322888	no	FB
ko00330	Arginine and proline metabolism	16127	21	1307	3	0.154702	0.324874	no	FB
ko00230	Purine metabolism	16127	67	1307	6	0.163436	0.339444	no	FB
ko00520	Aminosugar and nucleotide sugar metabolism	16127	22	1307	3	0.164626	0.338198	no	FB
ko03010	Ribosome	16127	66	1307	4	0.164921	0.335162	no	FB
ko00410	beta-Alanine metabolism	16127	11	1307	2	0.16887	0.339536	no	FB
ko00920	Sulfur metabolism	16127	11	1307	2	0.16887	0.339536	no	FB
ko04919	Thyroidhormone signaling pathway	16127	23	1307	3	0.17399	0.342544	no	FB
ko00970	Aminoacyl-tRNA biosynthesis	16127	24	1307	3	0.182745	0.35607	no	FB
ko03015	mRNA surveillance pathway	16127	39	1307	4	0.184445	0.355715	no	FB
ko04144	Endocytosis	16127	41	1307	4	0.191797	0.366158	no	FB
ko03022	Basal transcription factors	16127	26	1307	3	0.19827	0.37473	no	FB
ko04145	Phagosome	16127	26	1307	3	0.19827	0.37473	no	FB
ko04146	Peroxisome	16127	54	1307	4	0.199662	0.369963	no	FB
ko00030	Pentose phosphate pathway	16127	13	1307	2	0.202272	0.371159	no	FB
ko00340	Histidine metabolism	16127	13	1307	2	0.202272	0.371159	no	FB
ko00350	Tyrosine metabolism	16127	13	1307	2	0.202272	0.371159	no	FB
ko04071	Sphingolipid signaling pathway	16127	13	1307	2	0.202272	0.371159	no	FB
ko00361	Chlorocyclohexane and chlorobenzene degradation	16127	3	1307	1	0.205345	0.362712	no	FB
ko00626	Naphthalene degradation	16127	3	1307	1	0.205345	0.362712	no	FB
ko00643	Styrene degradation	16127	3	1307	1	0.205345	0.362712	no	FB
ko04112	Cellcycle-Caulobacter	16127	3	1307	1	0.205345	0.362712	no	FB
ko04730	Long-term depression	16127	3	1307	1	0.205345	0.362712	no	FB
ko04960	Aldosterone-regulated sodium reabsorption	16127	3	1307	1	0.205345	0.362712	no	FB
ko05133	Pertussis	16127	3	1307	1	0.205345	0.362712	no	FB
ko05140	Leishmaniasis	16127	3	1307	1	0.205345	0.362712	no	FB
ko03440	Homologous recombination	16127	14	1307	2	0.216873	0.356426	no	FB
ko03460	Fanconi anemia pathway	16127	14	1307	2	0.216873	0.356426	no	FB
ko04011	MAPK signaling pathway-yeast	16127	34	1307	2	0.246646	0.398429	no	FB
ko04151	PI3K-Akt signaling pathway	16127	17	1307	2	0.251568	0.402935	no	FB
ko05110	Vibrio cholerae infection	16127	17	1307	2	0.251568	0.402935	no	FB
ko00565	Etherlipid metabolism	16127	4	1307	1	0.251617	0.396296	no	FB
ko00625	Chloroalkane and chloroalkene degradation	16127	4	1307	1	0.251617	0.396296	no	FB
ko00780	Biotin metabolism	16127	4	1307	1	0.251617	0.396296	no	FB
ko04350	TGF-beta signaling pathway	16127	4	1307	1	0.251617	0.396296	no	FB
ko04668	TNFsignaling pathway	16127	4	1307	1	0.251617	0.396296	no	FB
ko04727	GABAergic synapse	16127	4	1307	1	0.251617	0.396296	no	FB
ko04930	Type II diabetes mellitus	16127	4	1307	1	0.251617	0.396296	no	FB
ko05014	Amyotrophic lateral sclerosis (ALS)	16127	4	1307	1	0.251617	0.396296	no	FB
ko05142	Chagas disease (American trypanosomiasis)	16127	4	1307	1	0.251617	0.396296	no	FB
ko05222	Small cell lung cancer	16127	4	1307	1	0.251617	0.396296	no	FB
ko04910	Insulin signaling pathway	16127	33	1307	2	0.252622	0.367273	no	FB
ko00100	Steroidbio synthesis	16127	25	1307	1	0.266516	0.384516	no	FB
ko03060	Protein export	16127	19	1307	2	0.267138	0.382493	no	FB
ko00250	Alanine,aspartate and glutamate metabolism	16127	20	1307	2	0.272773	0.387625	no	FB
ko00564	Glycerophospholipid metabolism	16127	20	1307	2	0.272773	0.387625	no	FB
ko01210	2-Oxocarboxylic acid metabolism	16127	24	1307	1	0.278438	0.389813	no	FB
ko00270	Cysteine and methionine metabolism	16127	26	1307	2	0.281015	0.390529	no	FB
ko05203	Viral carcinogenesis	16127	26	1307	2	0.281015	0.390529	no	FB
ko03020	RNA polymerase	16127	25	1307	2	0.282276	0.386596	no	FB
ko04114	Oocytemeiosis	16127	24	1307	2	0.282596	0.384249	no	FB
ko02024	Quorum sensing	16127	5	1307	1	0.289044	0.390209	no	FB
ko04022	cGMP-PKG signaling pathway	16127	5	1307	1	0.289044	0.390209	no	FB
ko04391	Hippo signaling pathway-fly	16127	5	1307	1	0.289044	0.390209	no	FB
ko04520	Adherens junction	16127	5	1307	1	0.289044	0.390209	no	FB
ko04624	Toll and Imd signaling pathway	16127	5	1307	1	0.289044	0.390209	no	FB
ko04723	Retrograde endocannabinoid signaling	16127	5	1307	1	0.289044	0.390209	no	FB
ko04724	Glutamatergic synapse	16127	5	1307	1	0.289044	0.390209	no	FB
ko04976	Bile secretion	16127	5	1307	1	0.289044	0.390209	no	FB
ko05020	Priondiseases	16127	5	1307	1	0.289044	0.390209	no	FB
ko00020	Citrate cycle(TCA cycle)	16127	21	1307	1	0.313994	0.398287	no	FB
ko05200	Pathwaysin cancer	16127	21	1307	1	0.313994	0.398287	no	FB
ko00450	Selenocompound metabolism	16127	6	1307	1	0.318755	0.398972	no	FB
ko01220	Degradation of aromatic compounds	16127	6	1307	1	0.318755	0.398972	no	FB
ko04360	Axonguidance	16127	6	1307	1	0.318755	0.398972	no	FB
ko05161	HepatitisB	16127	6	1307	1	0.318755	0.398972	no	FB
ko05322	Systemic lupus erythematosus	16127	6	1307	1	0.318755	0.398972	no	FB
ko00513	Various types of N-glycanbio synthesis	16127	7	1307	1	0.341754	0.414048	no	FB
ko01521	EGFR tyrosine kinase inhibitor resistance	16127	7	1307	1	0.341754	0.414048	no	FB
ko04013	MAPK signaling pathway-fly	16127	7	1307	1	0.341754	0.414048	no	FB
ko04115	p53 signaling pathway	16127	7	1307	1	0.341754	0.414048	no	FB
ko04370	VEGFsignaling pathway	16127	7	1307	1	0.341754	0.414048	no	FB
ko04390	Hippo signaling pathway	16127	7	1307	1	0.341754	0.414048	no	FB
ko04961	Endocrine and other factor-regulated calcium reabsorption	16127	7	1307	1	0.341754	0.414048	no	FB
ko04721	Synaptic vesicle cycle	16127	17	1307	1	0.356476	0.413338	no	FB
ko04810	Regulation of actin cytoskeleton	16127	17	1307	1	0.356476	0.413338	no	FB
ko04914	Progesterone-mediated oocyte maturation	16127	17	1307	1	0.356476	0.413338	no	FB
ko05164	InfluenzaA	16127	17	1307	1	0.356476	0.413338	no	FB
ko00790	Folate biosynthesis	16127	8	1307	1	0.358933	0.406217	no	FB
ko04024	cAMP signaling pathway	16127	8	1307	1	0.358933	0.406217	no	FB
ko04122	Sulfurrelays ystem	16127	8	1307	1	0.358933	0.406217	no	FB
ko04310	Wnt signaling pathway	16127	8	1307	1	0.358933	0.406217	no	FB
ko04728	Dopaminergic synapse	16127	8	1307	1	0.358933	0.406217	no	FB
ko00600	Sphingolipid metabolism	16127	9	1307	1	0.371082	0.407759	no	FB
ko00910	Nitrogen metabolism	16127	9	1307	1	0.371082	0.407759	no	FB
ko04966	Collecting duct acid secretion	16127	9	1307	1	0.371082	0.407759	no	FB
ko05034	Alcoholism	16127	9	1307	1	0.371082	0.407759	no	FB
ko00900	Terpenoid backbone biosynthesis	16127	15	1307	1	0.372476	0.399989	no	FB
ko05132	Salmonella infection	16127	15	1307	1	0.372476	0.399989	no	FB
ko00220	Argininebio synthesis	16127	14	1307	1	0.378307	0.401686	no	FB
ko00860	Porphyrin and chlorophyll metabolism	16127	14	1307	1	0.378307	0.401686	no	FB
ko04912	GnRH signaling pathway	16127	14	1307	1	0.378307	0.401686	no	FB
ko05120	Epithelial cell signaling in Helicobacter pylor iinfection	16127	14	1307	1	0.378307	0.401686	no	FB
ko04068	FoxO signaling pathway	16127	10	1307	1	0.378905	0.393478	no	FB
ko05323	Rheumatoid arthritis	16127	10	1307	1	0.378905	0.393478	no	FB
ko00051	Fructose and mannose metabolism	16127	13	1307	1	0.382267	0.392655	no	FB
ko04066	HIF-1 signaling pathway	16127	13	1307	1	0.382267	0.392655	no	FB
ko04623	Cytosolic DNA-sensing pathway	16127	13	1307	1	0.382267	0.392655	no	FB
ko00670	One carbon pool by folate	16127	11	1307	1	0.383022	0.387118	no	FB
ko04962	Vasopressin-regulated water reabsorption	16127	11	1307	1	0.383022	0.387118	no	FB
ko00480	Glutathione metabolism	16127	12	1307	1	0.383981	0.383981	no	FB
ko00510	N-Glycanbiosynthesis	16127	12	1307	1	0.383981	0.383981	no	FB
