# Supplementary material for: Genome-wide Identification and Characterization of Natural Antisense Transcripts by Strand-specific RNA Sequencing in Ganoderma lucidum
Source: Sci Rep. 2017 Jul 18;7:5711. doi: 10.1038/s41598-017-04303-6 (PMC5515960; doi:10.1038/s41598-017-04303-6)
Supplement: Supplementary file 10 — Table S9 [file 41598_2017_4303_MOESM10_ESM.xls]

## Sheet: Sheet2
Table S9 List of SAT pairs subjected to detailed analyses.
	Natural Antisense Transcripts (NAT)					Sense Transcripts (ST)
panel	NAT ID	Scaffold ID	Start	End	Strand	ST ID	Scaffold ID	Start	End	Strand	Annotation	Gene Families/Pathways
a	AT20181	GaLu96scf_5	33098	33721	+	GL25150	GaLu96scf_5	31036	33520	-	CBM1-GH27	CAZy families
b	AT19294	GaLu96scf_40	147031	147462	+	GL17382	GaLu96scf_40	144959	147157	-	Cytochrome P450	Cytochrome P450
c	AT15896	GaLu96scf_30	58879	59352	+	GL24022	GaLu96scf_30	56366	59075	-	O-methylsterigmatocystin oxidoreductase	Cytochrome P450
d	AT13619	GaLu96scf_26	359132	359894	+	GL23338	GaLu96scf_26	357413	359869	-	O-methylsterigmatocystin oxidoreductase	Cytochrome P450
e	AT9032	GaLu96scf_19	68806	69057	+	GL27442	GaLu96scf_19	67540	69570	-	O-methylsterigmatocystin oxidoreductase	Cytochrome P450
f	AT16765	GaLu96scf_33	23723	24368	+	GL19642	GaLu96scf_33	24176	26667	-	O-methylsterigmatocystin oxidoreductase	Cytochrome P450
g	AT19366	GaLu96scf_40	128342	128765	-	GL24889	GaLu96scf_40	128652	131165	+	O-methylsterigmatocystin oxidoreductase	Cytochrome P450
h	AT14900	GaLu96scf_3	267626	268155	+	GL23926	GaLu96scf_3	266783	269480	-	O-methylsterigmatocystin oxidoreductase	Cytochrome P450
i	AT8514	GaLu96scf_18	252501	252889	+	GL21992	GaLu96scf_18	250193	252584	-	putative CyP450 monooxygenase	Cytochrome P450
j	AT10138	GaLu96scf_2	1739793	1740907	+	GL22480	GaLu96scf_2	1738357	1740653	-	putative CyP450 monooxygenase	Cytochrome P450
k	AT8108	GaLu96scf_17	630894	631201	+	GL21838	GaLu96scf_17	626978	631182	-	putative CyP450 monooxygenase	Cytochrome P450
l	AT13590	GaLu96scf_26	301469	301707	+	GL23317	GaLu96scf_26	298837	301534	-	putative CyP450 monooxygenase	Cytochrome P450
m	AT6275	GaLu96scf_14	522655	523310	+	GL21420	GaLu96scf_14	520801	523221	-	putative CyP450 monooxygenase	Cytochrome P450
n	AT12134	GaLu96scf_22	631358	631816	+	GL22942	GaLu96scf_22	631542	633712	-	putative CyP450 monooxygenase	Cytochrome P450
o	AT4963	GaLu96scf_12	989671	991505	+	GL20970	GaLu96scf_12	988708	990889	-	putative CyP450 monooxygenase	Cytochrome P450
p	AT12892	GaLu96scf_24	88972	89844	+	GL23174	GaLu96scf_24	87116	89985	-	putative CyP450 monooxygenase	Cytochrome P450
q	AT22818	GaLu96scf_7	804263	804763	+	GL28943	GaLu96scf_7	804237	807008	-	putative cytochrome P450	Cytochrome P450
r	AT1329	GaLu96scf_1	4112752	4113527	+	GL30111	GaLu96scf_1	4108061	4113210	-	putative cytochrome P450	Cytochrome P450
s	AT1419	GaLu96scf_1	4438104	4438350	+	GL30807	GaLu96scf_1	4437362	4439903	-	putative cytochrome P450	Cytochrome P450
t	AT22678	GaLu96scf_7	395685	396363	+	GL25583	GaLu96scf_7	394220	397264	-	candidate alcohol oxidase	Lignin degration
u	AT14969	GaLu96scf_3	489333	489607	-	GL23730	GaLu96scf_3	486908	492518	+	candidate aryl alcohol oxidase	Lignin degration
v	AT9091	GaLu96scf_19	264958	265249	+	GL22256	GaLu96scf_19	264251	267329	-	candidate cellobiose dehydrogenase	Lignin degration
w	AT12082	GaLu96scf_22	319398	320113	+	GL19134	GaLu96scf_22	316994	319593	-	candidate laccase	Lignin degration
x	AT4767	GaLu96scf_12	326176	326598	+	GL18428	GaLu96scf_12	326478	328391	-	candidate laccase	Lignin degration
y	AT12077	GaLu96scf_22	313892	314159	-	GL16401	GaLu96scf_22	312222	314552	+	candidate laccase	Lignin degration
