# Supplementary material for: Genome-wide Identification and Characterization of Natural Antisense Transcripts by Strand-specific RNA Sequencing in Ganoderma lucidum
Source: Sci Rep. 2017 Jul 18;7:5711. doi: 10.1038/s41598-017-04303-6 (PMC5515960; doi:10.1038/s41598-017-04303-6)
Supplement: Supplementary file 11 — Table S10 [file 41598_2017_4303_MOESM11_ESM.xls]

## Sheet: Sheet2
Table S10. List of Pearson correlation coefficients of expression profiles obtained from ssRNA-seq and ssRT-qPCR experiments.
	ssRNA-Seq				ssRT-qPCR				Pearson correlation coefficient	P value	Signifiance (p < 0.01)
Panel	ST/NAT ID	Mycelia	Primordia	Fruiting bodies	ST/NAT ID	Mycelia	Primordia	Fruiting bodies
a	AT20181	-0.499854	-0.217271	0.717125	AT20181	-2.81667	0.753333	2.06333	0.846634	0.000114639	yes
a	GL25150	-0.274309	0.290331	-0.0160219	GL25150	-3.12667	1.53333	1.59333	0.834382	0.000133729	yes
b	AT19294	0.363164	-0.362138	-0.00102597	AT19294	1.75575	-1.77326	0.0175024	0.999939	1.10057e-11	yes
b	GL17382	0.285807	0.345609	-0.631416	GL17382	0.19641	0.385576	-0.581986	0.991448	2.22072e-07	yes
c	AT15896	-0.029245	-0.570519	0.599764	AT15896	0.346632	-0.990231	0.643598	0.922839	2.21954e-05	yes
c	GL24022	0.0176937	-0.409512	0.391818	GL24022	0.15695	-0.801474	0.644523	0.989126	3.61433e-07	yes
d	AT13619	-2.34507	2.19033	0.154742	AT13619	-2.21682	2.41043	-0.193609	0.991383	2.25495e-07	yes
d	GL23338	-2.9065	2.33671	0.569797	GL23338	-2.25395	1.2702	0.983755	0.965274	3.95253e-06	yes
e	AT9032	3.47598	-1.87635	-1.59963	AT9032	1.57288	-0.726203	-0.846675	0.995942	4.93691e-08	yes
e	GL27442	2.27797	-1.55896	-0.719005	GL27442	2.00574	-0.238161	-1.76758	0.811276	0.000192349	yes
f	AT16765	-0.114873	0.592186	-0.477313	AT16765	0.709765	0.38888	-1.09864	0.641312	0.00136932	yes
f	GL19642	-0.542483	0.649942	-0.107459	GL19642	-0.32473	0.301352	0.0233781	0.976023	1.82561e-06	yes
g	AT19366	0.633864	-0.440107	-0.193757	AT19366	0.253333	-0.226667	-0.0266667	0.978664	1.44312e-06	yes
g	GL24889	-0.255034	0.803498	-0.548464	GL24889	-1.94	2.32	-0.38	0.837498	0.000130531	yes
h	AT14900	-0.56696	-0.511074	1.07803	AT14900	-2.16415	-1.20301	3.36716	0.991114	2.39999e-07	yes
h	GL23926	-1.13469	-0.0413193	1.17601	GL23926	-3.8731	1.92066	1.95244	0.852617	0.000101656	yes
i	AT8514	1.10009	-0.899911	-0.200178	AT8514	1.89899	0.554427	-2.45342	0.460089	0.00795209	yes
i	GL21992	0.683514	-0.422558	-0.260956	GL21992	1.11338	-1.2943	0.180923	0.869127	7.58511e-05	yes
j	AT10138	1.79315	-0.611153	-1.182	AT10138	2.1628	0.955456	-3.11825	0.798798	0.000228623	yes
j	GL22480	1.42385	-0.464499	-0.959353	GL22480	1.42924	-0.26846	-1.16078	0.989077	3.64738e-07	yes
k	AT8108	-0.176883	1.07865	-0.901771	AT8108	-0.43637	1.5852	-1.14883	0.993253	1.37509e-07	yes
k	GL21838	-0.490037	1.31316	-0.823125	GL21838	0.778276	2.4011	-3.17938	0.816656	0.000178112	yes
l	AT13590	3.41697	-0.189793	-3.22718	AT13590	6.51007	-3.05288	-3.45719	0.905466	3.51824e-05	yes
l	GL23317	1.29816	-0.828003	-0.470156	GL23317	1.62174	-3.13142	1.50967	0.645811	0.00130857	yes
m	AT6275	-2.55065	1.44785	1.1028	AT6275	-4.03494	4.39853	-0.363595	0.867725	7.78454e-05	yes
m	GL21420	-2.31103	1.21923	1.0918	GL21420	-4.17297	2.9116	1.26137	0.981501	1.06943e-06	yes
n	AT12134	1.15973	-0.189672	-0.97006	AT12134	1.76533	0.222248	-1.98758	0.967598	3.41759e-06	yes
n	GL22942	1.59525	-0.538778	-1.05647	GL22942	2.69598	-0.324835	-2.37115	0.974165	2.13099e-06	yes
o	AT4963	-0.288927	-0.164711	0.453638	AT4963	-4.02716	1.22627	2.80089	0.784826	0.000275137	yes
o	GL20970	-0.482189	-0.153154	0.635342	GL20970	-2.46332	-1.53043	3.99374	0.987781	4.58186e-07	yes
p	AT12892	-0.785539	0.0687451	0.716794	AT12892	-2.37667	0.913333	1.46333	0.951818	7.95562e-06	yes
p	GL23174	0.488656	-0.691366	0.20271	GL23174	1.66333	-1.43667	-0.226667	0.915047	2.76685e-05	yes
q	AT22818	0.5136	-0.614984	0.101384	AT22818	1.15472	-1.28939	0.134673	0.998248	9.14332e-09	yes
q	GL28943	0.617167	-0.488671	-0.128496	GL28943	1.5237	-1.30873	-0.21497	0.997696	1.58372e-08	yes
r	AT1329	1.63796	-1.49975	-0.13821	AT1329	1.86534	-2.25482	0.389481	0.971708	2.57412e-06	yes
r	GL30111	1.67164	-1.62288	-0.0487604	GL30111	1.33398	-1.78578	0.451804	0.963398	4.41552e-06	yes
s	AT1419	1.63769	-1.8998	0.26211	AT1419	1.60463	-1.08069	-0.52394	0.898905	4.1084e-05	yes
s	GL30807	0.246254	-0.400454	0.154201	GL30807	2.5557	-1.9157	-0.639997	0.80527	0.000209222	yes
t	AT22678	1.91746	-1.6965	-0.220957	AT22678	3.00589	-1.56389	-1.442	0.923117	2.22175e-05	yes
t	GL25583	1.85437	-1.07278	-0.781596	GL25583	1.31901	-0.193289	-1.12572	0.887956	5.2356e-05	yes
u	AT14969	0.135663	-0.636204	0.50054	AT14969	0.167222	-0.566111	0.398889	0.996153	0.000101656	yes
u	GL23730	0.012167	-0.381538	0.369371	GL23730	-0.32	-0.89	1.01	0.967659	2.57412e-06	yes
v	AT9091	0.156059	-1.83265	1.67659	AT9091	4.26162	-13.3102	9.0486	0.970863	2.73721e-06	yes
v	GL22256	-0.990094	0.65603	0.334064	GL22256	-3.22214	3.99802	-0.775882	0.866807	1.59272e-05	yes
w	AT12082	-1.0013	-1.69217	2.69347	AT12082	0.343373	-2.2289	1.88553	0.867753	7.78058e-05	yes
w	GL19134	-1.22686	-2.17115	3.39801	GL19134	-0.545779	-2.57688	3.12266	0.980037	1.25077e-06	yes
x	AT4767	0.0381851	-1.1637	1.12551	AT4767	-2.22546	-2.74974	4.9752	0.881524	5.94863e-05	yes
x	GL18428	0.380661	-0.199772	-0.180889	GL18428	0.66945	-0.0356921	-0.633758	0.875257	6.64243e-05	yes
y	AT12077	-2.59648	-0.50796	3.10444	AT12077	-3.02	-2.81	5.83	0.939481	4.04364e-05	yes
y	GL16401	-0.250728	-1.04022	1.29095	GL16401	3.81	-9.56	5.95	0.836391	0.00039741	yes
