# Supplementary material for: Genome-wide Identification and Characterization of Natural Antisense Transcripts by Strand-specific RNA Sequencing in Ganoderma lucidum
Source: Sci Rep. 2017 Jul 18;7:5711. doi: 10.1038/s41598-017-04303-6 (PMC5515960; doi:10.1038/s41598-017-04303-6)
Supplement: Supplementary file 12 — Table S11 [file 41598_2017_4303_MOESM12_ESM.xls]

## Sheet: Sheet2
Table S11 Correlation of expression profiles of STs and NATs across the three developmental stages
Panel	Natural Antisense Transcrripts (NAT)				Sense Transcripts (ST)				Pearson correlation coefficient	P value	Significance
	NAT ID	Mycelia	Primordia	Fruiting bodies	ST ID	Mycelia	Primordia	Fruiting bodies
a	AT20181	0.048181	0.488845	1	GL25150	0.053728	0.970312	1	0.858359	0.000343907	p < 0.01
b	AT19294	1	0.119859	0.378215	GL17382	0.908515	1	0.595856	0.0164696	0.916429	no
c	AT15896	0.719001	0.328556	1	GL24022	0.776714	0.451054	1	0.99991	9.21048e-11	p < 0.01
d	AT13619	0.0572255	1	0.219682	GL23338	0.120247	1	0.863877	0.737728	0.00176834	p < 0.01
e	AT9032	1	0.266867	0.247215	GL27442	1	0.276335	0.101829	0.987012	1.98238e-06	p < 0.01
f	AT16765	1	0.448461	0.132336	GL19642	0.610658	1	0.867698	-0.759072	0.00138328	p < 0.01
g	AT19366	1	0.779871	0.866782	GL24889	0.0733994	1	0.20651	-0.872149	0.000268417	p < 0.01
h	AT14900	0.0308624	0.059488	1	GL23926	0.025218	0.984198	1	0.534325	0.0127734	0.01 < p < 0.05
i	AT8514	1	0.478995	0.0689524	GL21992	1	0.249093	0.607831	0.579403	0.00851385	p < 0.01
j	AT10138	1	0.519106	0.0366349	GL22480	1	0.387668	0.22167	0.949025	3.39597e-05	p < 0.01
k	AT8108	0.31764	1	0.202017	GL21838	0.405665	1	0.0298391	0.966436	1.4016e-05	p < 0.01
l	AT13590	1	0.00190614	0.00144051	GL23317	1	0.0525292	0.945054	0.543727	0.0117458	0.01 < p < 0.05
m	AT6275	0.00416698	1	0.0522096	GL21420	0.0105904	1	0.398994	0.936815	5.4037e-05	p < 0.01
n	AT12134	1	0.425622	0.10323	GL22942	1	0.167627	0.0424052	0.970816	1.04674e-05	p < 0.01
o	AT4963	0.0126421	0.417629	1	GL20970	0.0163285	0.031014	1	0.918226	9.5554e-05	p < 0.01
p	AT12892	0.0973822	0.751052	1	GL23174	1	0.15915	0.344609	-0.88618	0.000203767	p < 0.01
q	AT22818	1	0.243376	0.578312	GL28943	1	0.189535	0.378119	0.972912	8.96565e-06	p < 0.01
r	AT1329	1	0.080665	0.443097	GL30111	1	0.157098	0.625316	0.982843	3.49904e-06	p < 0.01
s	AT1419	1	0.208475	0.297114	GL30807	1	0.0636123	0.149447	0.999812	3.99182e-10	p < 0.01
t	AT22678	1	0.059504	0.0646338	GL25583	1	0.43355	0.243281	0.9692	1.17117e-05	p < 0.01
u	AT14969	0.85	0.51	1	GL23730	0.43	0.29	1	0.849049	0.000379149	p < 0.01
v	AT9091	0.414533	2.1458e-06	1	GL22256	0.147057	1	0.170603	-0.798373	0.000846618	p < 0.01
w	AT12082	0.425859	0.080977	1	GL19134	0.109225	0.0274978	1	0.953928	2.73571e-05	p < 0.01
x	AT4767	0.00977439	0.00680319	1	GL18428	1	0.690088	0.4908	-0.795495	0.000879413	p < 0.01
y	AT12077	0	0	1	GL16401	0.23	0	1	0.975595	5.50701e-06	p < 0.01
