# Supplementary material for: Genome-wide Identification and Characterization of Natural Antisense Transcripts by Strand-specific RNA Sequencing in Ganoderma lucidum
Source: Sci Rep. 2017 Jul 18;7:5711. doi: 10.1038/s41598-017-04303-6 (PMC5515960; doi:10.1038/s41598-017-04303-6)
Supplement: Supplementary file 13 — Table S12 [file 41598_2017_4303_MOESM13_ESM.xls]

## Sheet: Sheet1
Table S12 Primers used in this study.
Gene_ID	Strand(+/-)	Type of Target Template	Reverse Transcription		ss-qPCR
			Primer ID	Primer Sequence	Forward Primer ID	Forward Primer Sequence	Reverse Primer ID	Reverse Primer Sequence
GL21992	-	ST	AT8514M3-R1	CCAGATCGTTCGAGTCGTTCGACGTACCTCCCGTT	AT8514-F2	GATGGGAACAAGTAATTGCTGAAG	mRNAtag	CCAGATCGTTCGAGTCGT
AT8514	+	NAT	AT8514C2-F1	GCTAGCTTCAGCTAGGCATCGATGGGAACAAGTAATTGCTGAAG	cRNAtag	GCTAGCTTCAGCTAGGCATC	AT8514-R2	TCGACGTACCTCCCGTT
GL24022	-	ST	AT15896M3-R1	CCAGATCGTTCGAGTCGTTCCAACTCGCTGCTGTC	AT15896-F2	ACCGAGCCAGAATGACG	mRNAtag	CCAGATCGTTCGAGTCGT
AT15896	+	NAT	AT15896C2-F1	GCTAGCTTCAGCTAGGCATCACCGAGCCAGAATGACG	cRNAtag	GCTAGCTTCAGCTAGGCATC	AT15896-R2	TCCAACTCGCTGCTGTC
GL17382	-	ST	AT19294M3-R1	CCAGATCGTTCGAGTCGTTCGCCCTCCTCTTTCTAGT	AT19294-F2	GGGTCCTGGAACGTTATCAAT	mRNAtag	CCAGATCGTTCGAGTCGT
AT19294	+	NAT	AT19294C2-F1	GCTAGCTTCAGCTAGGCATCGGGTCCTGGAACGTTATCAAT	cRNAtag	GCTAGCTTCAGCTAGGCATC	AT19294-R2	TCGCCCTCCTCTTTCTAGT
GL22480	-	ST	AT10138M3-R1	CCAGATCGTTCGAGTCGTGTTCTACGGCTCCGCATTTA	AT10138-F2	ACGTCTCTTGAGCTCGTCTA	mRNAtag-3	CCAGATCGTTCGAGTCGT
AT10138	+	NAT	AT10138C2-F1	GCTAGCTTCAGCTAGGCATCACGTCTCTTGAGCTCGTCTA	cRNAtag	GCTAGCTTCAGCTAGGCATC	AT10138-R2	GTTCTACGGCTCCGCATTTA
GL23338	-	ST	AT13619M3-R1	CCAGATCGTTCGAGTCGTGATGACCCGTACCACATCAC	AT13169-F2	CATGGCCCACCTCATCTATC	mRNAtag-3	CCAGATCGTTCGAGTCGT
AT13619	+	NAT	AT13169C2-F1	GCTAGCTTCAGCTAGGCATCCATGGCCCACCTCATCTATC	cRNAtag	GCTAGCTTCAGCTAGGCATC	AT13619-R2	GATGACCCGTACCACATCAC
GL23926	-	ST	AT14900M3-R1	CCAGATCGTTCGAGTCGTCCAATGTGTGCCAATAGTTGAAG	AT14900-F2	ACCGTCTTCACAAGCTCATC	mRNAtag-3	CCAGATCGTTCGAGTCGT
AT14900	+	NAT	AT14900C2-F1	GCTAGCTTCAGCTAGGCATCACCGTCTTCACAAGCTCATC	cRNAtag	GCTAGCTTCAGCTAGGCATC	AT14900-R2	CCAATGTGTGCCAATAGTTGAAG
GL28943	-	ST	AT22818M3-R1	CCAGATCGTTCGAGTCGTGGTCGAGGCTTTCCAGTTC	AT22818-F2	GGCTGTCCTCGGACCATA	mRNAtag-3	CCAGATCGTTCGAGTCGT
AT22818	+	NAT	AT22818C2-F1	GCTAGCTTCAGCTAGGCATCGGCTGTCCTCGGACCATA	cRNAtag	GCTAGCTTCAGCTAGGCATC	AT22818-R2	GGTCGAGGCTTTCCAGTTC
GL19134	-	ST	AT12082M3-R1	CCAGATCGTTCGAGTCGTTGTCGCCTTCGTCCTACT	AT12082-F2	TGGAGCGATGACCTTGTTG	mRNAtag-3	CCAGATCGTTCGAGTCGT
AT12082	+	NAT	AT12082C2-F1	GCTAGCTTCAGCTAGGCATCTGGAGCGATGACCTTGTTG	cRNAtag	GCTAGCTTCAGCTAGGCATC	AT12082-R2	TGTCGCCTTCGTCCTACT
GL30111	-	ST	AT1329M3-R1	CCAGATCGTTCGAGTCGTAGCCTATTACGAGTGCAACC	AT1329-F2	GTCCAATGCCTCCTTGAGAA	mRNAtag-3	CCAGATCGTTCGAGTCGT
AT1329	+	NAT	AT1329C2-F1	GCTAGCTTCAGCTAGGCATCGTCCAATGCCTCCTTGAGAA	cRNAtag	GCTAGCTTCAGCTAGGCATC	AT1329-R2	AGCCTATTACGAGTGCAACC
GL21838	-	ST	AT8108M3-R1	CCAGATCGTTCGAGTCGTGAAAGGCTGGGACTCCTTATTC	AT8108-F2	CCGTCTGAGCAATGTGTCAA	mRNAtag-3	CCAGATCGTTCGAGTCGT
AT8108	+	NAT	AT8108C2-F1	GCTAGCTTCAGCTAGGCATCCCGTCTGAGCAATGTGTCAA	cRNAtag	GCTAGCTTCAGCTAGGCATC	AT8108-R2	GAAAGGCTGGGACTCCTTATTC
GL23317	-	ST	AT13590M3-R1	CCAGATCGTTCGAGTCGTCTCGCAGTGCTAGTCGCGTCGG	AT13590-F2	TCGCACGATGAGCCATAAGAAG	mRNAtag-3	CCAGATCGTTCGAGTCGT
AT13590	+	NAT	AT13590C2-F1	GCTAGCTTCAGCTAGGCATCTCGCACGATGAGCCATAAGAAG	cRNAtag	GCTAGCTTCAGCTAGGCATC	AT13590-R2	CTCGCAGTGCTAGTCGCGTCGG
GL21420	-	ST	AT6275M3-R1	CCAGATCGTTCGAGTCGTCGCACCCATGAGTCGTATT	AT6275-F2	GGTGTCCTGACCGAAAGAAA	mRNAtag-3	CCAGATCGTTCGAGTCGT
AT6275	+	NAT	AT6275C2-F1	GCTAGCTTCAGCTAGGCATCGGTGTCCTGACCGAAAGAAA	cRNAtag	GCTAGCTTCAGCTAGGCATC	AT6275-R2	CGCACCCATGAGTCGTATT
GL27442	-	ST	AT9032M3-R1	CCAGATCGTTCGAGTCGTCGACTTATATGTCCGCAGCAAAG	AT9032-F2	CCGAAGGTGAGGGTGAGAATA	mRNAtag-3	CCAGATCGTTCGAGTCGT
AT9032	+	NAT	AT9032C2-F1	GCTAGCTTCAGCTAGGCATCCCGAAGGTGAGGGTGAGAATA	cRNAtag	GCTAGCTTCAGCTAGGCATC	AT9032-R2	CGACTTATATGTCCGCAGCAAAG
GL22942	-	ST	AT12134M3-R1	CCAGATCGTTCGAGTCGTACAGCCGCCTTGATGTT	AT12134-F2	CCAGAACTCCATTCGACCTT	mRNAtag-3	CCAGATCGTTCGAGTCGT
AT12134	+	NAT	AT12134C2-F1	GCTAGCTTCAGCTAGGCATCCCAGAACTCCATTCGACCTT	cRNAtag	GCTAGCTTCAGCTAGGCATC	AT12134-R2	ACAGCCGCCTTGATGTT
GL19642	-	ST	AT16765M3-R1	CCAGATCGTTCGAGTCGTTTCAAGCCGACCGGAAAG	AT16765-F2	AGGCAGTCCAGGGTTAGA	mRNAtag-3	CCAGATCGTTCGAGTCGT
AT16765	+	NAT	AT16765C2-F1	GCTAGCTTCAGCTAGGCATCAGGCAGTCCAGGGTTAGA	cRNAtag	GCTAGCTTCAGCTAGGCATC	AT16765-R2	TTCAAGCCGACCGGAAAG
GL20970	-	ST	AT4963M3-R1	CCAGATCGTTCGAGTCGTACGTGCAGATATCGGAAGAAG	AT4963-F2	GTGCCGAAGAAACGGTAGATA	mRNAtag	CCAGATCGTTCGAGTCGT
AT4963	+	NAT	AT4963C2-F1	GCTAGCTTCAGCTAGGCATCGTGCCGAAGAAACGGTAGATA	cRNAtag	GCTAGCTTCAGCTAGGCATC	AT4963-R2	ACGTGCAGATATCGGAAGAAG
GL30807	-	ST	AT1419M3-R1	CCAGATCGTTCGAGTCGTCGTTCATCCGCGAAGTCAT	AT1419-F2	CCCTTGGGAATAATCACGTTCC	mRNAtag	CCAGATCGTTCGAGTCGT
AT1419	+	NAT	AT1419C2-F1	GCTAGCTTCAGCTAGGCATCCCCTTGGGAATAATCACGTTCC	cRNAtag	GCTAGCTTCAGCTAGGCATC	AT1419-R2	CGTTCATCCGCGAAGTCAT
GL18428	-	ST	AT4767M3-R1	CCAGATCGTTCGAGTCGTCGTGTTCGCAGTAGACACTAA	AT4767-F2	CACTGCTGAGTGCGTTGTA	mRNAtag	CCAGATCGTTCGAGTCGT
AT4767	+	NAT	AT4767C2-F1	GCTAGCTTCAGCTAGGCATCCACTGCTGAGTGCGTTGTA	cRNAtag	GCTAGCTTCAGCTAGGCATC	AT4767-R2	CGTGTTCGCAGTAGACACTAA
GL22256	-	ST	AT9091M3-R1	CCAGATCGTTCGAGTCGTAACTTCTGGCGGGCTTAC	AT9091-F2	GAAGCGAGGAGTTGACAGAA	mRNAtag	CCAGATCGTTCGAGTCGT
AT9091	+	NAT	AT9091C2-F1	GCTAGCTTCAGCTAGGCATCGAAGCGAGGAGTTGACAGAA	cRNAtag	GCTAGCTTCAGCTAGGCATC	AT9091-R2	AACTTCTGGCGGGCTTAC
GL25583	-	ST	AT22678M3-R1	CCAGATCGTTCGAGTCGTCTCGTGTCCTTCCTTCAGTCTA	AT22678-F2	GGCACCAAGCGTGATACTTTA	mRNAtag	CCAGATCGTTCGAGTCGT
AT22678	+	NAT	AT22678C2-F1	GCTAGCTTCAGCTAGGCATCGGCACCAAGCGTGATACTTTA	cRNAtag	GCTAGCTTCAGCTAGGCATC	AT22678-R2	CTCGTGTCCTTCCTTCAGTCTA
GL25150	-	ST	AT20181M3-R1	CCAGATCGTTCGAGTCGTCCGTAGGGCTTCACAAGAA	AT20181-F2	GTCCCTCATCCTCGCTCTAA	mRNAtag	CCAGATCGTTCGAGTCGT
AT20181	+	NAT	AT20181C2-F1	GCTAGCTTCAGCTAGGCATCGTCCCTCATCCTCGCTCTAA	cRNAtag	GCTAGCTTCAGCTAGGCATC	AT20181-R2	CCGTAGGGCTTCACAAGAA
GL23174	-	ST	AT12892M3-R1	CCAGATCGTTCGAGTCGTATGGGCAAGTCGGAGAAC	AT12892-F2	GCGACTACGGACACAAGAA	mRNAtag	CCAGATCGTTCGAGTCGT
AT12892	+	NAT	AT12892C2-F1	GCTAGCTTCAGCTAGGCATCGCGACTACGGACACAAGAA	cRNAtag	GCTAGCTTCAGCTAGGCATC	AT12892-R2	ATGGGCAAGTCGGAGAAC
AT19366	-	NAT	AT19366M3-R1	CCAGATCGTTCGAGTCGTGGGAGGAAGAATCTTGTTGTACTC	AT19366-F2	ACTCAACACCTGTGGCTTTC	mRNAtag	CCAGATCGTTCGAGTCGT
GL24889	+	ST	AT19366C2-F1	GCTAGCTTCAGCTAGGCATCACTCAACACCTGTGGCTTTC	cRNAtag	GCTAGCTTCAGCTAGGCATC	AT19366-R2	GGGAGGAAGAATCTTGTTGTACTC
AT12077	+	NAT	AT12077C2-F1	CCAGATCGTTCGAGTCGTGTGGATCGTGCTTGTCGTATAA	mtag	CCAGATCGTTCGAGTCGT	AT12077R2	GCACGTACTGGTACCACAG
GL16401	-	ST	AT12077M3-R1	GCTAGCTTCAGCTAGGCATCGCACGTACTGGTACCACAG	ctag	GCTAGCTTCAGCTAGGCATC	AT12077F2	GTGGATCGTGCTTGTCGTATAA
AT14969	+	NAT	AT14969C2-F1	CCAGATCGTTCGAGTCGTCTCTGTCGGTCCATCGAATAC	mtag	CCAGATCGTTCGAGTCGT	AT14969R2	TCGGTATGCTCGGCTTTG
GL23730	-	ST	AT149969M3-R1	GCTAGCTTCAGCTAGGCATCTCGGTATGCTCGGCTTTG	ctag	GCTAGCTTCAGCTAGGCATC	AT149969F2	CTCTGTCGGTCCATCGAATAC
			UBQM3-R1	CCAGATCGTTCGAGTCGTCACGACGGAGACGCTTAAT	UBQ-F2	GCGCAAGAAGAAGACCTACA	mRNAtag	CCAGATCGTTCGAGTCGT
			UBQC2-F1	GCTAGCTTCAGCTAGGCATCGCGCAAGAAGAAGACCTACA	cRNAtag	GCTAGCTTCAGCTAGGCATC	UBQ-R2	CACGACGGAGACGCTTAAT
			GADPHM3-R1	CCAGATCGTTCGAGTCGTCCGTTGAGGCTGGGAATGAC	GADPH-F2	GATGAAGGACTGGCGTGGT	mRNAtag	CCAGATCGTTCGAGTCGT
			GADPHC2-F1	GCTAGCTTCAGCTAGGCATCGATGAAGGACTGGCGTGGT	cRNAtag	GCTAGCTTCAGCTAGGCATC	GADPH-R2	CCGTTGAGGCTGGGAATGAC
